# Supplementary material for: Potential Conservation of Circadian Clock Proteins in the phylum Nematoda as Revealed by Bioinformatic Searches
Source: PLoS One. 2014 Nov 14;9(11):e112871. doi: 10.1371/journal.pone.0112871 (PMC4232591; doi:10.1371/journal.pone.0112871)
Supplement: File S1 — HMM profiles used in this work and HMMsearch results. (ZIP) [file pone.0112871.s007.zip › HMMs-CE/Arabidopsis/COP1_NP_180854-aln.fasta.hmm.res]

# hmmsearch :: search profile(s) against a sequence database
# HMMER 3.0 (March 2010); http://hmmer.org/
# Copyright (C) 2010 Howard Hughes Medical Institute.
# Freely distributed under the GNU General Public License (GPLv3).
# - - - - - - - - - - - - - - - - - - - - - - - - - - - - - - - - - - - -
# query HMM file:                  COP1_NP_180854-aln.fasta.hmm
# target sequence database:        ../../../../ProteomasGus/wormpep229
# Max sensitivity mode:            on [all heuristic filters off]
# - - - - - - - - - - - - - - - - - - - - - - - - - - - - - - - - - - - -

Query:       COP1_NP_180854-aln  [M=672]
Scores for complete sequences (score includes all domains):
   --- full sequence ---   --- best 1 domain ---    -#dom-
    E-value  score  bias    E-value  score  bias    exp  N  Sequence    Description
    ------- ------ -----    ------- ------ -----   ---- --  --------    -----------
    2.8e-23   82.7   7.1    4.4e-13   49.0   0.6    2.1  2  F55B12.3a   CE25007	WBGene00004767	locus:sel-10	Candida CDC4
    2.8e-23   82.7   7.1    4.3e-13   49.0   0.6    2.1  2  F55B12.3b   CE27762	WBGene00004767	locus:sel-10	status:Confi
      2e-22   79.9   3.9    3.3e-12   46.2   1.3    2.2  2  C18E3.5     CE27713	WBGene00015974	beta transducin	status:Co
    5.1e-21   75.3   1.5    1.2e-07   31.0   0.1    3.6  3  C05D2.10b   CE29560	WBGene00015470	status:Confirmed	UniProt:
    5.4e-21   75.2   1.5    1.2e-07   31.0   0.1    3.5  3  C05D2.10a   CE26861	WBGene00015470	status:Confirmed	UniProt:
    1.6e-19   70.3   5.5    3.2e-13   49.5   2.7    3.6  3  C14B1.4     CE00901	WBGene00006474	locus:wdr-5.1	guanine nuc
    4.3e-19   68.9   5.1    1.1e-09   37.8   0.6    3.0  3  K04G11.4    CE11748	WBGene00010572	locus:wdr-5.2	guanine nuc
    6.7e-19   68.3   1.6    1.7e-18   66.9   0.2    1.9  2  K07A1.12    CE16234	WBGene00003036	locus:lin-53	chromatin as
      7e-19   68.2   5.2    6.9e-11   41.8   0.2    3.2  3  Y71F9AL.17  CE29136	WBGene00022119	coatomer, alpha chain	sta
    5.8e-18   65.1   1.1    5.4e-13   48.7   0.2    2.2  2  C36B1.5     CE05372	WBGene00007972	locus:prp-4	U4\/U6 small 
    7.2e-18   64.8   5.4    1.8e-09   37.1   0.4    4.1  3  ZC302.2a    CE06574	WBGene00013862	locus:wdr-5.3	guanine nuc
    8.5e-17   61.3   0.9    8.6e-16   58.0   0.0    2.0  2  K07A1.11    CE11860	WBGene00004312	locus:rba-1	retinablastom
      1e-16   61.0   7.1    4.4e-08   32.5   0.1    4.1  4  T03F6.5     CE29339	WBGene00003047	locus:lis-1	WD domain, G-
    1.2e-16   60.8   0.9    1.8e-08   33.8   0.2    2.7  3  F08G12.2    CE18578	WBGene00008586	WD domain, G-beta repeat 
    6.1e-16   58.5   1.5    1.6e-10   40.6   0.1    3.0  2  F13D12.7a   CE02186	WBGene00001679	locus:gpb-1	guanine nucle
    3.7e-15   55.9  10.7    5.3e-06   25.6   0.0    5.1  5  Y53C12B.1   CE14894	WBGene00013143	WD domain, G-beta repeats
    1.4e-14   54.0   5.5    6.8e-05   22.0   0.0    4.3  4  F13H8.2     CE27127	WBGene00017435	beta transducin Trp-Asp d
    1.1e-13   51.0   0.9    0.00046   19.2   0.0    4.1  4  W07E6.2     CE17294	WBGene00021074	status:Confirmed	UniProt:
    1.6e-13   50.5   8.8    1.2e-12   47.6   1.8    3.3  3  Y41C4A.11   CE20251	WBGene00012757	WD domain, G-beta repeat	
    1.5e-12   47.3   5.4    4.1e-06   26.0   0.6    3.0  3  F52A8.2     CE17845	WBGene00001680	locus:gpb-2	guanine nucle
    2.3e-12   46.7   5.5    1.6e-06   27.4   2.3    2.2  2  F38E11.5    CE18673	WBGene00009542	beta'-coat protein like	s
    1.1e-11   44.4   6.3    4.6e-06   25.8   0.6    4.2  4  K10B2.1     CE28600	WBGene00003009	locus:lin-23	Transducin b
    1.1e-11   44.4   0.9    2.8e-11   43.0   0.6    1.6  1  T10F2.4     CE38104	WBGene00020423	status:Confirmed	UniProt:
    3.9e-11   42.6   0.9    1.4e-07   30.9   0.0    2.9  3  ZK1307.6    CE01695	WBGene00001510	locus:fzr-1	CDC20 protein
      2e-10   40.3   2.2    7.5e-08   31.7   0.5    2.5  2  F35G12.4c   CE42674	WBGene00009441	status:Partially_confirme
    2.1e-10   40.2   2.1    7.1e-08   31.8   0.5    2.4  2  F35G12.4b   CE31502	WBGene00009441	WD domain, G-beta repeat	
    2.1e-10   40.2   2.1    7.2e-08   31.8   0.5    2.4  2  F35G12.4a   CE31501	WBGene00009441	beta-transducin	status:Pa
    2.4e-10   40.0   1.3    5.6e-05   22.2   0.2    2.6  2  D1054.15b   CE45329	WBGene00006481	locus:tag-135	status:Conf
    3.3e-10   39.5   1.2    6.7e-05   22.0   0.2    2.5  2  D1054.15a   CE05533	WBGene00006481	locus:tag-135	beta transd
    4.8e-10   39.0   7.0    8.9e-06   24.9   0.1    2.9  3  K04D7.1     CE06090	WBGene00010556	locus:rack-1	guanine nucl
    6.3e-10   38.6   0.4    5.1e-07   29.0   0.1    2.3  2  ZK430.7     CE05083	WBGene00022742	ribosomal processing prot
    7.4e-10   38.4   1.9    2.6e-09   36.6   0.5    1.9  2  F33G12.2    CE27149	WBGene00018014	status:Confirmed	UniProt:
    1.9e-09   37.0   3.4    2.2e-09   36.8   2.3    1.2  1  T02C1.1     CE00312	WBGene00011365	Zinc finger, C3HC4 type (
    2.6e-09   36.6   0.1     0.0056   15.6   0.0    3.0  3  R06A4.9     CE21113	WBGene00011051	locus:pfs-2	six WD40 repe
    3.5e-09   36.1   3.5    1.2e-07   31.1   1.9    2.3  2  R03E1.1     CE18901	WBGene00006369	locus:sym-4	WD domain, G-
    5.4e-09   35.5   0.5    0.00055   19.0   0.1    2.8  2  T05A8.5     CE27435	WBGene00020231	status:Partially_confirme
    5.8e-09   35.4   1.7    7.4e-09   35.1   1.1    1.0  1  T02C1.2     CE39760	WBGene00011366	status:Confirmed	UniProt:
    6.4e-09   35.3   2.0    2.7e-08   33.2   1.4    1.7  2  CC4.3       CE15742	WBGene00004895	locus:smu-1	WD domain, G-
    1.1e-08   34.5   0.2    4.4e-08   32.5   0.1    1.8  1  F30F8.8     CE39361	WBGene00006386	locus:taf-5	guanine nucle
    1.6e-08   34.0   0.7    1.9e-08   33.7   0.5    1.0  1  C16C10.7    CE01498	WBGene00004381	locus:rnf-5	Zinc finger, 
    2.3e-08   33.4   0.2     0.0065   15.4   0.0    2.7  2  K07C5.8     CE35585	WBGene00010631	locus:cash-1	nuclear auto
      3e-08   33.0   0.3    4.1e-08   32.6   0.2    1.3  1  C36A4.8a    CE43190	WBGene00000264	locus:brc-1	Zinc finger, 
    3.8e-08   32.7   0.5    3.8e-08   32.7   0.4    4.8  1  F36F2.3a    CE34550	WBGene00009477	locus:tag-214	Zinc finger
    4.1e-08   32.6   0.8     0.0029   16.6   0.4    2.3  2  C33H5.7     CE04150	WBGene00016374	locus:swd-2.2	status:Conf
    4.1e-08   32.6   3.1     0.0011   17.9   0.0    3.6  2  K08F9.2     CE11944	WBGene00010685	locus:aipl-1	beta-transdu
    5.3e-08   32.2  13.0    2.3e-06   26.8   1.6    3.2  3  Y45F10B.10  CE36361	WBGene00004265	locus:qui-1	WD domain, G-
    6.2e-08   32.0  14.8      1e-07   31.3   9.9    1.6  1  F58B6.3a    CE25917	WBGene00003917	locus:par-2	status:Partia
    8.6e-08   31.5  15.2    5.9e-07   28.8  10.5    2.5  1  F02E8.5     CE07020	WBGene00017178	locus:atg-16.1	status:Par
    9.2e-08   31.5   8.2     0.0012   17.9   0.0    4.3  4  C04F6.4a    CE03924	WBGene00006810	locus:unc-78	beta transdu
    1.1e-07   31.2  14.0     0.0015   17.6   0.1    4.0  4  F49D11.1    CE28405	WBGene00018625	locus:prp-17	status:Confi
    2.7e-07   29.9   8.3     0.0033   16.4   0.2    3.9  4  D2030.9b    CE23620	WBGene00008419	locus:wdr-23	status:Confi
    2.8e-07   29.9   8.3     0.0035   16.3   0.1    3.8  4  D2030.9c    CE43863	WBGene00008419	locus:wdr-23	status:Confi
    3.5e-07   29.5   8.1     0.0037   16.2   0.2    3.8  4  D2030.9a    CE09086	WBGene00008419	locus:wdr-23	Lithosperm l
    4.7e-07   29.1   1.7    5.4e-07   28.9   1.2    1.1  1  F08G12.5    CE37340	WBGene00008588	Zinc finger, C3HC4 type (
    7.7e-07   28.4  14.0      8e-07   28.3   1.4    3.7  2  Y32H12A.8   CE42033	WBGene00021316	status:Partially_confirme
    2.2e-06   26.9   1.0     0.0051   15.8   0.1    3.0  3  F55F8.5     CE11196	WBGene00018893	locus:tag-345	status:Conf
      3e-06   26.4   0.2     0.0042   16.0   0.0    2.1  2  Y74C10AR.1  CE30325	WBGene00001232	locus:eif-3.I	status:Conf
    4.4e-06   25.9   1.8    5.5e-06   25.6   1.2    1.1  1  Y38F1A.2    CE21607	WBGene00012606	Zinc finger, C3HC4 type (
    6.2e-06   25.4   1.5    9.2e-06   24.8   1.0    1.2  1  ZC13.1b     CE35812	WBGene00022502	status:Confirmed	UniProt:
    7.2e-06   25.2   1.4     0.0084   15.1   0.3    3.9  3  T01C3.1     CE42358	WBGene00011318	locus:cdt-2	WD domain, G-
    8.3e-06   25.0   0.4    8.3e-06   25.0   0.2    5.4  1  T13H2.5a    CE44993	WBGene00020496	locus:spat-3	status:Parti
    1.2e-05   24.5   1.5    1.5e-05   24.2   1.1    1.1  1  C26B9.6     CE35410	WBGene00016135	status:Partially_confirme
    1.2e-05   24.4   1.2     0.0022   17.0   0.2    2.2  2  Y54H5A.1    CE27292	WBGene00021899	status:Confirmed	UniProt:
      2e-05   23.7   0.3    0.00027   20.0   0.0    2.6  2  R01H10.3b   CE30350	WBGene00000768	locus:cor-1	Coronin (beta
    2.1e-05   23.7   0.3    0.00024   20.1   0.0    2.4  3  R01H10.3d   CE30352	WBGene00000768	locus:cor-1	Coronin (beta
    2.3e-05   23.5   3.0    0.00082   18.4   0.0    3.4  3  C04F6.4b    CE33554	WBGene00006810	locus:unc-78	status:Confi
    2.4e-05   23.4   4.2     0.0011   17.9   0.0    2.9  1  T02H6.1b    CE41926	WBGene00020171	status:Partially_confirme
    2.6e-05   23.3   4.0    0.00065   18.7   2.8    2.9  1  T02H6.1a    CE41925	WBGene00020171	status:Partially_confirme
    2.7e-05   23.3   0.3    0.00031   19.8   0.0    2.6  3  R01H10.3a   CE00590	WBGene00000768	locus:cor-1	Coronin (beta
    2.7e-05   23.3   0.3    0.00032   19.8   0.0    2.6  3  R01H10.3c   CE30351	WBGene00000768	locus:cor-1	Coronin (beta
      3e-05   23.1   5.6      3e-05   23.1   3.8    2.0  2  Y47G6A.31   CE38744	WBGene00044436	status:Partially_confirme
    3.2e-05   23.0   1.0    4.4e-05   22.6   0.7    1.1  1  F08B12.2    CE03163	WBGene00004197	locus:prx-12	Zinc finger,
    3.8e-05   22.8   0.3      5e-05   22.4   0.2    1.2  1  F41E6.13b   CE30784	WBGene00018294	locus:atg-18	status:Confi
    4.1e-05   22.7   0.3    5.5e-05   22.3   0.2    1.2  1  F41E6.13a   CE10268	WBGene00018294	locus:atg-18	status:Confi
    5.4e-05   22.3   0.0      0.022   13.7   0.0    2.2  2  Y23H5B.5    CE40876	WBGene00021276	status:Partially_confirme
    5.5e-05   22.3   2.3    7.1e-05   21.9   1.6    1.1  1  Y105E8A.14  CE25168	WBGene00013674	status:Partially_confirme
    5.8e-05   22.2   0.8    5.8e-05   22.2   0.6    1.7  1  T01G1.3     CE16320	WBGene00011338	locus:sec-31	Yesat transp
    5.9e-05   22.2   3.9    5.9e-05   22.2   2.7    2.5  1  F11A10.3a   CE44973	WBGene00008684	locus:mig-32	Zinc finger,
    6.7e-05   22.0   1.6     0.0019   17.2   0.5    2.4  3  C05C10.6a   CE02113	WBGene00007333	locus:ufd-3	phospholipase
    7.2e-05   21.9   3.2    8.4e-05   21.7   2.2    1.1  1  C55A6.1     CE37817	WBGene00008330	Zinc finger, C3HC4 type (
    8.7e-05   21.6   0.1      0.019   13.8   0.0    2.2  2  F13D12.7b   CE44352	WBGene00001679	locus:gpb-1	status:Confir
    9.3e-05   21.5   5.2     0.0001   21.3   3.3    1.3  1  F54B11.5    CE05929	WBGene00010028	Zinc finger, C3HC4 type (
     0.0001   21.4   0.1     0.0001   21.4   0.1    1.4  1  Y87G2A.11   CE24682	WBGene00013599	status:Confirmed	UniProt:
    0.00013   21.0   9.7    0.00097   18.1   0.3    2.7  2  F55F8.3     CE30542	WBGene00018891	status:Confirmed	UniProt:
    0.00015   20.9   0.1    0.00077   18.5   0.0    2.1  1  Y73E7A.9    CE38757	WBGene00044440	locus:adpr-1	status:Predi
    0.00017   20.7   0.0    0.00033   19.7   0.0    1.4  1  F10G8.3     CE09338	WBGene00003803	locus:rae-1	polyA RNA exp
    0.00018   20.6   1.7      0.072   12.0   0.4    2.4  3  C05C10.6b   CE27796	WBGene00007333	locus:ufd-3	phospholipase
     0.0002   20.4   0.2       0.13   11.1   0.0    2.2  2  T01G1.1d    CE42645	WBGene00002223	locus:klp-12	status:Confi
    0.00022   20.3   0.1    0.00055   19.0   0.0    1.7  1  W02D3.9     CE14434	WBGene00006773	locus:unc-37	transducin-l
    0.00024   20.2   7.8    0.00057   18.9   5.4    1.6  1  F54G8.4     CE05942	WBGene00003597	locus:nhl-1	Zinc finger, 
    0.00026   20.0   2.3    0.00026   20.0   1.6    1.9  1  Y47G6A.14   CE34401	WBGene00021640	zinc finger protein	statu
    0.00026   20.0   0.2       0.14   11.0   0.0    2.2  2  T01G1.1b    CE37927	WBGene00002223	locus:klp-12	status:Confi
     0.0003   19.8   0.1      0.026   13.4   0.0    2.1  2  C33H5.6     CE46691	WBGene00016373	locus:swd-2.1	status:Conf
    0.00044   19.3   3.8    0.00044   19.3   2.6    1.4  1  C32D5.10    CE29688	WBGene00016317	status:Confirmed	UniProt:
    0.00044   19.3   0.0      0.065   12.1   0.0    2.4  2  T05H4.14    CE13295	WBGene00001513	locus:gad-1	status:Confir
    0.00053   19.0   5.8    0.00053   19.0   4.0    4.6  2  R05D3.4a    CE00283	WBGene00007008	locus:rfp-1	status:Confir
    0.00054   19.0   0.0      0.013   14.5   0.0    2.1  2  Y54G9A.6    CE19233	WBGene00013209	locus:bub-3	WD domain, G-
    0.00061   18.8   0.9    0.00061   18.8   0.6    2.0  2  C39F7.2b    CE42345	WBGene00016539	locus:trim-9	status:Confi
    0.00063   18.8   0.9    0.00063   18.8   0.6    2.0  2  C39F7.2a    CE27581	WBGene00016539	locus:trim-9	status:Parti
    0.00065   18.7   0.0     0.0015   17.5   0.0    1.5  1  F53C11.7    CE24997	WBGene00009976	locus:swan-2	Yeast hypoth
    0.00065   18.7   6.2    0.00065   18.7   4.3    4.6  2  R05D3.4b    CE37396	WBGene00007008	locus:rfp-1	status:Confir
    0.00089   18.3   0.1     0.0012   17.8   0.1    1.1  1  Y54E10BR.3  CE22470	WBGene00021842	status:Partially_confirme
    0.00095   18.2   0.7     0.0015   17.5   0.5    1.2  1  C32D5.11    CE02527	WBGene00016318	status:Partially_confirme
      0.001   18.1   1.3     0.0011   18.0   0.9    1.0  1  T08D2.4     CE36503	WBGene00011609	Zinc finger, C3HC4 type (
     0.0012   17.9   2.2     0.0016   17.5   1.5    1.2  1  B0393.6     CE33964	WBGene00007171	Zinc finger, C3HC4 type (
     0.0013   17.8   2.9     0.0014   17.7   2.0    1.0  1  C28G1.5a    CE37204	WBGene00016190	status:Confirmed	UniProt:
     0.0013   17.8   1.6       0.04   12.8   0.4    2.8  3  F38A6.2a    CE15999	WBGene00001248	locus:elp-1	WD domain, G-
     0.0014   17.7   1.7      0.036   13.0   0.4    2.7  3  F38A6.2b    CE43695	WBGene00001248	locus:elp-1	status:Partia
     0.0014   17.6   2.0     0.0014   17.6   1.4    3.5  2  H05L14.2    CE42798	WBGene00010367	Zinc finger, C3HC4 type (
     0.0014   17.6   1.0     0.0019   17.2   0.7    1.1  1  F10D7.5c    CE36531	WBGene00017342	status:Partially_confirme
     0.0014   17.6   0.6     0.0021   17.0   0.4    1.1  1  Y119C1B.5   CE27234	WBGene00022471	status:Partially_confirme
     0.0016   17.5   2.4      0.033   13.1   0.6    2.7  3  T26C12.3    CE36613	WBGene00020833	status:Partially_confirme
     0.0018   17.3   0.0     0.0029   16.6   0.0    1.3  1  T09B4.10    CE29991	WBGene00000500	locus:chn-1	status:Confir
     0.0023   16.9   1.0     0.0031   16.5   0.7    1.1  1  F10D7.5a    CE36529	WBGene00017342	D. melanogaster finger pr
     0.0029   16.6   7.9        0.2   10.5   0.1    2.4  2  Y18D10A.9   CE34506	WBGene00012479	WD domain, G-beta repeat	
     0.0029   16.6   0.7       0.77    8.6   0.1    2.5  2  C17H12.1    CE16862	WBGene00015927	locus:dyci-1	status:Confi
      0.003   16.5   4.2     0.0034   16.3   2.9    1.0  1  F55A12.10   CE28451	WBGene00018867	status:Confirmed	UniProt:
      0.005   15.8   0.4      0.005   15.8   0.3    2.6  1  C09E7.8b    CE32122	WBGene00015642	status:Confirmed	UniProt:
     0.0051   15.8   0.9        1.5    7.6   0.0    2.1  2  F32H2.4     CE42808	WBGene00009341	locus:thoc-3	WD domain, G
     0.0052   15.7   0.4     0.0052   15.7   0.3    2.6  1  C09E7.8a    CE32121	WBGene00015642	status:Partially_confirme
     0.0053   15.7   0.1     0.0053   15.7   0.1    1.6  1  Y57A10A.31  CE43429	WBGene00013270	status:Partially_confirme
     0.0054   15.7   5.7     0.0079   15.1   4.0    1.2  1  D1081.9     CE23619	WBGene00008387	status:Partially_confirme
     0.0055   15.7   0.3     0.0055   15.7   0.2    2.9  1  C09E7.9     CE29078	WBGene00015643	status:Confirmed	UniProt:
     0.0057   15.6   7.4     0.0057   15.6   5.1    2.1  1  K01G5.1     CE26718	WBGene00010476	locus:rnf-113	Zinc finger
      0.007   15.3   0.3      0.009   15.0   0.2    1.1  1  C34E10.4a   CE44834	WBGene00006946	locus:prx-10	status:Confi
     0.0077   15.2   0.0       0.01   14.7   0.0    1.1  1  Y43F4B.9a   CE40666	WBGene00012806	status:Confirmed	UniProt:
     0.0088   15.0   0.1      0.038   12.9   0.0    1.8  2  K06A5.8b    CE31355	WBGene00019434	status:Partially_confirme
      0.009   15.0   0.1       0.02   13.8   0.0    1.5  1  F46C5.9     CE10584	WBGene00009784	G-protein	status:Confirme
       0.01   14.8   2.4       0.01   14.8   1.7    1.9  1  R02E12.4    CE04781	WBGene00019828	Sea urchin tektin A1 \; t
  ------ inclusion threshold ------
       0.01   14.8   0.0      0.017   14.1   0.0    1.3  1  Y39G10AR.9a CE28982	WBGene00021467	status:Confirmed	protein_
      0.011   14.7   0.3      0.017   14.0   0.2    1.3  1  Y77E11A.13a CE25614	WBGene00003806	locus:npp-20	status:Confi
      0.011   14.6   0.0      0.018   14.0   0.0    1.3  1  Y39G10AR.9b CE45029	WBGene00021467	status:Partially_confirme
      0.011   14.6   1.9      0.011   14.6   1.3    3.0  1  C09E7.5     CE43000	WBGene00015639	status:Partially_confirme
      0.015   14.3   2.9       0.14   11.0   0.2    2.7  3  F28C6.3     CE03274	WBGene00000773	locus:cpf-1	cleavage stim
      0.016   14.2   0.1        0.1   11.5   0.0    1.8  2  Y77E11A.13b CE25615	WBGene00003806	locus:npp-20	status:Confi
      0.016   14.1   0.0        1.8    7.3   0.0    2.4  2  Y54F10AM.10 CE43667	WBGene00004314	locus:rbc-2	status:Partia
      0.018   14.0   0.1      0.027   13.4   0.1    1.2  1  K06A9.2     CE31199	WBGene00019436	status:Confirmed	UniProt:
      0.018   13.9   0.7      0.018   13.9   0.5    2.2  1  B0432.13    CE40596	WBGene00015194	status:Confirmed	UniProt:
      0.019   13.9   1.3      0.025   13.5   0.9    1.1  1  ZK809.7     CE40543	WBGene00004192	locus:prx-2	Zinc finger, 
      0.023   13.6   0.0      0.055   12.4   0.0    1.6  1  Y45F10D.7   CE44839	WBGene00012887	status:Partially_confirme
      0.026   13.5   0.0       0.16   10.8   0.0    2.0  2  R11D1.1b    CE38536	WBGene00011242	WD domain, G-beta repeat	
       0.04   12.8   0.3       0.17   10.8   0.0    1.9  2  Y39H10A.6   CE45064	WBGene00021482	status:Partially_confirme
      0.043   12.7   1.9      0.042   12.7   1.3    1.1  1  Y51H4A.4    CE22330	WBGene00013100	locus:zip-7	status:Confir
      0.044   12.7   1.8      0.054   12.4   1.2    1.2  1  C53A5.6b    CE44769	WBGene00008266	status:Partially_confirme
      0.051   12.5   1.4       0.17   10.7   0.1    2.0  2  F02E9.10a   CE27119	WBGene00008533	status:Confirmed	UniProt:
      0.052   12.4   1.4       0.17   10.7   0.1    2.0  2  F02E9.10c   CE41213	WBGene00008533	status:Confirmed	UniProt:
      0.054   12.4   2.3      0.068   12.1   1.6    1.2  1  C53A5.6a    CE08955	WBGene00008266	Zinc finger, C3HC4 type (
      0.056   12.3   1.9      0.086   11.7   1.3    1.2  1  C06A5.9     CE34249	WBGene00004380	locus:rnf-1	status:Confir
      0.089   11.7   0.0        1.2    7.9   0.0    2.3  2  JC8.2       CE37529	WBGene00010435	status:Partially_confirme
      0.095   11.6   0.4       0.34    9.7   0.0    1.7  2  F02E9.10b   CE38314	WBGene00008533	status:Confirmed	UniProt:
      0.095   11.6   5.9       0.17   10.7   4.1    1.3  1  F45G2.6     CE37519	WBGene00006612	locus:trf-1	Zinc finger, 
        0.1   11.5   0.6       0.25   10.2   0.2    1.8  1  H24G06.1c   CE32196	WBGene00019237	status:Partially_confirme
        0.1   11.5   0.8       0.12   11.2   0.5    1.1  1  Y52E8A.2    CE25390	WBGene00021795	status:Confirmed	UniProt:
       0.11   11.4   2.6       0.15   11.0   1.8    1.1  1  C02B8.6     CE29656	WBGene00015324	DNA repair protein RAD16 
       0.12   11.2   0.1          2    7.2   0.0    1.9  2  C17E4.5     CE08254	WBGene00003904	locus:pabp-2	RNA binding 
       0.14   11.0   3.0       0.21   10.4   2.1    1.4  1  ZK637.14    CE00432	WBGene00014031	Zinc finger, C3HC4 type (
       0.16   10.8   0.1       0.23   10.3   0.1    1.2  1  Y47D3B.11   CE33946	WBGene00012944	status:Partially_confirme
       0.19   10.5   0.0       0.49    9.2   0.0    1.6  2  K06A5.8d    CE33139	WBGene00019434	status:Partially_confirme
        0.2   10.5   0.0       0.32    9.8   0.0    1.2  1  F47G4.4     CE18702	WBGene00009825	status:Confirmed	UniProt:
       0.22   10.4   1.2       0.46    9.3   0.9    1.4  1  Y110A7A.9b  CE37057	WBGene00022459	status:Partially_confirme
       0.24   10.2   6.5       0.35    9.7   4.5    1.2  1  T20F5.6     CE28685	WBGene00020628	zinc finger protein	statu
       0.25   10.2   1.2       0.26   10.1   0.8    1.1  1  Y92C3B.1    CE34437	WBGene00022357	locus:kbp-4	status:Confir
       0.26   10.1   1.2       0.53    9.1   0.9    1.4  1  Y110A7A.9a  CE28105	WBGene00022459	status:Partially_confirme
       0.27   10.1   0.9       0.36    9.7   0.6    1.1  1  Y75B8A.10   CE28718	WBGene00013547	Zinc finger, C3HC4 type (
       0.29   10.0   6.5       0.26   10.1   4.0    1.3  1  C06A5.8a    CE07955	WBGene00015505	status:Confirmed	UniProt:
       0.31    9.9   0.5       0.41    9.5   0.3    1.1  1  T21F4.1a    CE07525	WBGene00020658	status:Partially_confirme
       0.32    9.8   0.0        0.8    8.5   0.0    1.5  1  K06A5.8a    CE31354	WBGene00019434	status:Partially_confirme
       0.33    9.8   2.1        0.7    8.7   1.5    1.5  1  T05A12.4a   CE37666	WBGene00020235	helicase	status:Partially
       0.38    9.6   2.8       0.59    8.9   1.9    1.2  1  F26E4.11    CE09695	WBGene00009164	locus:hrdl-1	Zinc finger,
       0.43    9.4   4.3       0.54    9.1   3.0    1.1  1  C30H6.12    CE43622	WBGene00044238	status:Partially_confirme
       0.44    9.4   2.6       0.67    8.8   0.3    2.2  2  ZC123.3     CE45744	WBGene00022518	locus:zfh-2	zinc finger p
       0.46    9.3   4.1       0.94    8.3   2.8    1.4  1  T27C4.4c    CE33330	WBGene00003025	locus:lin-40	status:Parti
       0.47    9.3   0.1         23    3.7   0.0    2.3  2  C10H11.8b   CE45568	WBGene00015697	status:Partially_confirme
       0.49    9.2   1.5       0.77    8.6   1.0    1.3  1  Y55F3AM.6b  CE33891	WBGene00021924	status:Confirmed	UniProt:
        0.5    9.2   0.0        3.2    6.5   0.0    2.0  2  R11D1.1a    CE38535	WBGene00011242	status:Confirmed	UniProt:
       0.51    9.2   4.3       0.71    8.7   3.0    1.1  1  Y53G8AM.4   CE25416	WBGene00021804	status:Partially_confirme
       0.52    9.1   0.8       0.62    8.9   0.6    1.2  1  F42G2.5     CE10314	WBGene00018354	status:Partially_confirme
       0.53    9.1  11.0      0.022   13.7   3.6    1.6  1  F40G9.14    CE19861	WBGene00018248	zinc finger protein	statu
       0.54    9.1   4.1        1.1    8.1   2.8    1.4  1  T27C4.4b    CE21212	WBGene00003025	locus:lin-40	status:Confi
       0.54    9.1   4.1        1.1    8.1   2.8    1.4  1  T27C4.4d    CE33331	WBGene00003025	locus:lin-40	status:Parti
       0.58    9.0   0.0         26    3.5   0.0    2.3  2  C10H11.8a   CE08097	WBGene00015697	status:Partially_confirme
       0.62    8.9   0.0        2.1    7.1   0.0    1.8  1  ZC504.3     CE40176	WBGene00013917	serine\/threonine kinase 
       0.65    8.8   0.6        1.1    8.1   0.4    1.3  1  T28B8.5     CE32505	WBGene00012116	locus:del-4	mechanosensor
       0.65    8.8   1.5          1    8.1   1.0    1.3  1  Y55F3AM.6a  CE25488	WBGene00021924	status:Confirmed	UniProt:
       0.67    8.8   4.1        1.3    7.8   2.8    1.4  1  T27C4.4a    CE21211	WBGene00003025	locus:lin-40	status:Confi
       0.67    8.8   0.5        1.2    7.9   0.4    1.3  1  B0280.9     CE00816	WBGene00015104	status:Confirmed	UniProt:
       0.69    8.7   1.0       0.64    8.8   0.1    1.3  1  Y7A5A.7     CE21332	WBGene00012413	status:Partially_confirme
       0.71    8.7   0.1          2    7.2   0.0    1.6  1  F52C9.1     CE44897	WBGene00018672	status:Partially_confirme
       0.83    8.5   0.9       0.89    8.4   0.6    1.2  1  ZK287.5     CE06614	WBGene00004320	locus:rbx-1	Zinc finger, 
       0.94    8.3   6.4       0.31    9.9   0.0    2.3  2  F26F4.7     CE29291	WBGene00003598	locus:nhl-2	status:Partia
       0.96    8.2   0.2         10    4.8   0.0    2.2  3  Y111B2A.12a CE45348	WBGene00013735	status:Partially_confirme
       0.97    8.2   2.1        2.5    6.9   0.0    2.4  1  Y76A2B.1    CE19273	WBGene00004075	locus:pod-1	WD domain, G-
       0.97    8.2   0.3        1.3    7.8   0.2    1.2  1  M142.6c     CE46406	WBGene00010923	locus:rle-1	status:Partia
       0.99    8.2   0.3        1.4    7.7   0.2    1.2  1  M142.6a     CE45978	WBGene00010923	locus:rle-1	Zinc finger, 
        1.1    8.1   0.1        7.5    5.3   0.0    2.1  2  F53C11.8    CE10918	WBGene00009977	locus:swan-1	Yeast hypoth
        1.2    8.0   0.4        1.1    8.1   0.3    1.2  1  F43C11.8    CE44105	WBGene00018385	status:Partially_confirme
        1.2    8.0   0.0        6.2    5.6   0.0    2.0  2  Y48B6A.1    CE22116	WBGene00012978	status:Confirmed	UniProt:
        1.2    7.9   0.3        2.2    7.0   0.2    1.3  1  F41G3.12    CE42264	WBGene00018304	locus:agr-1	status:Confir
        1.3    7.8  27.4    1.1e+03   -1.9  19.0    4.0  0  K06A1.5     CE39948	WBGene00019427	locus:atg-16.2	status:Par
        1.3    7.8   0.5         30    3.3   0.2    2.3  2  F54E4.1     CE46646	WBGene00004313	locus:rbc-1	Drosophila pr
        1.3    7.8   0.3         34    3.1   0.0    2.1  2  K09C6.8     CE12002	WBGene00019562	status:Partially_confirme
        1.5    7.6   0.5        5.8    5.7   0.0    1.9  2  F23B2.4     CE40504	WBGene00000906	locus:daf-10	WD domain, G
        1.7    7.4   1.7        1.7    7.4   1.2    1.2  1  Y69A2AR.8   CE22804	WBGene00022079	status:Confirmed	UniProt:
        1.7    7.4   1.3        2.4    6.9   0.9    1.1  1  M04G12.1d   CE45375	WBGene00010867	locus:tag-260	status:Conf
        1.8    7.4   0.0          3    6.6   0.0    1.4  1  Y111B2A.12b CE45370	WBGene00013735	status:Partially_confirme
        1.9    7.3   3.5        1.2    7.9   1.2    1.5  1  C18H9.7     CE01807	WBGene00004507	locus:rpy-1	postsynaptic 
        1.9    7.3   0.3        2.8    6.7   0.2    1.2  1  H10E21.5    CE19490	WBGene00019185	zinc finger protein	statu
        1.9    7.3   0.1        3.7    6.3   0.0    1.4  1  F21H12.1    CE32634	WBGene00017683	status:Confirmed	UniProt:
          2    7.2   4.1        2.6    6.8   2.8    1.1  1  Y4C6A.3     CE21299	WBGene00021153	zinc finger protein	statu
        2.3    7.0   0.1        3.5    6.4   0.1    1.2  1  C29F5.4     CE33602	WBGene00003403	locus:mps-1	status:Confir
        2.4    6.9   1.7         14    4.4   0.0    2.3  2  K10D2.1b    CE39597	WBGene00019627	status:Partially_confirme
        2.5    6.9   5.3        3.5    6.4   3.0    1.6  1  Y79H2A.6    CE24672	WBGene00000201	locus:arx-3	status:Confir
        2.5    6.9   2.4        3.3    6.5   1.7    1.1  1  T13C2.7     CE39407	WBGene00020482	status:Partially_confirme
        2.7    6.8   0.7        3.1    6.5   0.5    1.3  1  C14F11.4b   CE42721	WBGene00015780	status:Confirmed	UniProt:
        2.7    6.8   0.7        3.1    6.6   0.5    1.2  1  C14F11.4a   CE35398	WBGene00015780	status:Confirmed	UniProt:
        2.9    6.7   0.7        4.4    6.1   0.5    1.1  1  F55A11.3    CE05945	WBGene00004768	locus:sel-11	Zinc finger,
        2.9    6.6   0.2        4.1    6.2   0.1    1.2  1  F22F4.3a    CE33056	WBGene00002224	locus:klp-13	kinesin-like
          3    6.6   0.8         55    2.5   0.7    2.1  2  ZK177.6     CE26338	WBGene00001511	locus:fzy-1	CDC20	status:
        3.1    6.6   0.3        3.9    6.2   0.2    1.1  1  W09B7.3     CE26030	WBGene00021108	status:Predicted	UniProt:
        3.1    6.5   0.5        4.2    6.1   0.3    1.1  1  M151.7      CE28628	WBGene00019799	status:Confirmed	UniProt:
        3.2    6.5   0.7        4.9    5.9   0.5    1.2  1  M02A10.3c   CE37131	WBGene00004829	locus:sli-1	status:Partia
        3.2    6.5   0.2        3.2    6.5   0.2    1.0  1  K08E5.6     CE45160	WBGene00195174	status:Predicted	UniProt:
        3.6    6.4   2.7        1.9    7.3   0.5    1.4  1  C28G1.6     CE30885	WBGene00016191	status:Confirmed	UniProt:
        3.7    6.3   0.2        6.3    5.5   0.1    1.3  1  Y41E3.1a    CE32966	WBGene00012762	status:Confirmed	UniProt:
        3.8    6.3   1.3        6.6    5.5   0.9    1.3  1  M04G12.1c   CE42519	WBGene00010867	locus:tag-260	status:Conf
          4    6.2   0.8        5.5    5.8   0.5    1.1  1  M151.9      CE46687	WBGene00219238	status:Predicted
        4.2    6.1   0.5        8.5    5.1   0.0    1.5  1  Y54G2A.12   CE41063	WBGene00021877	status:Partially_confirme
        4.2    6.1   2.3        8.4    5.1   1.6    1.4  1  K04C2.4     CE44987	WBGene00000265	locus:brd-1	status:Partia
        4.3    6.1   1.3        6.2    5.6   0.9    1.1  1  M04G12.1b   CE21079	WBGene00010867	locus:tag-260	status:Conf
        4.4    6.1   1.3        7.6    5.3   0.9    1.3  1  M04G12.1a   CE32470	WBGene00010867	locus:tag-260	status:Conf
        4.4    6.1   0.7          6    5.6   0.1    1.4  1  T11B7.4b    CE35945	WBGene00001132	locus:alp-1	status:Confir
        4.4    6.1   1.0        4.3    6.1   0.7    1.1  1  F28H1.5     CE09770	WBGene00017910	status:Partially_confirme
        4.5    6.0   1.0          7    5.4   0.7    1.2  1  M02A10.3b   CE27393	WBGene00004829	locus:sli-1	adaptor-like 
        4.6    6.0   1.0        7.2    5.4   0.7    1.2  1  M02A10.3a   CE25058	WBGene00004829	locus:sli-1	adaptor-like 
        4.7    6.0   5.6        5.5    5.8   3.9    1.1  1  Y1A5A.1     CE20175	WBGene00012379	LIM domain containing pro
        4.7    6.0   7.6        4.3    6.1   5.2    1.3  1  R10A10.2    CE12670	WBGene00019993	locus:rbx-2	zinc finger p
        4.8    5.9   3.0          6    5.6   2.1    1.0  1  F17A9.3     CE19799	WBGene00017535	locus:atf-8	BZIP transcri
        4.9    5.9   0.0        7.3    5.3   0.0    1.2  1  C29H12.3c   CE02517	WBGene00004346	locus:rgs-3	status:Confir
          5    5.9   0.4        5.9    5.6   0.3    1.0  1  W09C5.4     CE20166	WBGene00002116	locus:ins-33	status:Confi
          5    5.9   0.8        7.3    5.3   0.1    1.5  1  T11B7.4e    CE39401	WBGene00001132	locus:alp-1	status:Confir
        5.1    5.9   0.0        7.6    5.3   0.0    1.2  1  C29H12.3b   CE31774	WBGene00004346	locus:rgs-3	status:Confir
        5.4    5.8  11.0        6.1    5.6   7.6    1.2  1  R07E5.6     CE18124	WBGene00011114	Coiled-coil protein	statu
        5.5    5.8   1.5         22    3.8   0.0    2.2  2  K10D2.1a    CE43736	WBGene00019627	status:Partially_confirme
        5.5    5.7   0.3        7.8    5.2   0.2    1.1  1  F07B7.14    CE21281	WBGene00017192	status:Predicted	UniProt:
        5.5    5.7   1.9        6.3    5.6   1.3    1.0  1  F23H11.1    CE09609	WBGene00017757	locus:bra-2	status:Confir
        5.7    5.7   0.1        9.6    4.9   0.1    1.2  1  Y87G2A.6    CE24686	WBGene00000891	locus:cyn-15	cyclophilin	
        5.7    5.7  17.2      0.083   11.8   3.7    2.0  2  C28G1.5b    CE41772	WBGene00016190	status:Confirmed	UniProt:
        5.8    5.7   0.8          8    5.2   0.1    1.5  1  T11B7.4c    CE35946	WBGene00001132	locus:alp-1	status:Confir
        5.8    5.7   0.1        8.1    5.2   0.1    1.3  1  Y38H8A.2a   CE18364	WBGene00012636	Zinc finger, C3HC4 type (
        5.9    5.6   3.9        6.2    5.6   2.7    1.0  1  T01B7.5b    CE38216	WBGene00011311	status:Confirmed	UniProt:
          6    5.6   0.2         16    4.2   0.1    1.6  2  F41G4.2b    CE25885	WBGene00000294	locus:cas-1	adenylyl cycl
          6    5.6   0.1         14    4.4   0.0    1.5  1  ZK930.1b    CE45802	WBGene00014151	status:Partially_confirme
          6    5.6   2.3         33    3.2   0.0    2.2  2  Y54E5B.2    CE19226	WBGene00013204	status:Partially_confirme
          6    5.6   0.1        8.4    5.1   0.1    1.2  1  C27H5.8     CE32152	WBGene00001594	locus:glc-4	ligand-gated 
          6    5.6   1.0        6.8    5.4   0.1    1.5  1  Y55F3C.7b   CE32539	WBGene00021950	locus:cutl-26	status:Conf
          6    5.6   1.0        6.8    5.4   0.1    1.5  1  Y55F3C.7a   CE32538	WBGene00021950	locus:cutl-26	status:Conf
        6.1    5.6   0.6        8.3    5.2   0.4    1.1  1  B0564.11    CE36970	WBGene00023421	status:Confirmed	UniProt:
        6.2    5.6   1.0        6.4    5.5   0.7    1.1  1  ZK1240.6    CE15539	WBGene00022871	status:Partially_confirme
        6.4    5.5   8.9       0.53    9.1   0.3    2.1  2  W02A11.3    CE18990	WBGene00012194	locus:toe-4	Zinc finger, 
        6.5    5.5   2.3        8.9    5.1   1.6    1.3  1  ZK1320.6    CE37598	WBGene00000180	locus:arc-1	ADP-ribosylat
        6.7    5.5   2.0        7.6    5.3   1.4    1.0  1  D2030.11    CE30926	WBGene00008420	status:Confirmed	UniProt:
        6.8    5.4   0.0         11    4.8   0.0    1.2  1  C29H12.3a   CE29201	WBGene00004346	locus:rgs-3	1R20 protein 
        7.3    5.3   0.1        9.9    4.9   0.0    1.1  1  T10B5.2     CE36197	WBGene00020388	status:Partially_confirme
        7.4    5.3   0.0         17    4.2   0.0    1.5  1  C26H9A.2    CE42572	WBGene00007752	status:Partially_confirme
        7.4    5.3  10.6        8.6    5.1   7.3    1.2  1  C49C3.7     CE19746	WBGene00008197	status:Confirmed	UniProt:
        7.5    5.3   7.7         10    4.8   5.3    1.1  1  F53G2.4a    CE41907	WBGene00004129	locus:pqn-42	status:Confi
        7.6    5.3   0.8         17    4.2   0.0    1.8  2  F26E4.1     CE09685	WBGene00006352	locus:sur-6	protein phosp
        7.7    5.3   2.3         11    4.8   1.6    1.2  1  ZK930.3b    CE37306	WBGene00014153	locus:vab-23	status:Parti
        7.7    5.3   7.6         11    4.8   5.3    1.1  1  F53G2.4b    CE41908	WBGene00004129	locus:pqn-42	status:Confi
        7.8    5.2   0.4         14    4.4   0.2    1.3  1  D2085.4     CE15744	WBGene00008429	similarity with a human h
        7.9    5.2   1.1         13    4.5   0.8    1.3  1  F29C12.3c   CE45505	WBGene00009245	locus:rict-1	status:Confi
        8.1    5.2   2.9        9.7    4.9   2.0    1.1  1  W08E3.4     CE41273	WBGene00012345	status:Confirmed	UniProt:
        8.4    5.1   0.1         41    2.9   0.0    1.9  2  C09G9.2b    CE42621	WBGene00007493	status:Confirmed	UniProt:
        8.5    5.1   0.5        9.7    4.9   0.4    1.1  1  R04D3.4     CE06225	WBGene00011012	status:Confirmed	UniProt:
        8.8    5.1   5.3          2    7.2   1.3    1.3  1  Y67D8B.1    CE31661	WBGene00022061	status:Partially_confirme
        8.8    5.1  12.9        0.2   10.5   3.7    1.8  2  T01G5.7     CE42440	WBGene00011342	Zinc finger, C3HC4 type (
        8.9    5.1   0.4         18    4.0   0.3    1.6  1  T11B7.4d    CE03650	WBGene00001132	locus:alp-1	LIM domains	s
          9    5.0   0.0         15    4.3   0.0    1.4  1  T09F5.12    CE44595	WBGene00014836	status:Partially_confirme
        9.1    5.0   2.6         12    4.7   1.8    1.2  1  F56A6.5     CE38716	WBGene00044427	status:Confirmed	UniProt:
        9.1    5.0   0.0         12    4.6   0.0    1.1  1  E02C12.9    CE04318	WBGene00017094	status:Predicted	UniProt:
        9.1    5.0   2.1         83    1.9   0.0    2.5  3  T01E8.4     CE02308	WBGene00003177	locus:mec-15	WD domain, G
        9.2    5.0   0.0         12    4.6   0.0    1.1  1  T04F8.1     CE03614	WBGene00011440	locus:sfxn-1.5	status:Con
        9.2    5.0   0.0         11    4.8   0.0    1.2  1  Y39A1A.1d   CE45443	WBGene00012641	locus:epg-6	status:Confir
        9.5    5.0   5.8         12    4.6   4.0    1.2  1  C17E7.4     CE08264	WBGene00015899	status:Confirmed	UniProt:
        9.7    4.9   0.1         15    4.4   0.1    1.2  1  Y111B2A.24  CE43493	WBGene00013742	status:Partially_confirme
        9.9    4.9   0.0         13    4.5   0.0    1.1  1  F53G12.5a   CE25000	WBGene00003229	locus:mex-3	status:Confir


Domain annotation for each sequence (and alignments):
>> F55B12.3a  CE25007	WBGene00004767	locus:sel-10	Candida CDC4 protein like	status:Confirmed	UniProt:Q93794	protein_id:C
   #    score  bias  c-Evalue  i-Evalue hmmfrom  hmm to    alifrom  ali to    envfrom  env to     acc
 ---   ------ ----- --------- --------- ------- -------    ------- -------    ------- -------    ----
   1 !   37.2   0.8   1.9e-11   1.7e-09     473     589 ..     266     380 ..     256     393 .. 0.85
   2 !   49.0   0.6   4.9e-15   4.4e-13     431     583 ..     389     540 ..     382     574 .. 0.80

  Alignments for each domain:
  == domain 1    score: 37.2 bits;  conditional E-value: 1.9e-11
  COP1_NP_180854-aln 473 psmlvsGsddckvkvwctkqeasvlnidmkanicsvkynpgssnyvavGsadhhihyydlrnisrpvhvfsGhkkavsyvkflsndelasa 563
                           +lv+Gsdd  +kvwc  +   + ++  ++           + y+  Gs+d  ++ +   + s  +h ++Gh  +v  +  ++   l + 
           F55B12.3a 266 DDVLVTGSDDNTLKVWCIDKGEVMYTLVGHTGGVWTSQISQCGRYIVSGSTDRTVKVWSTVDGS-LLHTLQGHTSTVRCMA-MAGSILVTG 354
                         578***************9988888877776666666777899***************998876.59*******9998775.67789**** PP

  COP1_NP_180854-aln 564 stdstlrlwdvkenlpvrtfrGhane 589
                         s d+tlr+wdv++   + t++Gh+  
           F55B12.3a 355 SRDTTLRVWDVESGRHLATLHGHHAA 380
                         ***********************865 PP

  == domain 2    score: 49.0 bits;  conditional E-value: 4.9e-15
  COP1_NP_180854-aln 431 nqiassdyeGivtvwdvttrkslmeyeehekrawsvdfsrtdpsmlvsGsddckvkvw.ctkqeasvlnidmkanicsvkynpgssnyvav 520
                          ++ s  y+  v +w+ +t + +     h++r +s+ f  ++ s++ sGs d+ ++vw  t+ e       ++            +n +  
           F55B12.3a 389 TTVVSGGYDFTVKIWNAHTGRCIRTLTGHNNRVYSLLFE-SERSIVCSGSLDTSIRVWdFTRPEGQECVALLQGHTSLTSGMQLRGNILVS 478
                         5688999*****************************996.699***************557766655444455554444455566778888 PP

  COP1_NP_180854-aln 521 GsadhhihyydlrnisrpvhvfsGhkkavsyvkflsndelasastdstlrlwdvkenlpvrtf 583
                           ad h+  +d+ +  + vh++sGh+ a++ ++++  + +a++s d t++lwd++    +r +
           F55B12.3a 479 CNADSHVRVWDIHEG-TCVHMLSGHRSAITSLQWFGRNMVATSSDDGTVKLWDIERGALIRDL 540
                         99**********875.78*************************************99998854 PP

>> F55B12.3b  CE27762	WBGene00004767	locus:sel-10	status:Confirmed	UniProt:Q93794	protein_id:CAC42307.1
   #    score  bias  c-Evalue  i-Evalue hmmfrom  hmm to    alifrom  ali to    envfrom  env to     acc
 ---   ------ ----- --------- --------- ------- -------    ------- -------    ------- -------    ----
   1 !   37.2   0.8   1.9e-11   1.7e-09     473     589 ..     264     378 ..     254     391 .. 0.85
   2 !   49.0   0.6   4.9e-15   4.3e-13     431     583 ..     387     538 ..     380     572 .. 0.80

  Alignments for each domain:
  == domain 1    score: 37.2 bits;  conditional E-value: 1.9e-11
  COP1_NP_180854-aln 473 psmlvsGsddckvkvwctkqeasvlnidmkanicsvkynpgssnyvavGsadhhihyydlrnisrpvhvfsGhkkavsyvkflsndelasa 563
                           +lv+Gsdd  +kvwc  +   + ++  ++           + y+  Gs+d  ++ +   + s  +h ++Gh  +v  +  ++   l + 
           F55B12.3b 264 DDVLVTGSDDNTLKVWCIDKGEVMYTLVGHTGGVWTSQISQCGRYIVSGSTDRTVKVWSTVDGS-LLHTLQGHTSTVRCMA-MAGSILVTG 352
                         578***************9988888877776666666777899***************998876.59*******9998775.67789**** PP

  COP1_NP_180854-aln 564 stdstlrlwdvkenlpvrtfrGhane 589
                         s d+tlr+wdv++   + t++Gh+  
           F55B12.3b 353 SRDTTLRVWDVESGRHLATLHGHHAA 378
                         ***********************865 PP

  == domain 2    score: 49.0 bits;  conditional E-value: 4.9e-15
  COP1_NP_180854-aln 431 nqiassdyeGivtvwdvttrkslmeyeehekrawsvdfsrtdpsmlvsGsddckvkvw.ctkqeasvlnidmkanicsvkynpgssnyvav 520
                          ++ s  y+  v +w+ +t + +     h++r +s+ f  ++ s++ sGs d+ ++vw  t+ e       ++            +n +  
           F55B12.3b 387 TTVVSGGYDFTVKIWNAHTGRCIRTLTGHNNRVYSLLFE-SERSIVCSGSLDTSIRVWdFTRPEGQECVALLQGHTSLTSGMQLRGNILVS 476
                         5688999*****************************996.699***************557766655444455554444455566778888 PP

  COP1_NP_180854-aln 521 GsadhhihyydlrnisrpvhvfsGhkkavsyvkflsndelasastdstlrlwdvkenlpvrtf 583
                           ad h+  +d+ +  + vh++sGh+ a++ ++++  + +a++s d t++lwd++    +r +
           F55B12.3b 477 CNADSHVRVWDIHEG-TCVHMLSGHRSAITSLQWFGRNMVATSSDDGTVKLWDIERGALIRDL 538
                         99**********875.78*************************************99998854 PP

>> C18E3.5  CE27713	WBGene00015974	beta transducin	status:Confirmed	UniProt:O02097	protein_id:CCD65140.1
   #    score  bias  c-Evalue  i-Evalue hmmfrom  hmm to    alifrom  ali to    envfrom  env to     acc
 ---   ------ ----- --------- --------- ------- -------    ------- -------    ------- -------    ----
   1 !   34.3   0.0   1.4e-10   1.2e-08     514     588 ..      47     122 ..      37     125 .. 0.90
   2 !   46.2   1.3   3.6e-14   3.3e-12     464     616 ..     125     284 ..     120     294 .. 0.84

  Alignments for each domain:
  == domain 1    score: 34.3 bits;  conditional E-value: 1.4e-10
  COP1_NP_180854-aln 514 ssnyvavGsadhhihyydlrnisrpvhvfsGhkkavsyvkfls.ndelasastdstlrlwdvkenlpvrtfrGhan 588
                          + ++a    d +i  +++    +   v++Ghk a+  vkf + +  l sa td t+r+wd++    +r f+ h++
             C18E3.5  47 DGSFLASAGYDQQIFLWNVFGECENFAVLKGHKGAIMEVKFNAdSSHLVSAGTDKTVRVWDMETGSCIRNFKSHTD 122
                         4678898999*******************************872578***************************86 PP

  == domain 2    score: 46.2 bits;  conditional E-value: 3.6e-14
  COP1_NP_180854-aln 464 wsvdfsrtdpsmlvsGsddckvkvwctkqeasvlnidmkanicsvkynpgssnyvavGsadhhihyyd.lrnisrpvhvfsGhkkavsyvk 553
                          svd  r  p+m+ s sdd+ v v   + + ++ +   k    +v +n ++ n +  G  d +i+ +d lrn     +v+sGh+ +++ + 
             C18E3.5 125 NSVDVNRRGPQMICSASDDGTVMVHDMRSKEAAKKFICKYQQTAVTFNDAADNVI-CGGIDNQIKVWDmLRNDV--RYVLSGHRDTITSLS 212
                         69************************99999999999***********9998866.6899********446655..499*******99888 PP

  COP1_NP_180854-aln 554 flsn.delasastdstlrlwdvkenlp....vrtfrG..haneknfv..GltvsseyiacGsetnevfvyhk 616
                            n + l s s d +l  wd++  +p    v  ++G  h+ ekn++  G +  ++yi+ Gs    v+v+  
             C18E3.5 213 VSHNgNFLLSNSMDCSLMSWDIRPFVPaqrlVARYQGasHNFEKNLLkcGWSPRDNYITAGSADRFVYVWNA 284
                         766536799*************98877333355677766899***964489999*********999999865 PP

>> C05D2.10b  CE29560	WBGene00015470	status:Confirmed	UniProt:Q95X42	protein_id:CCD63129.1
   #    score  bias  c-Evalue  i-Evalue hmmfrom  hmm to    alifrom  ali to    envfrom  env to     acc
 ---   ------ ----- --------- --------- ------- -------    ------- -------    ------- -------    ----
   1 !   20.2   0.0   2.6e-06   0.00023     541     598 ..     135     193 ..     128     201 .. 0.89
   2 !   21.7   0.0     9e-07   8.1e-05     534     598 ..     268     333 ..     262     341 .. 0.87
   3 !   31.0   0.1   1.4e-09   1.2e-07     517     614 ..     336     433 ..     328     442 .. 0.82

  Alignments for each domain:
  == domain 1    score: 20.2 bits;  conditional E-value: 2.6e-06
  COP1_NP_180854-aln 541 vfsGhkkavsyvkflsndel.asastdstlrlwdvkenlpvrtfrGhaneknfvGltvs 598
                         +++Ghk  v +v   s+ ++ asas+d t r+w +++   + t+ Gh+   n v ++ +
           C05D2.10b 135 LLEGHKDGVWHVAADSTRNIcASASADQTARIWSLESGACLATYTGHTGSVNCVAISNN 193
                         679**********999866439*******************************998866 PP

  == domain 2    score: 21.7 bits;  conditional E-value: 9e-07
  COP1_NP_180854-aln 534 nisrpvhvfsGhkkavsyvkflsn.delasastdstlrlwdvkenlpvrtfrGhaneknfvGltvs 598
                          i+ pv  ++Gh+  vs   +l+  +++ +as d t  +wdv++   v ++ Gh+ e n      +
           C05D2.10b 268 RIRVPVMRLTGHRAPVSCCEWLAGgQQMVTASWDRTANVWDVEKGEVVNILSGHESELNHCSTHSN 333
                         6889*****************9853789*****************************998766555 PP

  == domain 3    score: 31.0 bits;  conditional E-value: 1.4e-09
  COP1_NP_180854-aln 517 yvavGsadhhihyydlrnisrpvhvfsGhkkavsyvkflsndelasastdstlrlwdvke.nlpvrtfrGhaneknfvGltvsseyiacGs 606
                          v   s d     +d+r++ + v vf+Gh+ +v+ v f ++  + s+s d+t+++wd+++  +p+ t+r      n v ++ s   ia   
           C05D2.10b 336 LVLTSSKDSTFRLWDFREAIQSVAVFQGHQDSVTSVSFNTDYRIVSSSDDATVKIWDLRNmRTPLATIRLS-SPANRVAISKSHPVIAIPM 425
                         56667899999***********************************************9735788888854.4567777777777777666 PP

  COP1_NP_180854-aln 607 etnevfvy 614
                         +   v +y
           C05D2.10b 426 DNRHVRIY 433
                         66666665 PP

>> C05D2.10a  CE26861	WBGene00015470	status:Confirmed	UniProt:Q95X41	protein_id:CCD63128.1
   #    score  bias  c-Evalue  i-Evalue hmmfrom  hmm to    alifrom  ali to    envfrom  env to     acc
 ---   ------ ----- --------- --------- ------- -------    ------- -------    ------- -------    ----
   1 !   20.2   0.0   2.6e-06   0.00023     541     598 ..     133     191 ..     126     199 .. 0.89
   2 !   21.7   0.0     9e-07     8e-05     534     598 ..     266     331 ..     260     339 .. 0.87
   3 !   31.0   0.1   1.4e-09   1.2e-07     517     614 ..     334     431 ..     326     440 .. 0.82

  Alignments for each domain:
  == domain 1    score: 20.2 bits;  conditional E-value: 2.6e-06
  COP1_NP_180854-aln 541 vfsGhkkavsyvkflsndel.asastdstlrlwdvkenlpvrtfrGhaneknfvGltvs 598
                         +++Ghk  v +v   s+ ++ asas+d t r+w +++   + t+ Gh+   n v ++ +
           C05D2.10a 133 LLEGHKDGVWHVAADSTRNIcASASADQTARIWSLESGACLATYTGHTGSVNCVAISNN 191
                         679**********999866439*******************************998866 PP

  == domain 2    score: 21.7 bits;  conditional E-value: 9e-07
  COP1_NP_180854-aln 534 nisrpvhvfsGhkkavsyvkflsn.delasastdstlrlwdvkenlpvrtfrGhaneknfvGltvs 598
                          i+ pv  ++Gh+  vs   +l+  +++ +as d t  +wdv++   v ++ Gh+ e n      +
           C05D2.10a 266 RIRVPVMRLTGHRAPVSCCEWLAGgQQMVTASWDRTANVWDVEKGEVVNILSGHESELNHCSTHSN 331
                         6889*****************9853789*****************************998766555 PP

  == domain 3    score: 31.0 bits;  conditional E-value: 1.4e-09
  COP1_NP_180854-aln 517 yvavGsadhhihyydlrnisrpvhvfsGhkkavsyvkflsndelasastdstlrlwdvke.nlpvrtfrGhaneknfvGltvsseyiacGs 606
                          v   s d     +d+r++ + v vf+Gh+ +v+ v f ++  + s+s d+t+++wd+++  +p+ t+r      n v ++ s   ia   
           C05D2.10a 334 LVLTSSKDSTFRLWDFREAIQSVAVFQGHQDSVTSVSFNTDYRIVSSSDDATVKIWDLRNmRTPLATIRLS-SPANRVAISKSHPVIAIPM 423
                         56667899999***********************************************9735788888854.4567777777777777666 PP

  COP1_NP_180854-aln 607 etnevfvy 614
                         +   v +y
           C05D2.10a 424 DNRHVRIY 431
                         66666665 PP

>> C14B1.4  CE00901	WBGene00006474	locus:wdr-5.1	guanine nucleotide binding protein	status:Confirmed	UniProt:Q17963	prot
   #    score  bias  c-Evalue  i-Evalue hmmfrom  hmm to    alifrom  ali to    envfrom  env to     acc
 ---   ------ ----- --------- --------- ------- -------    ------- -------    ------- -------    ----
   1 !   14.8   0.0   0.00011      0.01     541     591 ..      82     133 ..      75     142 .. 0.85
   2 !   49.5   2.7   3.6e-15   3.2e-13     424     614 ..     136     328 ..     133     329 .. 0.89
   3 ?    8.1   0.0     0.012         1     467     491 ..     307     331 ..     301     341 .. 0.86

  Alignments for each domain:
  == domain 1    score: 14.8 bits;  conditional E-value: 0.00011
  COP1_NP_180854-aln 541 vfsGhkkavsyvkfls.ndelasastdstlrlwdvkenlpvrtfrGhanekn 591
                          ++Gh k++s  kf    + l ++s+d t+++w++ + +  rt+ Gh+   n
             C14B1.4  82 TLEGHTKSISSAKFSPcGKYLGTSSADKTVKIWNMDHMICERTLTGHKLGVN 133
                         578***********86157799*************************97666 PP

  == domain 2    score: 49.5 bits;  conditional E-value: 3.6e-15
  COP1_NP_180854-aln 424 swnkyaknqiassdyeGivtvwdvttrkslmeyeehekrawsvdfsrtdpsmlvsGsddckvkvwctkqeasvlnidmkan.icsvkynpg 513
                         +w   ++ ++++sd +  + ++++ t +     + h++  +  +f   ++s++vsGs d  v++w  k    + ++  +++ + +v +n  
             C14B1.4 136 AWSSDSRCVVSASDDK-TLKIFEIVTSRMTKTLKGHNNYVFCCNFN-PQSSLVVSGSFDESVRIWDVKTGMCIKTLPAHSDpVSAVSFNRD 224
                         6888888888888855.67899*****999***************7.5799*************************998864888999976 PP

  COP1_NP_180854-aln 514 ssnyvavGsadhhihyydlrnisrpvhvfsGhkkavsyvkflsndelasas.tdstlrlwdvkenlpvrtfrGhanekn..fvGltvs.se 600
                          +  +a Gs d  +  +d  n +    +    +  v++vkf  n +   as  dstl+lwd  +  +++ + Gh+n k   f  ++v+  +
             C14B1.4 225 -GSLIASGSYDGLVRIWDTANGQCIKTLVDDENPPVAFVKFSPNGKYILASnLDSTLKLWDFSKGKTLKQYTGHENSKYciFANFSVTgGK 314
                         .557******************99999999************99988777626*************************7447789997358 PP

  COP1_NP_180854-aln 601 yiacGsetnevfvy 614
                         +i  Gse  +++++
             C14B1.4 315 WIISGSEDCKIYIW 328
                         9******9999986 PP

  == domain 3    score: 8.1 bits;  conditional E-value: 0.012
  COP1_NP_180854-aln 467 dfsrtdpsmlvsGsddckvkvwctk 491
                         +fs t  + ++sGs+dck+ +w  +
             C14B1.4 307 NFSVTGGKWIISGSEDCKIYIWNLQ 331
                         79********************754 PP

>> K04G11.4  CE11748	WBGene00010572	locus:wdr-5.2	guanine nucleotide bionding protein beta subunit	status:Partially_conf
   #    score  bias  c-Evalue  i-Evalue hmmfrom  hmm to    alifrom  ali to    envfrom  env to     acc
 ---   ------ ----- --------- --------- ------- -------    ------- -------    ------- -------    ----
   1 ?    4.4   0.0      0.16        14     544     574 ..     105     136 ..      97     156 .. 0.60
   2 !   37.8   0.6   1.2e-11   1.1e-09     470     583 ..     157     270 ..     150     275 .. 0.88
   3 !   26.5   0.1   3.2e-08   2.8e-06     432     514 ..     289     374 ..     277     384 .. 0.80

  Alignments for each domain:
  == domain 1    score: 4.4 bits;  conditional E-value: 0.16
  COP1_NP_180854-aln 544 Ghkkavsyvkflsnd.elasastdstlrlwdv 574
                          hkk++s +kf  +   + s s+d ++++w +
            K04G11.4 105 AHKKSISGIKFSPDGrYMGSGSADCSIKIWRM 136
                         56666666666544313556666666666654 PP

  == domain 2    score: 37.8 bits;  conditional E-value: 1.2e-11
  COP1_NP_180854-aln 470 rtdpsmlvsGsddckvkvwctkqeasvlnidmkan.icsvkynpgssnyvavGsadhhihyydlrnisrpvhvfsGhkkavsyvkflsn.d 558
                          +d++++vs sdd  vkv+       v ++  ++n + +  +np s++ +a Gs d  i  +  rn +  ++   Gh   vs v f  +  
            K04G11.4 157 SSDSKLIVSCSDDKLVKVFDVSSGRCVKTLKGHTNyVFCCCFNP-SGTLIASGSFDETIRIWCARNGN-TIFSIPGHEDPVSSVCFNRDgA 245
                         3588899******99***************999995567789*9.6889*****************86.577889***********87626 PP

  COP1_NP_180854-aln 559 elasastdstlrlwdvkenlpvrtf 583
                          las s d  +r+wd    + v+t+
            K04G11.4 246 YLASGSYDGIVRIWDSTTGTCVKTL 270
                         7***************999999986 PP

  == domain 3    score: 26.5 bits;  conditional E-value: 3.2e-08
  COP1_NP_180854-aln 432 qiassdyeGivtvwdvttrkslmeyeehekrawsv..dfsrtdpsmlvsGsddckvkvwctkqeasvlnidmk.anicsvkynpgs 514
                          i +s+ +  + +wd +  + l ey  he+  + v  +fs t  + +vsGs+d kv +w  +      ++d + + + +    pg 
            K04G11.4 289 YILASNLNNTLKLWDYQKLRVLKEYTGHENSKYCVaaNFSVTGGKWIVSGSEDHKVYIWNLQTREILQTLDGHnTAVMCTDCHPGQ 374
                         57788999999******************888876448*********************987776666677531445666666665 PP

>> K07A1.12  CE16234	WBGene00003036	locus:lin-53	chromatin assembly factor 1 P55 subunit like	status:Confirmed	UniProt:P
   #    score  bias  c-Evalue  i-Evalue hmmfrom  hmm to    alifrom  ali to    envfrom  env to     acc
 ---   ------ ----- --------- --------- ------- -------    ------- -------    ------- -------    ----
   1 !   66.9   0.2   1.9e-20   1.7e-18     382     575 ..     135     340 ..     117     344 .. 0.86
   2 ?    0.0   0.0       3.3   2.9e+02     418     447 ..     367     396 ..     358     406 .. 0.76

  Alignments for each domain:
  == domain 1    score: 66.9 bits;  conditional E-value: 1.9e-20
  COP1_NP_180854-aln 382 lfataGvsrrikvfdfsavvnepad.vhcpvvelstrskls.clswnkyaknqiassdyeGivtvwdvttrkslm.e......yeehekra 463
                         + at      + +fd+ +    p d    p++ l   +k    lswn  +   i s+  +  v  wd+++++ +  e      ++ he   
            K07A1.12 135 IIATKSPHADVYIFDYLKHSAVPRDnTFNPLIRLKGHTKEGyGLSWNPNKEGLILSASDDQTVCHWDINANQNVAgElqakdvFKGHESVV 225
                         5566666666777887766666666246799999999887537*************999*************9963233334478899999 PP

  COP1_NP_180854-aln 464 wsvdfsrtdpsmlvsGsddckvkvwctkqeasvlnidmk.anicsvkynpgssnyvavGsadhhihyydlrnisrpvhvfsGhkkavsyvk 553
                           v +   +  ++ s  dd k+ +w  +  +    id + a++ ++ +np s + +a Gsad+ +  +dlrn +  +h f+ h+  +  v+
            K07A1.12 226 EDVAWHVLHDGVFGSVGDDKKLLIWDVRTSTPGHCIDAHsAEVNCLAFNPYSEFILATGSADKTVALWDLRNLRMKLHSFESHRDEIFQVQ 316
                         99999999*****************************85489************************************************* PP

  COP1_NP_180854-aln 554 flsnde..lasastdstlrlwdvk 575
                         +   +e  las+ td  l +wd+ 
            K07A1.12 317 WSPHNEtiLASSGTDKRLHVWDLS 340
                         *999887799************85 PP

  == domain 2    score: 0.0 bits;  conditional E-value: 3.3
  COP1_NP_180854-aln 418 sklsclswnkyaknqiassdyeGivtvwdv 447
                         +k+s +swn  +  ++ s   + i+ vw++
            K07A1.12 367 AKISDFSWNPNEPWVVCSVSEDNILQVWQM 396
                         678888888888888888888888888875 PP

>> Y71F9AL.17  CE29136	WBGene00022119	coatomer, alpha chain	status:Confirmed	UniProt:Q9N4H7	protein_id:CCD73511.1
   #    score  bias  c-Evalue  i-Evalue hmmfrom  hmm to    alifrom  ali to    envfrom  env to     acc
 ---   ------ ----- --------- --------- ------- -------    ------- -------    ------- -------    ----
   1 !   41.8   0.2   7.7e-13   6.9e-11     434     575 ..      27     167 ..      12     175 .. 0.90
   2 !   11.5   0.0    0.0012       0.1     457     491 ..     204     237 ..     198     247 .. 0.84
   3 !   15.9   0.1   5.4e-05    0.0048     543     599 ..     248     304 ..     241     329 .. 0.78

  Alignments for each domain:
  == domain 1    score: 41.8 bits;  conditional E-value: 7.7e-13
  COP1_NP_180854-aln 434 assdyeGivtvwdvttrkslmeyeehekrawsvdfsrtdpsmlvsGsddckvkvwctkqeasvlnidmkanicsvkynpgssnyvavGsad 524
                          +s + G++ +wd + +  l +++eh+     + f   +p ++vsG dd k+kvw  kq+  ++++  + +     +      ++   s d
          Y71F9AL.17  27 LTSLHSGVIQLWDYRMCVLLEKFDEHDGPVRGICFHHDQP-IFVSGGDDYKIKVWNYKQKRCIFTLLGHLDYIRTTFFHHKYPWIISASDD 116
                         567789*****************************87666.89***********************999999999999999999*9***** PP

  COP1_NP_180854-aln 525 hhihyydlrnisrpvhvfsGhkkavsyvkflsndel.asastdstlrlwdvk 575
                           +  ++ ++ ++ + +++Gh+  v   +f  +++l asas d t+r+wd+ 
          Y71F9AL.17 117 QTVRIWNWQS-RNSIAILTGHNHYVMCAQFHPTEDLvASASLDQTVRVWDIS 167
                         **99999865.56899**************98877659************85 PP

  == domain 2    score: 11.5 bits;  conditional E-value: 0.0012
  COP1_NP_180854-aln 457 eehekrawsvdfsrtdpsmlvsGsddckvkvwctk 491
                         e h++    v f  t+p +lvsGsdd +vk+w  +
          Y71F9AL.17 204 EGHDRGVNWVAFHHTNP-ILVSGSDDRQVKIWRYN 237
                         6788888889*****99.79************765 PP

  == domain 3    score: 15.9 bits;  conditional E-value: 5.4e-05
  COP1_NP_180854-aln 543 sGhkkavsyvkflsndela.sastdstlrlwdvkenlpvrtfrGhaneknfvGltvss 599
                         +Gh   vs v f  n +l  s s d ++r+wd+++ +++ +fr h+ne+ +v  +  s
          Y71F9AL.17 248 RGHYNNVSSVIFHPNADLIlSNSEDKSIRVWDMQKRTSLHVFR-HENERFWVLAAHPS 304
                         79***********999875499********************9.99**9888655444 PP

>> C36B1.5  CE05372	WBGene00007972	locus:prp-4	U4\/U6 small nuclear ribonucleoprotein	status:Partially_confirmed	UniProt
   #    score  bias  c-Evalue  i-Evalue hmmfrom  hmm to    alifrom  ali to    envfrom  env to     acc
 ---   ------ ----- --------- --------- ------- -------    ------- -------    ------- -------    ----
   1 !   15.2   0.0   8.6e-05    0.0077     371     468 ..     207     304 ..     195     309 .. 0.93
   2 !   48.7   0.2   6.1e-15   5.4e-13     432     599 ..     310     476 ..     305     490 .. 0.87

  Alignments for each domain:
  == domain 1    score: 15.2 bits;  conditional E-value: 8.6e-05
  COP1_NP_180854-aln 371 vssiefdrddelfataGvsrrikvfdfsavvnepadvhcpvvelstrsklsclswnkyaknqiassdyeGivtvwdvttrkslmeyeehek 461
                         v+  ef  d e   taG s  + v++  +   e   +        +r    +++ n y+  ++ s  y+G v +w ++    + e e+h +
             C36B1.5 207 VAFCEFSADSEHIVTAGWSGSVAVWKREQCAQEIKFIGHSSQAGCARFHPGAFTQNDYSSLNVVSCSYDGTVLLWSLSQESPIGELEQHPQ 297
                         67789******************************99999999999********************************************* PP

  COP1_NP_180854-aln 462 rawsvdf 468
                         r   v f
             C36B1.5 298 RVSKVAF 304
                         *999988 PP

  == domain 2    score: 48.7 bits;  conditional E-value: 6.1e-15
  COP1_NP_180854-aln 432 qiassdyeGivtvwdvttrkslmeyeehekrawsvdfsrtdpsmlvsGsddckvkvwctkqeasvlnidmka.nicsvkynpgssnyvavG 521
                         ++a++ ++    ++d+tt+k l+  e h k    v f   d s+ ++G  dc  +vw  +    ++ +d ++ +i sv + p     +  G
             C36B1.5 310 HLATACFDSTWRMYDLTTKKELLYQEGHSKSVADVAFH-PDGSVALTGGHDCYGRVWDMRTGRCIMFLDGHTkEIHSVEWMPNGYE-MITG 398
                         6788888999999************************6.68999999**********************87537********8655.557* PP

  COP1_NP_180854-aln 522 sadhhihyydlrnisrpvhvfsGhkkavsyvkfl.sndelasastdstlrlwdvkenlpvrtfrGhaneknfvGltvss 599
                         s+d  ++ +dlr  +r  + +  h   v+ v+   + + l sas d tl++w      p+r ++Gh      v ++ + 
             C36B1.5 399 SSDNSMKVWDLRM-RRNTYTMPAHTSVVTRVRADaAGQYLVSASFDCTLKMWSTTGWQPLRQLQGHDTRILCVDISPDG 476
                         ************6.6778999**********98615678***************************9876666666555 PP

>> ZC302.2a  CE06574	WBGene00013862	locus:wdr-5.3	guanine nucleotide binding protein	status:Partially_confirmed	UniProt:
   #    score  bias  c-Evalue  i-Evalue hmmfrom  hmm to    alifrom  ali to    envfrom  env to     acc
 ---   ------ ----- --------- --------- ------- -------    ------- -------    ------- -------    ----
   1 !   25.5   0.3   6.7e-08     6e-06     513     588 ..     223     298 ..     204     305 .. 0.87
   2 !   37.1   0.4   2.1e-11   1.8e-09     473     615 ..     309     455 ..     304     464 .. 0.87
   3 ?    3.0   0.0      0.42        38     431     468 ..     440     477 ..     428     500 .. 0.71

  Alignments for each domain:
  == domain 1    score: 25.5 bits;  conditional E-value: 6.7e-08
  COP1_NP_180854-aln 513 gssnyvavGsadhhihyydlrnisrpvhvfsGhkkavsyvkflsnde.lasastdstlrlwdvkenlpvrtfrGhan 588
                           ++y+  Gsad++i+ ++  +++  ++ +  h+  +    + sn + +asas d+t++++dv +   +rt+rGh+n
            ZC302.2a 223 YCGKYLGTGSADKQIKVWNTVDMT-YLQTLASHQLGINDFSWSSNSQfIASASDDTTVKIFDVISGACLRTMRGHTN 298
                         4689**************998875.68999************99977479*************************99 PP

  == domain 2    score: 37.1 bits;  conditional E-value: 2.1e-11
  COP1_NP_180854-aln 473 psmlvsGsddckvkvwctkqeasvlnidmkan.icsvkynpgssnyvavGsadhhihyydlrnisrpvhvfsGhkkavsyvkflsn.dela 561
                         +s++ s   d  v+vw  k    v  i  +++ i s+ yn   +n +a  s d  i  +d  + s    +    +  v++v f  n + l 
            ZC302.2a 309 SSLIASAGFDETVRVWDFKTGLCVKCIPAHSDpITSISYNHD-GNTMATSSYDGCIRVWDAASGSCLKTLVDTDHAPVTFVCFSPNgKYLL 398
                         677888888889***************9887559******75.7889****************99999999999999******98834699 PP

  COP1_NP_180854-aln 562 sastdstlrlwdvkenlpvrtfrGhanekn..fvGltvs.seyiacGsetnevfvyh 615
                         sa  ds+l+lwd k+  p++ + Gh+n+k   f  ++v   ++i  Gse   ++v+ 
            ZC302.2a 399 SAQLDSSLKLWDPKKAKPLKYYNGHKNKKYclFANMSVPlGKHIISGSEDGRILVWS 455
                         *****************************7557888886368999999999988875 PP

  == domain 3    score: 3.0 bits;  conditional E-value: 0.42
  COP1_NP_180854-aln 431 nqiassdyeGivtvwdvttrkslmeyeehekrawsvdf 468
                         ++i s   +G + vw ++t++ +   e h     + d 
            ZC302.2a 440 KHIISGSEDGRILVWSIQTKQIVQILEGHTTPVLATDS 477
                         46778888999999999999999888888877766664 PP

>> K07A1.11  CE11860	WBGene00004312	locus:rba-1	retinablastoma-binding protein RBAP46 like	status:Confirmed	UniProt:P909
   #    score  bias  c-Evalue  i-Evalue hmmfrom  hmm to    alifrom  ali to    envfrom  env to     acc
 ---   ------ ----- --------- --------- ------- -------    ------- -------    ------- -------    ----
   1 !   58.0   0.0   9.7e-18   8.6e-16     383     575 ..     135     339 ..     131     346 .. 0.87
   2 ?    1.9   0.1      0.87        78     417     452 ..     367     400 ..     340     410 .. 0.80

  Alignments for each domain:
  == domain 1    score: 58.0 bits;  conditional E-value: 9.7e-18
  COP1_NP_180854-aln 383 fataGvsrrikvfdfsavvnepadvhc.pvvelstr.sklsclswnkyaknqiassdyeGivtvwdvttrkslm.......eyeehekraw 464
                          a+ G s  + +fd+++   ep d +  p + l         +sw      ++ ++  +G++  wd+++++++        +++ h   a 
            K07A1.11 135 IASRGPSDDVYIFDYTKHPSEPKDTKFrPQLRLKGHeGEGYGMSWSNTREGHLLTAGDDGMICHWDINANQTISgqivpqsKFKGHSSNAE 225
                         577788889999999999999999874388888766146678****************************998433333337999****** PP

  COP1_NP_180854-aln 465 svdfsrtdpsmlvsGsddckvkvwctkqeasvl.nidmkanicsvkynpgssnyvavGsadhhihyydlrnisrpvhvfsGhkkavsyvkf 554
                          v f   +  ++ s  dd k+ +w  +q    l ++   a++ ++ +np s + +a Gs d+ +  +d+rn+++ ++ ++ h+  +  v f
            K07A1.11 226 DVSFHALHNFVFGSVGDDRKLNLWDLRQSKPQLtAVGHTAEVNCITFNPFSEYILATGSVDKTVALWDMRNMRKKMYTLKHHNDEIFQVSF 316
                         ****************************9877626899***************************************************** PP

  COP1_NP_180854-aln 555 lsnde..lasastdstlrlwdvk 575
                             e  las+ +d  + +wd+ 
            K07A1.11 317 SPHYEtvLASSGSDDRVIVWDIS 339
                         8876644889999999999**96 PP

  == domain 2    score: 1.9 bits;  conditional E-value: 0.87
  COP1_NP_180854-aln 417 rsklsclswnkyaknqiassdyeGivtvwdvttrks 452
                           k++ +swn     +i ssd    + vw+v+   s
            K07A1.11 367 TGKVADFSWNPNRPWTICSSDEFNALQVWEVSN--S 400
                         5689999***********************974..4 PP

>> T03F6.5  CE29339	WBGene00003047	locus:lis-1	WD domain, G-beta repeats (4 domains)	status:Confirmed	UniProt:Q9NDC9	pro
   #    score  bias  c-Evalue  i-Evalue hmmfrom  hmm to    alifrom  ali to    envfrom  env to     acc
 ---   ------ ----- --------- --------- ------- -------    ------- -------    ------- -------    ----
   1 !   15.6   0.0   6.3e-05    0.0057     543     606 ..     103     168 ..      96     170 .. 0.82
   2 !   32.5   0.1     5e-10   4.4e-08     519     588 ..     164     234 ..     157     245 .. 0.88
   3 ?    4.8   0.1      0.11        10     433     491 ..     248     320 ..     243     352 .. 0.68
   4 !   11.8   0.2   0.00089     0.079     437     489 ..     352     402 ..     335     404 .] 0.84

  Alignments for each domain:
  == domain 1    score: 15.6 bits;  conditional E-value: 6.3e-05
  COP1_NP_180854-aln 543 sGhkkavsyvkflsn.delasastdstlrlwdvkenlpvrtfrGhaneknfvGltvs.seyiacGs 606
                         +Gh+  ++ v f    + +as s d+t+++wd +     rt++Gh++  n + +  + ++ ++c s
             T03F6.5 103 TGHRLPITRVIFHPLwTIMASCSEDATIKVWDYETGQLERTLKGHTDAVNDIAIDAAgKQLVSCSS 168
                         6888888888887542668*****************************999998654166788877 PP

  == domain 2    score: 32.5 bits;  conditional E-value: 5e-10
  COP1_NP_180854-aln 519 avGsadhhihyydlrnisrpvhvfsGhkkavsyvkflsnde.lasastdstlrlwdvkenlpvrtfrGhan 588
                            s+d  i+ +d+ ++   ++ ++Gh  +vs v fl + + + sas d t++ wd+     v tfrGh++
             T03F6.5 164 VSCSSDLSIKLWDFGQTYDCLKSLKGHEHTVSSVTFLPTGDfVLSASRDHTIKQWDISTGYCVYTFRGHND 234
                         55799********************************8765267*************************86 PP

  == domain 3    score: 4.8 bits;  conditional E-value: 0.11
  COP1_NP_180854-aln 433 iassdyeGivtvwdvttrkslmeyeehekra....wsvdfsrtd..........psmlvsGsddckvkvwctk 491
                          as+  +  vtvw   t+ + +   +he+      w+ d + t+          + +l sGs d  +k w  +
             T03F6.5 248 FASASLDQTVTVWSFATKSAKLVLRDHEHAVecveWAPDTAYTNvtgqqpegnsTHILFSGSRDRSIKAWNIN 320
                         5888889999999999998877777776654222277776666422222222213478888888888888766 PP

  == domain 4    score: 11.8 bits;  conditional E-value: 0.00089
  COP1_NP_180854-aln 437 dyeGivtvwdvttrkslmeyeehekrawsvdfsrtdpsmlvsGsddckvkvwc 489
                         d +  + vw++++++ +   e he+   +v f +t p  +++Gs d   kvw 
             T03F6.5 352 D-DKTLRVWELSAQRCMKAIEAHEHFVSTVAFHQTSPF-VITGSVDMSCKVWE 402
                         4.45678****************************995.689**********4 PP

>> F08G12.2  CE18578	WBGene00008586	WD domain, G-beta repeat (6 domains)	status:Confirmed	UniProt:Q19211	protein_id:CAA9
   #    score  bias  c-Evalue  i-Evalue hmmfrom  hmm to    alifrom  ali to    envfrom  env to     acc
 ---   ------ ----- --------- --------- ------- -------    ------- -------    ------- -------    ----
   1 !   24.9   0.0     1e-07     9e-06     517     592 ..      52     128 ..      40     132 .. 0.89
   2 !   33.8   0.2     2e-10   1.8e-08     466     621 ..     129     290 ..     126     307 .. 0.83
   3 ?    5.3   0.0     0.085       7.6     423     482 ..     263     321 ..     258     325 .. 0.86

  Alignments for each domain:
  == domain 1    score: 24.9 bits;  conditional E-value: 1e-07
  COP1_NP_180854-aln 517 yvavGsadhhihyydlrnisrpvhvfsGhkkavsyvkflsn.delasastdstlrlwdvkenlpvrtfrGhaneknf 592
                          +a    d +i ++++    +     +Gh  av  +kf ++   l s  td ++r+wd++  +  r fr h++  n 
            F08G12.2  52 CLATSGYDQKIFFWNVYGECENFSTIKGHSGAVMDLKFTTDsSSLVSCGTDKSVRVWDMETGTCARRFRTHTDFVNA 128
                         567778899*****************************875268***************************987765 PP

  == domain 2    score: 33.8 bits;  conditional E-value: 2e-10
  COP1_NP_180854-aln 466 vdfsrtdpsmlvsGsddckvkvwctkqeasvlnidmkanicsvkynpgssnyvavGsadhhihyydlrnisrpvhvfsGhkkavsyvkfl. 555
                         v  sr   +++ s sdd+  +v   + +  v +   +    +v +n +s + +  G  d  ++ +d+r  +   + ++Gh+ +++ + +  
            F08G12.2 129 VHPSRRGVTLVASASDDGTCRVHDMRTKEPVKTYTNRYQQTAVTFNDSSDQVI-SGGIDNVLKVWDMRRDE-ITYTLTGHRDTITGISLSp 217
                         566888899999**********************************9887765.6889**********865.57999********999863 PP

  COP1_NP_180854-aln 556 sndelasastdstlrlwdvkenlp....vrtfrGhan..eknfvGltvs..seyiacGsetnevfvyhkaiskp 621
                         s + + s s d t+r wd++  +p    v +f Gh+   ekn++  + s  + +i+ Gs    ++v+   +sk 
            F08G12.2 218 SGKFIISNSMDCTVRQWDIRPFVPgqrsVGVFAGHNHnfEKNLLKCSWSpcERFITAGSSDRFLYVWET-LSKK 290
                         567789************9976654444889999863349***9877653378******9999999854.3554 PP

  == domain 3    score: 5.3 bits;  conditional E-value: 0.085
  COP1_NP_180854-aln 423 lswnkyaknqiassdyeGivtvwdvttrkslmeyeehekrawsvdfsrtdpsmlvsGsdd 482
                          sw  +++   a s  +  + vw+  ++k + +   h       df   +p ml  Gsd 
            F08G12.2 263 CSWSPCERFITAGS-SDRFLYVWETLSKKIVYKLPGHMGSVNCTDFHPKEPIMLSCGSDK 321
                         48888888766654.467899*************************************96 PP

>> F13D12.7a  CE02186	WBGene00001679	locus:gpb-1	guanine nucleotide-binding protein beta subunit	status:Confirmed	UniPro
   #    score  bias  c-Evalue  i-Evalue hmmfrom  hmm to    alifrom  ali to    envfrom  env to     acc
 ---   ------ ----- --------- --------- ------- -------    ------- -------    ------- -------    ----
   1 !   40.6   0.1   1.8e-12   1.6e-10     471     589 ..      65     186 ..      52     198 .. 0.88
   2 !   11.6   0.0    0.0011     0.094     561     607 ..     200     246 ..     196     248 .. 0.91

  Alignments for each domain:
  == domain 1    score: 40.6 bits;  conditional E-value: 1.8e-12
  COP1_NP_180854-aln 471 tdpsmlvsGsddckvkvwctkqeasvlnidmkan.icsvkynpgssnyvavGsadhhihyydlrnisrpvhv...fsGhkkavsyvkflsn 557
                         +d+  lvs s+d+k+ vw +     v +i +++  + +  y p s+ +va G  d     y l+  +  v v   + Gh   +s  +fl +
           F13D12.7a  65 SDSRNLVSASQDGKLIVWDSYTTNKVHAIPLRSSwVMTCAYAP-SGSFVACGGLDNICSIYSLKTREGNVRVsreLPGHTGYLSCCRFLDD 154
                         57889**************************987356778888.6789******************99999944456************** PP

  COP1_NP_180854-aln 558 delasastdstlrlwdvkenlpvrtfrGhane 589
                         +++ ++s d t  lwd++      +f Gh+ +
           F13D12.7a 155 NQIVTSSGDMTCALWDIETGQQCTAFTGHTGD 186
                         *****************************976 PP

  == domain 2    score: 11.6 bits;  conditional E-value: 0.0011
  COP1_NP_180854-aln 561 asastdstlrlwdvkenlpvrtfrGhaneknfvGltvsseyiacGse 607
                          s + d++ +lwd+++ +  +tf Gh+ + n v +  s +  a Gs+
           F13D12.7a 200 ISGACDASAKLWDIRDGMCKQTFPGHESDINAVAFFPSGNAFATGSD 246
                         577899***************************99999999999986 PP

>> Y53C12B.1  CE14894	WBGene00013143	WD domain, G-beta repeats (4 domains)	status:Partially_confirmed	UniProt:O18215	pro
   #    score  bias  c-Evalue  i-Evalue hmmfrom  hmm to    alifrom  ali to    envfrom  env to     acc
 ---   ------ ----- --------- --------- ------- -------    ------- -------    ------- -------    ----
   1 ?    2.9   0.0      0.46        41     514     579 ..     120     183 ..     107     202 .. 0.72
   2 ?    7.0   0.1     0.025       2.3     504     612 ..     278     386 ..     274     397 .. 0.80
   3 !   10.4   0.0    0.0024      0.21     537     611 ..     403     483 ..     395     489 .. 0.79
   4 !   25.6   0.0     6e-08   5.3e-06     514     587 ..     488     565 ..     481     571 .. 0.86
   5 !   12.4   0.9   0.00058     0.052     431     489 ..     578     635 ..     571     648 .. 0.86

  Alignments for each domain:
  == domain 1    score: 2.9 bits;  conditional E-value: 0.46
  COP1_NP_180854-aln 514 ssnyvavGsadhhihyydlrnisrpvhvfsGhkkavsyvkflsndelasastdstlrlwdvkenlp 579
                          ++ +a Gsadh ++ ++l + ++  h ++G    vs + f   ++l     +  l l+++    p
           Y53C12B.1 120 EGHLLATGSADHIVKVWNLTE-QQCTHTLKGP-SVVSAILFGKHEKLVVGYIEGQLNLYNIMRGAP 183
                         467789999999999999976.5677888886.478888888888888888888888888776655 PP

  == domain 2    score: 7.0 bits;  conditional E-value: 0.025
  COP1_NP_180854-aln 504 nicsvkynpgssnyvavGsadhhihyydlrnisrpvhvfsGhkkavsyvkflsnde..lasastdstlrlwdvkenlpvrtfrGhanek.n 591
                         n+  + y+  s+ ++a+ sa+ ++   d+ n +   ++   h    s   +l +de  +a as  s +rl++ k  l  + +rGh++    
           Y53C12B.1 278 NLDHLAYDVVSNRFLAI-SAEQNLIILDFENLKIARQIVGFHDEIYSCC-LLGKDEshMAVASNTSEIRLYNTK-TLDCQLIRGHTESVlS 365
                         55567799999999999.78999999*******9999998888877765.6666654489************98.589999****986426 PP

  COP1_NP_180854-aln 592 fvGltvsseyiacGsetnevf 612
                          v  t ++  +a  s+ n + 
           Y53C12B.1 366 VVSPTWDTSLLASCSKDNSII 386
                         777888888888888888764 PP

  == domain 3    score: 10.4 bits;  conditional E-value: 0.0024
  COP1_NP_180854-aln 537 rpvhvfsGhkkavsyvkflsnde....lasastdstlrlwdvkenlpvrtfrGhaneknfvG....ltvsseyiacGsetnev 611
                          pv   +Gh  +v+ +   sn+     las std t++lw +   + ++ ++    ek+fv     lt ss  +a G + n v
           Y53C12B.1 403 VPVAAATGHANTVTALAI-SNTGrapfLASVSTDCTIKLWGLGVSTKLKEVKID-AEKDFVEqlpkLTCSSTMVAHGKDVNCV 483
                         678888888888887654.444223449***************99999999965.699999544449**********999977 PP

  == domain 4    score: 25.6 bits;  conditional E-value: 6e-08
  COP1_NP_180854-aln 514 ssnyvavGsadhhihyydlrnisrpvhv...fsGhkkavsyvkflsn.delasastdstlrlwdvkenlpvrtfrGha 587
                         s   +a G  d+ ++ +++   +  + +   +sGh++ v  vkf  n ++las s d t+++w++ e+  ++t+ Gh+
           Y53C12B.1 488 SDALIATGGMDKLVKLWQVDTHKMQLGIagtLSGHRRGVGDVKFAKNsHKLASCSGDMTIKIWNISEKSCLQTISGHS 565
                         677899999999999998888888776644479***********987368***************************7 PP

  == domain 5    score: 12.4 bits;  conditional E-value: 0.00058
  COP1_NP_180854-aln 431 nqiassdyeGivtvwdvttrkslmeyeehekrawsvdfsrtdpsmlvsGsddckvkvwc 489
                         +q+ s+d  Gi+ +w ++t       + h  + ws+     ++  + +G+d  ++ vw 
           Y53C12B.1 578 SQLISADSAGIIKIWTIKTADCECSIDAHTDKIWSLSKNHNESEFVTAGTDG-RIVVWK 635
                         6889*********************************999998888888765.888995 PP

>> F13H8.2  CE27127	WBGene00017435	beta transducin Trp-Asp domains	status:Partially_confirmed	UniProt:Q19433	protein_id:
   #    score  bias  c-Evalue  i-Evalue hmmfrom  hmm to    alifrom  ali to    envfrom  env to     acc
 ---   ------ ----- --------- --------- ------- -------    ------- -------    ------- -------    ----
   1 !   22.0   0.0   7.6e-07   6.8e-05     505     586 ..      63     144 ..      49     144 .. 0.83
   2 !   10.0   0.0    0.0032      0.29     539     598 ..     138     198 ..     133     224 .. 0.80
   3 !   13.9   0.0   0.00021     0.019     472     573 ..     420     521 ..     408     528 .. 0.84
   4 !    9.1   0.8    0.0058      0.52     457     584 ..     583     710 ..     564     765 .. 0.67

  Alignments for each domain:
  == domain 1    score: 22.0 bits;  conditional E-value: 7.6e-07
  COP1_NP_180854-aln 505 icsvkynpgssnyvavGsadhhihyydlrnisrpvhvfsGhkkavsyvkflsndel.asastdstlrlwdvkenlpvrtfrGh 586
                         i +v+        +a+G ad  ++ ++  n  +   +fsGhkkav  + f s+  l a+   d  + lwd+  +  +  ++Gh
             F13H8.2  63 ISCVRQC-ENKPLLAIGYADGSVKLFNQENEDSEPIMFSGHKKAVNCIEFSSDGLLfATGGKDGVIVLWDILAERGMFRLHGH 144
                         5555543.345579**************999777779*************998876477889*********988887777777 PP

  == domain 2    score: 10.0 bits;  conditional E-value: 0.0032
  COP1_NP_180854-aln 539 vhvfsGhkkavsyvkflsnde.lasastdstlrlwdvkenlpvrtfrGhaneknfvGltvs 598
                         ++ ++Ghk +v+ +kf+  d  + s+s ds +++w + ++    t+   +ne   + l  +
             F13H8.2 138 MFRLHGHKESVTQMKFVRGDRfIISTSKDSLIKFWSIASQSCFYTVMDSRNEIYSMSLHRD 198
                         66689************9887368**************99999999999998766666555 PP

  == domain 3    score: 13.9 bits;  conditional E-value: 0.00021
  COP1_NP_180854-aln 472 dpsmlvsGsddckvkvwctkqeasvlni...dmkanicsvkynpgssnyvavGsadhhihyydlrnisrpvhvfsGhkkavsyvkflsnde 559
                          +s+l sG  +  v vw t+   s l++   d+  +i +v + pg  ny+  G  + +i  ++l ++ + v   + h  a+  ++   ++e
             F13H8.2 420 SSSLLASGGGN-EVIVWSTHSLRSSLTLtdnDI-KDIVAVNFVPGD-NYILTGGKNGEIGVFELSSA-ELVETRKAHTGAIWTIQNSPDNE 506
                         57899999987.8********999998743244.489*******95.8999*************876.56999********9999887666 PP

  COP1_NP_180854-aln 560 .lasastdstlrlwd 573
                          + +as+d t+r+w 
             F13H8.2 507 gFITASADKTVRFWS 521
                         489***********6 PP

  == domain 4    score: 9.1 bits;  conditional E-value: 0.0058
  COP1_NP_180854-aln 457 eehekrawsvdfsrtdpsmlvsGsddckvkvwctkqeasvlnidmk.anicsvkynpgssnyvavGsadhhihyydlrnisrpvhvfsGhk 546
                           h      vd +   +++ v+Gs d  vkvw         +   +   + sv + pg  +       d +i+ +d  +    v+v+  h 
             F13H8.2 583 YGHSLPVTCVDIAP-SSKLCVTGSVDKSVKVWGLDFGDCHKSFHAHdDAVTSVLFCPGEEQLFWSAGKDGKIKQWDAVKF-IMVQVLDRHT 671
                         55555555566553.35677888888888888777666666655541457788888888777777777888888886554.4577888887 PP

  COP1_NP_180854-aln 547 kavsy.vkflsndelasastdstlrlwdvkenlpvrtfr 584
                           +    +f     + sas d ++r w+  +++ +   r
             F13H8.2 672 LDIRClAQFTNGSVMFSASHDKSIRCWEKTDEILIVEER 710
                         766541456666677788888888888877777665554 PP

>> W07E6.2  CE17294	WBGene00021074	status:Confirmed	UniProt:Q9TYV3	protein_id:CCD73643.1
   #    score  bias  c-Evalue  i-Evalue hmmfrom  hmm to    alifrom  ali to    envfrom  env to     acc
 ---   ------ ----- --------- --------- ------- -------    ------- -------    ------- -------    ----
   1 !   15.2   0.0   8.7e-05    0.0078     544     614 ..     103     174 ..      88     191 .. 0.75
   2 ?    4.8   0.1      0.12        11     417     495 ..     147     229 ..     144     233 .. 0.74
   3 !    9.8   0.0    0.0036      0.32     526     598 ..     218     287 ..     206     297 .. 0.81
   4 !   19.2   0.0   5.1e-06   0.00046     518     614 ..     332     429 ..     322     436 .. 0.83

  Alignments for each domain:
  == domain 1    score: 15.2 bits;  conditional E-value: 8.7e-05
  COP1_NP_180854-aln 544 Ghkkavsyvkflsn.delasastdstlrlwdvkenlpvrtfrGhaneknfvGltvsseyiacGsetnevfvy 614
                         Gh   v   +f  +   las s d t+r+wd++ +lp+ t + h+     +  + ++  ia   +  e+ ++
             W07E6.2 103 GHGEPVISAQFSPDgRGLASGSGDQTMRIWDIELELPLHTCKSHKSWVLCIAWSPDATKIASACKNGEICIW 174
                         666666666665431579**************************9887777777777777777777777665 PP

  == domain 2    score: 4.8 bits;  conditional E-value: 0.12
  COP1_NP_180854-aln 417 rsklsclswnkyaknqiassdyeGivtvwdvttrkslme.yeehekr....awsvdfsrtdpsmlvsGsddckvkvwctkqeas 495
                         +s + c++w      +ias+  +G + +w+ +t + + +  + h++     aw          +l s   d+ + +w t q + 
             W07E6.2 147 KSWVLCIAWSPD-ATKIASACKNGEICIWNAKTGEQIGKtLKRHKQWitslAWQPMHKDPTCRLLASCGKDGNIFIWDTVQGTV 229
                         677889999875.578*****************998865156666652222444444444456899999********9999775 PP

  == domain 3    score: 9.8 bits;  conditional E-value: 0.0036
  COP1_NP_180854-aln 526 hihyydlrnisrpvhvfsGhkkavsyvkflsndelasastdstlrlwdvkenlpvrtfrGhaneknfvGltvs 598
                         +i  +d  +  + v  +sGh  +v+ +++  +  + s s d t+++w   + +  r + Gha   n + l  +
             W07E6.2 218 NIFIWDTVQ-GTVVRCLSGHTASVTCLRWGGEGLIYSGSQDRTVKMWRADDGVMCRNMTGHAHWINTLAL--N 287
                         555555443.3568899********************************************988776544..4 PP

  == domain 4    score: 19.2 bits;  conditional E-value: 5.1e-06
  COP1_NP_180854-aln 518 vavGsadhhihyydlrnisrpvhvfsGhkkavsyvkflsnd.elasastdstlrlwdvkenlpvrtfrGhaneknfvGltvsseyiacGse 607
                         +  Gs d  +  ++ +++++ +  ++Gh + v  v f  ++  +asas d +++lw  +    +  +rGh      v  + +s  +  Gs 
             W07E6.2 332 LVSGSDDFTLFMWNPKETKQSINRMTGHMQLVNQVVFSPDTrYIASASFDKSVKLWCGRTGKYLASLRGHVGPVYQVAWSADSRLLVSGSA 422
                         4569999999999999999999999999999999999765416899999999999999999999999999999999999999999999987 PP

  COP1_NP_180854-aln 608 tnevfvy 614
                            + v+
             W07E6.2 423 DSTLKVF 429
                         6655544 PP

>> Y41C4A.11  CE20251	WBGene00012757	WD domain, G-beta repeat	status:Partially_confirmed	UniProt:Q9XWU3	protein_id:CAA21
   #    score  bias  c-Evalue  i-Evalue hmmfrom  hmm to    alifrom  ali to    envfrom  env to     acc
 ---   ------ ----- --------- --------- ------- -------    ------- -------    ------- -------    ----
   1 !   14.5   0.3   0.00014     0.013     458     577 ..     105     223 ..     102     227 .. 0.75
   2 !   47.6   1.8   1.4e-14   1.2e-12     428     594 ..     159     326 ..     136     345 .. 0.85
   3 ?    1.0   0.0       1.7   1.5e+02     476     492 ..     332     348 ..     328     382 .. 0.64

  Alignments for each domain:
  == domain 1    score: 14.5 bits;  conditional E-value: 0.00014
  COP1_NP_180854-aln 458 ehekrawsvdfsrtdpsmlvsGsddckvkvwctkqeasvlnidmkanicsvkynpgssnyvavGsadhhihyydlrnisrpvhvfsGhkka 548
                          h  r  svdf   +p +l +    + v++w    ++ v ++++              n++a  s d +i  +d    s  +  f+ h   
           Y41C4A.11 105 SHSDRVKSVDFHSEKPWILTAL-HTGNVQIWNYDTKTLVKAMEVSEKSTRAAKFIHRKNWIATASDDQQIRIFDAETFSL-INEFTAHSDF 193
                         6889999999999999888664.566899998888877777777665554444456789999999999999999877764.7889999987 PP

  COP1_NP_180854-aln 549 vsyvk.flsndelasastdstlrlwdvken 577
                         +  +    +   l sas d  +r+wd +++
           Y41C4A.11 194 IRSLTvHPTLPYLISASDDRKIRVWDWENE 223
                         755440445578999999999999997765 PP

  == domain 2    score: 47.6 bits;  conditional E-value: 1.4e-14
  COP1_NP_180854-aln 428 yaknqiassdyeGivtvwdvttrkslmeyeehekrawsvdfsrtdpsmlvsGsddckvkvwctkqeasv.lnidmka.nicsvkynpgssn 516
                         + kn ia++  +  + ++d +t   + e+  h     s+    t p  l+s sdd k++vw  ++e  +  + + +a  i  +  np    
           Y41C4A.11 159 HRKNWIATASDDQQIRIFDAETFSLINEFTAHSDFIRSLTVHPTLP-YLISASDDRKIRVWDWENEWRMeQEFQEHAhYIMQIAVNPEDPE 248
                         679****99999999************************9999998.589***********999997662455556625999********9 PP

  COP1_NP_180854-aln 517 yvavGsadhhihyydlrnisrpvhvfsGhkkavsyvkflsndelasastdstlrlwdvkenlpvrtfr.GhaneknfvG 594
                             Gs d+ ++ + l +  + +  ++Gh k v  v fl+   + s s d ++ +wd++ +  + t++  h+n+  fv 
           Y41C4A.11 249 MFVSGSLDKTLKVWKLGEQ-ESICTLEGHEKGVNCVEFLTGGRIVSGSDDCSICVWDIQTQKCIETLKnAHKNNVTFVT 326
                         999*************875.678999****************************************9846999999984 PP

  == domain 3    score: 1.0 bits;  conditional E-value: 1.7
  COP1_NP_180854-aln 476 lvsGsddckvkvwctkq 492
                         ++sG++d+ vk+w ++ 
           Y41C4A.11 332 IISGAEDSTVKIWNSQT 348
                         67888888888886543 PP

>> F52A8.2  CE17845	WBGene00001680	locus:gpb-2	guanine nucleotide-binding protein	status:Confirmed	UniProt:Q20636	protei
   #    score  bias  c-Evalue  i-Evalue hmmfrom  hmm to    alifrom  ali to    envfrom  env to     acc
 ---   ------ ----- --------- --------- ------- -------    ------- -------    ------- -------    ----
   1 !   26.0   0.6   4.5e-08   4.1e-06     467     588 ..      75     199 ..      64     207 .. 0.76
   2 !   20.5   0.0   2.2e-06   0.00019     516     584 ..     214     281 ..     204     304 .. 0.87
   3 ?    1.7   0.1         1        89     451     572 ..     321     355 ..     294     356 .] 0.50

  Alignments for each domain:
  == domain 1    score: 26.0 bits;  conditional E-value: 4.5e-08
  COP1_NP_180854-aln 467 dfsrtdpsmlvsGsddckvkvw..ctkqeasvlnidmkanicsvkynpgssnyvavGsadhhihyydlr...nisrpvhvfsGhkkavsyv 552
                         d+s  d   +vs s+d+kv vw   t ++  +l++     + +  + p+ s+ +a G  d +     l    +i +       h   +s  
             F52A8.2  75 DWSL-DKRHIVSSSQDGKVIVWdgFTTNKEHALTMPTTW-VMACAFSPS-SQMIACGGLDNKCSVVPLSfedDIIQKKRQVATHTSYMSCC 162
                         5553.66789************55344444566666544.444568885.678*********9988775222455555667889999**** PP

  COP1_NP_180854-aln 553 kflsndela.sastdstlrlwdvkenlpvrtfrGhan 588
                          fl +d+l  + s dst  +wdv++   ++ f+Gh+ 
             F52A8.2 163 TFLRSDNLIlTGSGDSTCAIWDVESGQLIQNFHGHTG 199
                         ***8888753789**********************86 PP

  == domain 2    score: 20.5 bits;  conditional E-value: 2.2e-06
  COP1_NP_180854-aln 516 nyvavGsadhhihyydlrnisrpvhvfsGhkkavsyvkflsn.delasastdstlrlwdvkenlpvrtfr 584
                         ++++ G ad+h   +d+r+  + v+ f+Gh   +  v+f  n d +a+ s d+t rl+d++ +  v+++ 
             F52A8.2 214 TFISAG-ADKHSLVWDIRSG-QCVQSFEGHEADINTVRFHPNgDAFATGSDDATCRLFDLRADRQVCVYE 281
                         566665.7899999****85.78****************9884679*****************9999885 PP

  == domain 3    score: 1.7 bits;  conditional E-value: 1
  COP1_NP_180854-aln 451 kslmeyeehekrawsvdfsrtdpsmlvsGsddckvkvwctkqeasvlnidmkanicsvkynpgssnyvavGsadhhihyydlrnisrpvhv 541
                         +                                                                                         v
             F52A8.2 321 H----------------------------------------------------------------------------------------SV 323
                         2........................................................................................34 PP

  COP1_NP_180854-aln 542 fsGhkkavsyvkflsn.delasastdstlrlw 572
                         + Gh   +s ++   + + + sas d t+r+w
             F52A8.2 324 LYGHENRISCLRTSPDgTAVCSASWDCTIRIW 355
                         45555555555543221344566666666666 PP

>> F38E11.5  CE18673	WBGene00009542	beta'-coat protein like	status:Partially_confirmed	UniProt:Q20168	protein_id:CAA9277
   #    score  bias  c-Evalue  i-Evalue hmmfrom  hmm to    alifrom  ali to    envfrom  env to     acc
 ---   ------ ----- --------- --------- ------- -------    ------- -------    ------- -------    ----
   1 !   27.4   2.3   1.7e-08   1.6e-06     436     593 ..      33     191 ..      13     193 .. 0.88
   2 !   21.0   0.0   1.5e-06   0.00013     506     574 ..     189     258 ..     186     268 .. 0.84

  Alignments for each domain:
  == domain 1    score: 27.4 bits;  conditional E-value: 1.7e-08
  COP1_NP_180854-aln 436 sdyeGivtvwdvttrkslmeyeehekrawsvdfsrtdpsmlvsGsddckvkvwctkqeasvlnidmkanic.svkynpgssnyvavGsadh 525
                         + y+G v +w+ +t+  +  +e  +    +  f     s +v+Gsdd +++v+  +    v + + +++   s+   p+   yv   s d 
            F38E11.5  33 ALYNGNVHIWNYETQTLVKSFEVCDVPVRAAKFVP-RKSWVVTGSDDMHIRVFNYNTLERVHQFEAHSDYLrSLVVHPT-LPYVISSSDDM 121
                         569*********************99999999975.56899************************99986516666665.6789899**** PP

  COP1_NP_180854-aln 526 hihyydlrnisrpvhvfsGhkkavsyvkf..lsndelasastdstlrlwdvkenlpvrtfrGhaneknfv 593
                          ++ +d  n  +  + f+Gh   v  +      n+ +a+as d t+++w+  +n+p  t+ Gh+   n v
            F38E11.5 122 LVKMWDWDNKWAMKQSFEGHTHYVMQIAInpKDNNTFATASLDKTVKVWQFGSNVPNFTLEGHEKGVNCV 191
                         ***********************9988762257899***************************9988876 PP

  == domain 2    score: 21.0 bits;  conditional E-value: 1.5e-06
  COP1_NP_180854-aln 506 csvky.npgssnyvavGsadhhihyydlrnisrpvhvfsGhkkavsyvkflsndel.asastdstlrlwdv 574
                          +v y   g   y+  G+ dh ++ +d +n  + v+ + Gh + vs v f  +  l  + s dst+rlw  
            F38E11.5 189 NCVDYyHGGEKPYIISGADDHLVKIWDYQNK-TCVQTLDGHAQNVSSVCFHPELPLiITGSEDSTVRLWHA 258
                         466651567788****************996.689***************99987725789********86 PP

>> K10B2.1  CE28600	WBGene00003009	locus:lin-23	Transducin beta chain	status:Confirmed	UniProt:Q09990	protein_id:CCD6639
   #    score  bias  c-Evalue  i-Evalue hmmfrom  hmm to    alifrom  ali to    envfrom  env to     acc
 ---   ------ ----- --------- --------- ------- -------    ------- -------    ------- -------    ----
   1 ?    3.5   0.0      0.28        25     556     587 ..     231     262 ..     221     268 .. 0.87
   2 !   25.8   0.6   5.2e-08   4.6e-06     472     587 ..     271     385 ..     264     389 .. 0.78
   3 !   13.0   0.0   0.00039     0.035     545     587 ..     384     425 ..     383     430 .. 0.80
   4 ?    1.9   0.0      0.88        79     471     489 ..     433     451 ..     427     483 .. 0.73

  Alignments for each domain:
  == domain 1    score: 3.5 bits;  conditional E-value: 0.28
  COP1_NP_180854-aln 556 sndelasastdstlrlwdvkenlpvrtfrGha 587
                          +d++ s   d t+++wd k+    r++ Gh+
             K10B2.1 231 DDDKIVSGLRDNTIKIWDRKDYSCSRILSGHT 262
                         5678899999*********************8 PP

  == domain 2    score: 25.8 bits;  conditional E-value: 5.2e-08
  COP1_NP_180854-aln 472 dpsmlvsGsddckvkvwctkqeasvlni.dmkanicsvkynpgssnyvavGsadhhihyydlrnisrpv..hvfsGhkkavsyvkflsnde 559
                         d  +++sGs d+ v+vw  +    + ++      +  +++  g  + +   s d  i  +d+ +++      v+ Gh+ av  v f  +  
             K10B2.1 271 DNRVIISGSSDATVRVWDVETGECIKTLiHHCEAVLHLRFANG--I-MVTCSKDRSIAVWDMVSPRDITirRVLVGHRAAVNVVDF-DDRY 357
                         78899************98876665554033334444555433..3.445799*********88875432379************9.5678 PP

  COP1_NP_180854-aln 560 lasastdstlrlwdvkenlpvrtfrGha 587
                         + sas d t+++w +     vrt+ Gh+
             K10B2.1 358 IVSASGDRTIKVWSMDTLEFVRTLAGHR 385
                         9**************************7 PP

  == domain 3    score: 13.0 bits;  conditional E-value: 0.00039
  COP1_NP_180854-aln 545 hkkavsyvkflsndelasastdstlrlwdvkenlpvrtfrGha 587
                         h++ ++ +++     + s s+d t+rlwd+++ + +r++ Gh+
             K10B2.1 384 HRRGIACLQYRG-RLVVSGSSDNTIRLWDIHSGVCLRVLEGHE 425
                         555555555543.346799***********************7 PP

  == domain 4    score: 1.9 bits;  conditional E-value: 0.88
  COP1_NP_180854-aln 471 tdpsmlvsGsddckvkvwc 489
                          d + +vsG+ d+k+kvw 
             K10B2.1 433 FDEKRIVSGAYDGKIKVWD 451
                         4555556666666666663 PP

>> T10F2.4  CE38104	WBGene00020423	status:Confirmed	UniProt:Q10051	protein_id:CCD72869.1
   #    score  bias  c-Evalue  i-Evalue hmmfrom  hmm to    alifrom  ali to    envfrom  env to     acc
 ---   ------ ----- --------- --------- ------- -------    ------- -------    ------- -------    ----
   1 !   43.0   0.6   3.2e-13   2.8e-11     441     614 ..     232     407 ..     222     424 .. 0.88

  Alignments for each domain:
  == domain 1    score: 43.0 bits;  conditional E-value: 3.2e-13
  COP1_NP_180854-aln 441 ivtvwdvttrkslmeyeehekrawsvdfsrtdpsmlvsGsddckvkvwctkqeasvlnidm.kanicsvkynpgssnyvavGsadhhihyy 530
                          v ++d +  + +  ++ h+k+  +v +   d    +s s d++++vw +   +s   id+ +a +  +  n +s+ y+   s d +  + 
             T10F2.4 232 TVVLYDYEKEQVMQTFKGHNKKINAVVLH-PDNITAISASADSHIRVWSATDSSSKAIIDVhQAPVTDISLN-ASGDYILSASDDSYWAFS 320
                         58899999999999*********999875.6777889***********************835778888888.6899************** PP

  COP1_NP_180854-aln 531 dlrnisr..pvhvfsGhkkavsyvkflsndel.asastdstlrlwdvkenlpvrtfrGhaneknfvGltvsseyiacGsetnevfvy 614
                         d+r+ ++   v v  G + av  + f  +  +  + ++d+ +++wd+k+++   +f Gh+     + ++ +  y+a Gse  ev ++
             T10F2.4 321 DIRSGKSlcKVSVEPGSQIAVHSIEFHPDGLIfGTGAADAVVKIWDLKNQTVAAAFPGHTAAVRSIAFSENGYYLATGSEDGEVKLW 407
                         ***987622677889***********987765257789********************************************99765 PP

>> ZK1307.6  CE01695	WBGene00001510	locus:fzr-1	CDC20 protein	status:Partially_confirmed	UniProt:Q09649	protein_id:CAA87
   #    score  bias  c-Evalue  i-Evalue hmmfrom  hmm to    alifrom  ali to    envfrom  env to     acc
 ---   ------ ----- --------- --------- ------- -------    ------- -------    ------- -------    ----
   1 ?   -0.9   0.9       6.3   5.7e+02     231     294 ..     122     183 ..     103     217 .. 0.58
   2 !   19.0   0.1   5.9e-06   0.00053     432     550 ..     452     568 ..     428     572 .. 0.84
   3 !   30.9   0.0   1.5e-09   1.4e-07     417     576 ..     522     683 ..     504     696 .. 0.85

  Alignments for each domain:
  == domain 1    score: -0.9 bits;  conditional E-value: 6.3
  COP1_NP_180854-aln 231 nssglassslnlrgglssgsltkkkdgkskasssgkgiqrrdaltgsdsqlinqsglalarkkr 294
                             la+++ + +++lss  ++++++ +s +ss ++  q +++ +g+ s++++  +  +   + 
            ZK1307.6 122 GLGALATAPSSSQSSLSSHPHQHHNHHSSSSSSYHDYYQGTSSGSGNTSPTAQ--AACMDDTRS 183
                         34556677777888888888888887777777666666666555555444433..334444444 PP

  == domain 2    score: 19.0 bits;  conditional E-value: 5.9e-06
  COP1_NP_180854-aln 432 qiassdyeGivtvwdvttrkslmeyeehekrawsvdfsrtdpsmlvsGsddck...vkvwctkqeasvlnidmkanicsvkynpgssnyva 519
                          +a     G+  +wdvtt+k   e   h  r   + +   ++  + sGs d       + c  ++      + + ++c +k+ p   + +a
            ZK1307.6 452 LLAVGTSRGVTQIWDVTTQKKTRELTGHSSRVGCLAW---NADTICSGSRDRTimhRDIRCDDNDMGRKLTNHRQEVCGLKWSPDK-QLLA 538
                         5666777899********************9777765...567899***99885555799**99999999999***********86.6799 PP

  COP1_NP_180854-aln 520 vGsadhhihyydlrnisrpvhvfsGhkkavs 550
                          G  d ++  ++lr  ++p++ ++ h+ av 
            ZK1307.6 539 SGGNDNQLLVWNLRR-NEPIQTYTQHNAAVK 568
                         9************97.68********99985 PP

  == domain 3    score: 30.9 bits;  conditional E-value: 1.5e-09
  COP1_NP_180854-aln 417 rsklsclswnkyaknqiassdyeGivtvwdvttrkslmeyeehekrawsvdfsrtdpsmlvsG..sddckvkvwctkqeasvlnidmkani 505
                         r  +  l w    k+ +as   +  + vw+++ ++ +  y +h+    ++ +s  +  +lvsG  + d +++ w t     +  +d  + +
            ZK1307.6 522 RQEVCGLKWSP-DKQLLASGGNDNQLLVWNLRRNEPIQTYTQHNAAVKALAWSPHHHGLLVSGggTADRCLRFWNTLTAQPMQCVDTGSQV 611
                         66677788864.78999*********************************************73357889********************* PP

  COP1_NP_180854-aln 506 csvkynpgssnyvav.GsadhhihyydlrnisrpvhvfsGhkkavsyvkflsnde.lasastdstlrlwdvke 576
                         c v +   ss  v+  G +  h+  +      +pv  + Gh+  v y+ +  + e + + + d tlr+w v +
            ZK1307.6 612 CNVAWSKHSSELVSThGYSFNHVIIWKYP-SLQPVTKLVGHQYRVLYLAMSPDGEsIVTGAGDETLRFWHVFN 683
                         ***********998636666666666654.458***************98776553778899*******9954 PP

>> F35G12.4c  CE42674	WBGene00009441	status:Partially_confirmed	UniProt:Q20059	protein_id:CAQ58416.1
   #    score  bias  c-Evalue  i-Evalue hmmfrom  hmm to    alifrom  ali to    envfrom  env to     acc
 ---   ------ ----- --------- --------- ------- -------    ------- -------    ------- -------    ----
   1 !   31.7   0.5   8.3e-10   7.5e-08     471     589 ..     100     222 ..      80     233 .. 0.84
   2 ?    7.1   0.0     0.024       2.2     562     606 ..     237     279 ..     231     293 .. 0.78

  Alignments for each domain:
  == domain 1    score: 31.7 bits;  conditional E-value: 8.3e-10
  COP1_NP_180854-aln 471 tdpsmlvsGsddckvkvwctkqeasvlnidm....kanicsvkynpgssnyvavGsadhhihyydlrnisrpvhvfsGhkkavsyvkflsn 557
                          + ++l+s s+d+ vkvw  +++     id     k  + ++ y p   + v+  s dh+i  yd+    + v  + G k ++  +    n
           F35G12.4c 100 GHGKILISASNDTTVKVWNIERDNKHGFIDCirthKDYVSCLAYAPIVEKAVS-ASFDHNIFVYDINANFKTVNNLIGCKDSIYSLATTPN 189
                         56789***************999988878743334889*********999886.699************************9988888888 PP

  COP1_NP_180854-aln 558 dela.sastdstlrlwdvkenlpvrtfrGhane 589
                           l   a t+  +rl+d + n  +  +rGh+++
           F35G12.4c 190 LSLVlGAGTEKCIRLFDPRTNEKIMKLRGHTDN 222
                         7775389***********************964 PP

  == domain 2    score: 7.1 bits;  conditional E-value: 0.024
  COP1_NP_180854-aln 562 sastdstlrlwdvkenlpvrtfrGhaneknfvGltvsseyiacGs 606
                         sa +d+t+rlwd+ ++  + t   h+       l v+s + +  s
           F35G12.4c 237 SAGSDATIRLWDIGQQRCIATCIAHE--EGVWTLQVDSSFTTVYS 279
                         8999*************999998884..45667777777766655 PP

>> F35G12.4b  CE31502	WBGene00009441	WD domain, G-beta repeat	status:Partially_confirmed	UniProt:Q20059	protein_id:CAA86
   #    score  bias  c-Evalue  i-Evalue hmmfrom  hmm to    alifrom  ali to    envfrom  env to     acc
 ---   ------ ----- --------- --------- ------- -------    ------- -------    ------- -------    ----
   1 !   31.8   0.5     8e-10   7.1e-08     471     589 ..     100     222 ..      80     233 .. 0.84
   2 ?    7.1   0.0     0.023       2.1     562     606 ..     237     279 ..     231     293 .. 0.78

  Alignments for each domain:
  == domain 1    score: 31.8 bits;  conditional E-value: 8e-10
  COP1_NP_180854-aln 471 tdpsmlvsGsddckvkvwctkqeasvlnidm....kanicsvkynpgssnyvavGsadhhihyydlrnisrpvhvfsGhkkavsyvkflsn 557
                          + ++l+s s+d+ vkvw  +++     id     k  + ++ y p   + v+  s dh+i  yd+    + v  + G k ++  +    n
           F35G12.4b 100 GHGKILISASNDTTVKVWNIERDNKHGFIDCirthKDYVSCLAYAPIVEKAVS-ASFDHNIFVYDINANFKTVNNLIGCKDSIYSLATTPN 189
                         56789***************999988878743334889*********999886.699************************9988888888 PP

  COP1_NP_180854-aln 558 dela.sastdstlrlwdvkenlpvrtfrGhane 589
                           l   a t+  +rl+d + n  +  +rGh+++
           F35G12.4b 190 LSLVlGAGTEKCIRLFDPRTNEKIMKLRGHTDN 222
                         7775389***********************964 PP

  == domain 2    score: 7.1 bits;  conditional E-value: 0.023
  COP1_NP_180854-aln 562 sastdstlrlwdvkenlpvrtfrGhaneknfvGltvsseyiacGs 606
                         sa +d+t+rlwd+ ++  + t   h+       l v+s + +  s
           F35G12.4b 237 SAGSDATIRLWDIGQQRCIATCIAHE--EGVWTLQVDSSFTTVYS 279
                         8999*************999998884..45667777777766655 PP

>> F35G12.4a  CE31501	WBGene00009441	beta-transducin	status:Partially_confirmed	UniProt:Q20059	protein_id:CAA86335.2
   #    score  bias  c-Evalue  i-Evalue hmmfrom  hmm to    alifrom  ali to    envfrom  env to     acc
 ---   ------ ----- --------- --------- ------- -------    ------- -------    ------- -------    ----
   1 !   31.8   0.5   8.1e-10   7.2e-08     471     589 ..     100     222 ..      80     233 .. 0.84
   2 ?    7.1   0.0     0.024       2.1     562     606 ..     237     279 ..     231     293 .. 0.78

  Alignments for each domain:
  == domain 1    score: 31.8 bits;  conditional E-value: 8.1e-10
  COP1_NP_180854-aln 471 tdpsmlvsGsddckvkvwctkqeasvlnidm....kanicsvkynpgssnyvavGsadhhihyydlrnisrpvhvfsGhkkavsyvkflsn 557
                          + ++l+s s+d+ vkvw  +++     id     k  + ++ y p   + v+  s dh+i  yd+    + v  + G k ++  +    n
           F35G12.4a 100 GHGKILISASNDTTVKVWNIERDNKHGFIDCirthKDYVSCLAYAPIVEKAVS-ASFDHNIFVYDINANFKTVNNLIGCKDSIYSLATTPN 189
                         56789***************999988878743334889*********999886.699************************9988888888 PP

  COP1_NP_180854-aln 558 dela.sastdstlrlwdvkenlpvrtfrGhane 589
                           l   a t+  +rl+d + n  +  +rGh+++
           F35G12.4a 190 LSLVlGAGTEKCIRLFDPRTNEKIMKLRGHTDN 222
                         7775389***********************964 PP

  == domain 2    score: 7.1 bits;  conditional E-value: 0.024
  COP1_NP_180854-aln 562 sastdstlrlwdvkenlpvrtfrGhaneknfvGltvsseyiacGs 606
                         sa +d+t+rlwd+ ++  + t   h+       l v+s + +  s
           F35G12.4a 237 SAGSDATIRLWDIGQQRCIATCIAHE--EGVWTLQVDSSFTTVYS 279
                         8999*************999998884..45667777777766655 PP

>> D1054.15b  CE45329	WBGene00006481	locus:tag-135	status:Confirmed	UniProt:E1B6S8	protein_id:CBW48353.1
   #    score  bias  c-Evalue  i-Evalue hmmfrom  hmm to    alifrom  ali to    envfrom  env to     acc
 ---   ------ ----- --------- --------- ------- -------    ------- -------    ------- -------    ----
   1 !   15.4   0.0   7.1e-05    0.0064     508     587 ..     134     212 ..     129     220 .. 0.87
   2 !   22.2   0.2   6.3e-07   5.6e-05     524     588 ..     233     297 ..     221     319 .. 0.84

  Alignments for each domain:
  == domain 1    score: 15.4 bits;  conditional E-value: 7.1e-05
  COP1_NP_180854-aln 508 vkynpgssnyvavGsadhhihyydlrnisrpvhvfsGhkkavsyvkflsnde.lasastdstlrlwdvkenlpvrtfrGha 587
                         v  +pg  ++ a G ad  i+ +dl + +  +  ++Gh  +v  vk    +  l s   d  ++ wd++ n  +r ++Gh 
           D1054.15b 134 VDVEPGN-QWFASGGADRIIKIWDLASGQLKLS-LTGHISSVRAVKVSPRHPfLFSGGEDKQVKCWDLEYNKVIRHYHGHL 212
                         6677875.56799************99998886.69**********987664389*************************6 PP

  == domain 2    score: 22.2 bits;  conditional E-value: 6.3e-07
  COP1_NP_180854-aln 524 dhhihyydlrnisrpvhvfsGhkkavsyvkflsnd.elasastdstlrlwdvkenlpvrtfrGhan 588
                         d     +d+r   + vh f Gh  +v+ v   s d ++ +as d+t+rlwd+    +++t+  h+ 
           D1054.15b 233 DSTARVWDMRTK-AQVHCFAGHTNTVADVVCQSVDpQVITASHDATVRLWDLAAGRSMCTLTHHKK 297
                         666778999975.569************99999774789*********************999975 PP

>> D1054.15a  CE05533	WBGene00006481	locus:tag-135	beta transducin like protein	status:Confirmed	UniProt:Q18295	protein_
   #    score  bias  c-Evalue  i-Evalue hmmfrom  hmm to    alifrom  ali to    envfrom  env to     acc
 ---   ------ ----- --------- --------- ------- -------    ------- -------    ------- -------    ----
   1 !   15.2   0.0   8.3e-05    0.0074     508     587 ..     190     268 ..     185     277 .. 0.87
   2 !   22.0   0.2   7.5e-07   6.7e-05     524     588 ..     289     353 ..     277     374 .. 0.84

  Alignments for each domain:
  == domain 1    score: 15.2 bits;  conditional E-value: 8.3e-05
  COP1_NP_180854-aln 508 vkynpgssnyvavGsadhhihyydlrnisrpvhvfsGhkkavsyvkflsnde.lasastdstlrlwdvkenlpvrtfrGha 587
                         v  +pg  ++ a G ad  i+ +dl + +  +  ++Gh  +v  vk    +  l s   d  ++ wd++ n  +r ++Gh 
           D1054.15a 190 VDVEPGN-QWFASGGADRIIKIWDLASGQLKLS-LTGHISSVRAVKVSPRHPfLFSGGEDKQVKCWDLEYNKVIRHYHGHL 268
                         6667875.56799************99998886.69**********987664389*************************6 PP

  == domain 2    score: 22.0 bits;  conditional E-value: 7.5e-07
  COP1_NP_180854-aln 524 dhhihyydlrnisrpvhvfsGhkkavsyvkflsnd.elasastdstlrlwdvkenlpvrtfrGhan 588
                         d     +d+r   + vh f Gh  +v+ v   s d ++ +as d+t+rlwd+    +++t+  h+ 
           D1054.15a 289 DSTARVWDMRTK-AQVHCFAGHTNTVADVVCQSVDpQVITASHDATVRLWDLAAGRSMCTLTHHKK 353
                         666778999975.569************99999774789*********************999975 PP

>> K04D7.1  CE06090	WBGene00010556	locus:rack-1	guanine nucleotide-binding protein	status:Confirmed	UniProt:Q21215	prote
   #    score  bias  c-Evalue  i-Evalue hmmfrom  hmm to    alifrom  ali to    envfrom  env to     acc
 ---   ------ ----- --------- --------- ------- -------    ------- -------    ------- -------    ----
   1 ?    0.5   0.1       2.4   2.2e+02     559     580 ..      32      53 ..      11      56 .. 0.63
   2 !   24.9   0.1   9.9e-08   8.9e-06     535     598 ..      58     122 ..      53     126 .. 0.88
   3 !   19.6   1.1   3.8e-06   0.00034     458     586 ..     109     239 ..     107     265 .. 0.83

  Alignments for each domain:
  == domain 1    score: 0.5 bits;  conditional E-value: 2.4
  COP1_NP_180854-aln 559 elasastdstlrlwdvkenlpv 580
                          + s+s d t+ +wdv +  pv
             K04D7.1  32 TVLSSSRDKTILVWDVDSVAPV 53 
                         3456777777777777766665 PP

  == domain 2    score: 24.9 bits;  conditional E-value: 9.9e-08
  COP1_NP_180854-aln 535 isrpvhvfsGhkkavsyvkflsndela.sastdstlrlwdvkenlpvrtfrGhaneknfvGltvs 598
                         i rpv  ++Gh+  vs v   s+ ++a s s d tlrlwd+++ ++ r f  h+ +   v ++ +
             K04D7.1  58 IGRPVRSLTGHNHFVSDVVISSDGQFAlSGSWDKTLRLWDLNQGVSTRQFISHTKDVLSVAFSAD 122
                         679*****************9999998789***********************988776666655 PP

  == domain 3    score: 19.6 bits;  conditional E-value: 3.8e-06
  COP1_NP_180854-aln 458 ehekrawsvdfsrtdpsmlvsGsddckvkvwct.kqeasvlnidmkan.icsvkynpgssnyvavGsa.dhhihyydlrnisrpvhvfsGh 545
                          h k   sv fs  d   +vsGs d  +k+w t  q    ++ d +++ + +v++ p+    v v +  d+ ++ ++l n +       Gh
             K04D7.1 109 SHTKDVLSVAFSA-DNRQIVSGSRDKSIKLWNTlAQCKYTITDDCHTDwVSTVRFSPSNRDPVIVSAGwDKVVKVWNLGNCRLKTN-HIGH 197
                         599999*****96.67789************994466678999998874778******99998886544999********987654.4699 PP

  COP1_NP_180854-aln 546 kkavsyvkflsndel.asastdstlrlwdvkenlpvrtfrGh 586
                            v  v    +  l as   d    lwd++e   + t+ G 
             K04D7.1 198 TGYVNTVTVSPDGSLcASGGKDGQAMLWDLNEGKHLYTLPGN 239
                         999999988777666478899**********99999888775 PP

>> ZK430.7  CE05083	WBGene00022742	ribosomal processing protein	status:Partially_confirmed	UniProt:Q23494	protein_id:CCD
   #    score  bias  c-Evalue  i-Evalue hmmfrom  hmm to    alifrom  ali to    envfrom  env to     acc
 ---   ------ ----- --------- --------- ------- -------    ------- -------    ------- -------    ----
   1 ?    7.6   0.0     0.017       1.5     473     554 ..      79     164 ..      74     194 .. 0.74
   2 !   29.0   0.1   5.8e-09   5.1e-07     472     614 ..     205     349 ..     175     357 .. 0.85

  Alignments for each domain:
  == domain 1    score: 7.6 bits;  conditional E-value: 0.017
  COP1_NP_180854-aln 473 psmlvsGsddckvkvwctkqeasvlnidmk...anicsvkynpgssnyvavGsadhhihyydlrni.srpvhv..fsGhkkavsyvkf 554
                         ps + sG+ d++vk+w         ++d +    n  s+  n g  n+v+vG  d +++y+ +    ++p h   + G    vs++ f
             ZK430.7  79 PSTVFSGARDGQVKIWNLASRECQATLDAHrglVNDISIDNNNG-ENFVTVGQ-DNQLKYWKIEGQqKTPAHSiaMDGIVYGVSHLSF 164
                         89999***********9888777888887622245567776665.689***96.8999999997651567774113455566666655 PP

  == domain 2    score: 29.0 bits;  conditional E-value: 5.8e-09
  COP1_NP_180854-aln 472 dpsmlvsGsddckvkvwctkqeasvlnidmkanicsvkynpgssnyvavGsadhhihyydlrnisrpvhvfsGhkkavsyvkfl.sndela 561
                         + +++v    d  + v  t+q+    ++ mk     + +np  ++  +v s d+ ++ +d+r +++pv+  +G   av  v +  + +e+ 
             ZK430.7 205 EENVIVGARSDRSIYVLDTRQDVPLKKVTMKMRPNKISWNPMEAYNFTVASEDYSLYTFDMRYMEHPVQSHQGFTSAVLDVDYSpTGQEFV 295
                         5567888888999********************9************************************************973569*** PP

  COP1_NP_180854-aln 562 sastdstlrlwdvkenlpvrtfrGhanekn.fvGltvsseyiacGsetnevfvy 614
                         +a  d ++rl+  ++ ++  ++  ++      v  + +s+++  Gs+  ++ v+
             ZK430.7 296 AAGYDRSIRLFKARDMTSRDVYYTKRMASVlSVLWSADSKFVLSGSNEMNIRVW 349
                         ************999888777665554443045557778888888877666665 PP

>> F33G12.2  CE27149	WBGene00018014	status:Confirmed	UniProt:Q19986	protein_id:CCD65791.1
   #    score  bias  c-Evalue  i-Evalue hmmfrom  hmm to    alifrom  ali to    envfrom  env to     acc
 ---   ------ ----- --------- --------- ------- -------    ------- -------    ------- -------    ----
   1 ?    2.4   0.0      0.65        58     548     605 ..      18      76 ..       9      78 .. 0.73
   2 !   36.6   0.5   2.9e-11   2.6e-09     430     615 ..      70     254 ..      62     268 .. 0.83

  Alignments for each domain:
  == domain 1    score: 2.4 bits;  conditional E-value: 0.65
  COP1_NP_180854-aln 548 avsyvkf.lsndelasastdstlrlwdvkenlpvrtfrGhaneknfvGltvsseyiacG 605
                         av  v++ +  +   +  +d t++lw+  +   ++t+ G  ne      + ++  ia G
            F33G12.2  18 AVRAVRYnVDGNYCVTCGSDKTVKLWNPLKSSLLKTYSGTGNEVLDAASSSDNSQIAAG 76 
                         4555554234455667789********9999***********98766666666666665 PP

  == domain 2    score: 36.6 bits;  conditional E-value: 2.9e-11
  COP1_NP_180854-aln 430 knqiassdyeGivtvwdvttrkslmeyeehekrawsvdfsrtdpsmlvsGsddckvkvw.ctkqeasvlni..dmkanicsvkynpgssny 517
                         ++qia+   +   tv+dv+t k l  +  h  +  +v f   ++s++ sGs dc ++ + c  +    ++i  +    i s+  n   ++ 
            F33G12.2  70 NSQIAAGGADRACTVFDVETGKQLRRWRTHGAQVNAVAFN-EESSVVFSGSMDCTMQAFdCRSRSEKPIQIfnESTDGILSIDVN---GHE 156
                         67999999999****************************7.5899**********987647777667777722344567888776...677 PP

  COP1_NP_180854-aln 518 vavGsadhhihyydlrnisrpvhvfsGhkkavsyvkflsndelasastdstlrlwdvkenlpvrtfrGhaneknfvGltv..sseyiacGs 606
                         +  Gsad +   y +r+ +  v  +     +vs+     ++ l +      +rl d  +   +  ++Gh+n    +   v  s e++a Gs
            F33G12.2 157 IVAGSADGNYRVYSIRDGNMTVDYMGDSVNSVSFTP--DSNCLLAGVMGGIVRLIDKSSGKLLASYKGHQNTEYKLDCRVlqSIEHVASGS 245
                         899*******************98887777777654..4566666778899********************88777666633679****** PP

  COP1_NP_180854-aln 607 etnevfvyh 615
                         e   v+vy 
            F33G12.2 246 EDGFVYVYS 254
                         *******96 PP

>> T02C1.1  CE00312	WBGene00011365	Zinc finger, C3HC4 type (RING finger)	status:Partially_confirmed	UniProt:Q03605	prote
   #    score  bias  c-Evalue  i-Evalue hmmfrom  hmm to    alifrom  ali to    envfrom  env to     acc
 ---   ------ ----- --------- --------- ------- -------    ------- -------    ------- -------    ----
   1 !   36.8   2.3   2.5e-11   2.2e-09      42      92 ..       3      52 ..       1      94 [. 0.80

  Alignments for each domain:
  == domain 1    score: 36.8 bits;  conditional E-value: 2.5e-11
  COP1_NP_180854-aln 42 dkdllcpicmqiikdafltacGhsfcymcivthlrnksdcpccgkyltnsq 92
                        d+d+ c +c++   + ++  cGhs+c  ci +hl+ +++cp c  +   + 
             T02C1.1  3 DEDFCCAVCLDFFVEPCIIECGHSYCRFCIESHLNINEKCPLCRAHTG-NP 52
                        99*****************************************87643.33 PP

>> R06A4.9  CE21113	WBGene00011051	locus:pfs-2	six WD40 repeats	status:Partially_confirmed	UniProt:Q9NAN8	protein_id:CAB
   #    score  bias  c-Evalue  i-Evalue hmmfrom  hmm to    alifrom  ali to    envfrom  env to     acc
 ---   ------ ----- --------- --------- ------- -------    ------- -------    ------- -------    ----
   1 !   15.6   0.0   6.3e-05    0.0056     537     606 ..     207     278 ..     184     279 .. 0.84
   2 !   14.7   0.0   0.00012      0.01     475     549 ..     273     348 ..     263     351 .. 0.85
   3 ?    4.9   0.0      0.11        10     422     492 ..     350     420 ..     347     427 .. 0.85

  Alignments for each domain:
  == domain 1    score: 15.6 bits;  conditional E-value: 6.3e-05
  COP1_NP_180854-aln 537 rpvhvfsGhk.kavsyvkflsnd.elasastdstlrlwdvkenlpvrtfrGhaneknfvGltvsseyiacGs 606
                         +  h+fs hk  a+  + f  +d ++a+as d t r+wd    +  r++rGh  e   +    ++  ia Gs
             R06A4.9 207 NNAHMFSAHKdEAIRGLAFAPTDvKFATASDDGTARVWDFARYTEERVLRGHGAEVRCIDWHPTKGLIATGS 278
                         4579*****94599999999876479****************************998888888888888777 PP

  == domain 2    score: 14.7 bits;  conditional E-value: 0.00012
  COP1_NP_180854-aln 475 mlvsGsddck..vkvwctkqeasvlni.dmkanicsvkynpgssnyvavGsadhhihyydlrnisrpvhvfsGhkkav 549
                         ++ +Gs d++  vk+w  k  +   ++ + k+ + +v +n   +n++  G  dh ++ yd+r ++  +  ++ hkk v
             R06A4.9 273 LIATGSRDTQqpVKIWDPKSGSCLATLqEHKSSVMAVEFNK-NGNWLLTGGRDHLVKMYDIRMMK-EMRTYRAHKKEV 348
                         677899999999*****999988887735899********7.5789999*************875.68999***9987 PP

  == domain 3    score: 4.9 bits;  conditional E-value: 0.11
  COP1_NP_180854-aln 422 clswnkyaknqiassdyeGivtvwdvttrkslmeye.ehekrawsvdfsrtdpsmlvsGsddckvkvwctkq 492
                         +l+w   +     s   +G +  w v+  k +   e  h++  ws+ +      +l +Gs+d   k w  ++
             R06A4.9 350 SLAWHPIHEGLFVSGGGDGSIVYWMVDGEKEIGLLEhAHDQAIWSMKWHPL-GHILATGSNDNNTKFWARNR 420
                         68899999999999999**********9999866652599999***99765.5799************8775 PP

>> R03E1.1  CE18901	WBGene00006369	locus:sym-4	WD domain, G-beta repeat (3 domains)	status:Confirmed	UniProt:Q9XTZ0	prot
   #    score  bias  c-Evalue  i-Evalue hmmfrom  hmm to    alifrom  ali to    envfrom  env to     acc
 ---   ------ ----- --------- --------- ------- -------    ------- -------    ------- -------    ----
   1 ?    3.1   0.0      0.39        35     542     578 ..     613     650 ..     600     660 .. 0.76
   2 !   31.1   1.9   1.3e-09   1.2e-07     424     615 ..     724     920 ..     715     932 .. 0.79

  Alignments for each domain:
  == domain 1    score: 3.1 bits;  conditional E-value: 0.39
  COP1_NP_180854-aln 542 fsGhkkavsyvkf.lsndelasastdstlrlwdvkenl 578
                          + h  a+  +kf +  + +a+a  ds lr+w v++ l
             R03E1.1 613 NNEHTGAIWCIKFsICGKLMATAGQDSILRVWVVRSHL 650
                         56688888889994556667999999999999998765 PP

  == domain 2    score: 31.1 bits;  conditional E-value: 1.3e-09
  COP1_NP_180854-aln 424 swnkyaknqiassdyeGivtvwdvttrkslmeyeehekrawsvdfsrtdpsmlvsGsddckvkvwctkqe.asvlnidmkanicsvkynpg 513
                         sw k     i ss  +  v +w ++ ++ l  + +h      v f   d   ++sGs d+k+++w    +  +v n   k  i ++ +   
             R03E1.1 724 SWSKN--YFILSSGMDRTVKLWHLSRNECLCCF-QHIDFVTCVAFLPKDDRYFLSGSLDGKLRMWHIPDKkVAVWNDTEKKYITAMTF-VK 810
                         66653..4799*************988888877.5888999************************88655056666666777777777.57 PP

  COP1_NP_180854-aln 514 ssnyvavGsadhhihyy..dlrnisrpvhvfsGhkkav..syvkflsn..delasastdstlrlwdvkenlpvrtfrGhaneknfvGltvs 598
                         s+++  vG+ d +  +y  d  + ++ v v s   k      v  l++  d+l  +s ds +r++d++++   + f+G +n+   +  + s
             R03E1.1 811 SGKFAVVGTYDGKCIFYtsDQLKYHTAVDVRSTRGKNArgHKVTGLTShgDKLLVTSNDSRIRMYDIRDKALTCKFKGVQNDHSQIRAAFS 901
                         999********98777734555566778887665554411456666543479******************************999876655 PP

  COP1_NP_180854-aln 599 ..seyiacGsetnevfvyh 615
                             +i cGse   v+++ 
             R03E1.1 902 pdGRHIICGSEDKFVYIWR 920
                         11679******99999875 PP

>> T05A8.5  CE27435	WBGene00020231	status:Partially_confirmed	UniProt:O44856	protein_id:CCD73587.1
   #    score  bias  c-Evalue  i-Evalue hmmfrom  hmm to    alifrom  ali to    envfrom  env to     acc
 ---   ------ ----- --------- --------- ------- -------    ------- -------    ------- -------    ----
   1 !   19.0   0.1   6.2e-06   0.00055     474     583 ..      68     180 ..      58     189 .. 0.70
   2 !   12.0   0.0   0.00078     0.069     478     577 ..     199     305 ..     194     316 .. 0.69

  Alignments for each domain:
  == domain 1    score: 19.0 bits;  conditional E-value: 6.2e-06
  COP1_NP_180854-aln 474 smlvsGsddckvkvwctkqeasvlnidmkanic.....svkynpgssnyvavGsadhhihy.ydlrnisrpvhvfsGhkkavsyvkflsnd 558
                          m++sG  d++  +  t+ ++  +  +m +n c     + +   +    +a G      h+ ++      p  vf Ghk  v+ v  + ++
             T05A8.5  68 GMILSGGKDGRAVL--TNTDSGEIH-NMWSNSCeinkiCYRNFIAKHSLIAAGRNGTLTHWmFNHEPGDLPNVVFDGHKFGVTGVVSINEN 155
                         56777777765433..333333222.33333331111133333455667888888888886366666789********************* PP

  COP1_NP_180854-aln 559 elasastdstlrlwdvkenlpvrtf 583
                         ++ s s d ++++wd+++   vrt 
             T05A8.5 156 QFMSGSRDCSVKIWDLESAKCVRTQ 180
                         ******************9999986 PP

  == domain 2    score: 12.0 bits;  conditional E-value: 0.00078
  COP1_NP_180854-aln 478 sGsddckvkvwctkqeasvlnidmkanicsvkynpgssnyvavGs....adhhihyydlrnisrpvhv..fsGhkkavsyvkflsnde.la 561
                           s+d  v++w  ++ + v +   k  i       g++ + +          +i  yd+rn+++       +G   ++s v++  ++  la
             T05A8.5 199 QTSEDKSVRLWDPRNASVVTEFPRKRHIQMFCEFDGANRFFSCSNgfnnDGCEITSYDVRNPRQSREArgHEGNVTSLSIVQMDQTKRlLA 289
                         5688888999988888888888888888877666677666655331111335899******98875531144445555667665544338* PP

  COP1_NP_180854-aln 562 sastdstlrlwdvken 577
                         s s+d  +rlw ++e+
             T05A8.5 290 SVSADRQIRLWKIEED 305
                         ************9986 PP

>> T02C1.2  CE39760	WBGene00011366	status:Confirmed	UniProt:Q7YWU1	protein_id:CAE17940.2
   #    score  bias  c-Evalue  i-Evalue hmmfrom  hmm to    alifrom  ali to    envfrom  env to     acc
 ---   ------ ----- --------- --------- ------- -------    ------- -------    ------- -------    ----
   1 !   35.1   1.1   8.3e-11   7.4e-09      36     123 ..      88     175 ..      73     186 .. 0.80

  Alignments for each domain:
  == domain 1    score: 35.1 bits;  conditional E-value: 8.3e-11
  COP1_NP_180854-aln  36 ateseldk.dllcpicmqiikdafltacGhsfcymcivthlrnksdcpccgkyltnsqlfpnflldkllkktsarqisktaspvehlrq 123
                         +++++ld+ d+lc ic +ii +     c hsfc +ci   l    +cp+c +++  s+    ++ +k+l+ ++++q  ++   v +l++
             T02C1.2  88 KNSNDLDEdDVLCTICYDIIVEPHTLRCQHSFCKKCIDQCLPLTRKCPSCQQWVYWSRKN-KIFKEKVLRWVKEKQREDEYEEVMQLKK 175
                         45667775279*****************************************99877653.3446788888888877776666666665 PP

>> CC4.3  CE15742	WBGene00004895	locus:smu-1	WD domain, G-beta repeats (2 domains)	status:Confirmed	UniProt:O62120	prote
   #    score  bias  c-Evalue  i-Evalue hmmfrom  hmm to    alifrom  ali to    envfrom  env to     acc
 ---   ------ ----- --------- --------- ------- -------    ------- -------    ------- -------    ----
   1 ?    0.1   0.0       3.2   2.8e+02     472     489 ..     225     242 ..     206     255 .. 0.88
   2 !   33.2   1.4   3.1e-10   2.7e-08     465     585 ..     269     389 ..     225     399 .. 0.80

  Alignments for each domain:
  == domain 1    score: 0.1 bits;  conditional E-value: 3.2
  COP1_NP_180854-aln 472 dpsmlvsGsddckvkvwc 489
                         d++ lvsGs d+ + vw 
               CC4.3 225 DANYLVSGSKDGFIEVWN 242
                         7889*************5 PP

  == domain 2    score: 33.2 bits;  conditional E-value: 3.1e-10
  COP1_NP_180854-aln 465 svdfsrtdpsmlvsGsddckvkvwctkqeasvlnidm..kanicsvkynpgssnyvavGsadhhihyydlrnisrpvhvfsGhkkavsyvk 553
                          + fsr d+ ml +Gs d+k+kvw  +        d      +c+v++    s ++  G  dh +  + +++  + ++ ++Gh   ++ v+
               CC4.3 269 CISFSR-DSEMLATGSIDGKIKVWKVETGDCLRRFDRahTKGVCAVRFSKDNS-HILSGGNDHVVRVHGMKS-GKCLKEMRGHSSYITDVR 356
                         578998.899***************999999989986214579*****98765.788899********9987.578999************ PP

  COP1_NP_180854-aln 554 flsn.delasastdstlrlwdvkenlpvrtfrG 585
                         +  + + + s std ++r+w  k+   + tfr 
               CC4.3 357 YSDEgNHIISCSTDGSIRVWHGKSGECLSTFRV 389
                         *8653889*****************99**9995 PP

>> F30F8.8  CE39361	WBGene00006386	locus:taf-5	guanine nucleotide-binding protein	status:Confirmed	UniProt:O01985	protei
   #    score  bias  c-Evalue  i-Evalue hmmfrom  hmm to    alifrom  ali to    envfrom  env to     acc
 ---   ------ ----- --------- --------- ------- -------    ------- -------    ------- -------    ----
   1 !   32.5   0.1     5e-10   4.4e-08     444     601 ..     378     533 ..     373     555 .. 0.84

  Alignments for each domain:
  == domain 1    score: 32.5 bits;  conditional E-value: 5e-10
  COP1_NP_180854-aln 444 vwdvttrkslmeyeehekrawsvdfsrtdpsmlvsGsddckvkvwctkqeasvlnidmkanicsvkynpgssnyvavGsadhhihyydlrn 534
                         ++d++   + + y  h    +sv+fs  d  +l+s + d  v++w  + +  ++     a +   ++  + ++y a  sad+    +   +
             F30F8.8 378 MFDLQGSTTSVRYTGHGGPVFSVNFSP-DRRLLISSAGDRTVRLWSMETQRNAVIYRTPAVVWQAQF-CSRGYYFATASADKTAAMWST-D 465
                         57888888889999***********95.8999*******9*****9887777776677777777666.46789*********9999986.5 PP

  COP1_NP_180854-aln 535 isrpvhvfsGhkkavsyvkflsn.delasastdstlrlwdvkenlpvrtfrGhaneknfvGltvssey 601
                           +p+ +f      v  + +  n + +a  s d  +r+wdv + + vr+f Gh+     v ++    y
             F30F8.8 466 RMHPLRIFADPYGDVGCIDYHPNcNYIAGGSDDRYVRVWDVCSGTRVRIFSGHKASIIAVKFSPCGRY 533
                         678***************999774779999***********************987666666555555 PP

>> C16C10.7  CE01498	WBGene00004381	locus:rnf-5	Zinc finger, C3HC4 type (RING finger)	status:Confirmed	UniProt:Q09463	pr
   #    score  bias  c-Evalue  i-Evalue hmmfrom  hmm to    alifrom  ali to    envfrom  env to     acc
 ---   ------ ----- --------- --------- ------- -------    ------- -------    ------- -------    ----
   1 !   33.7   0.5   2.1e-10   1.9e-08      28      95 ..       7      77 ..       1      80 [. 0.79

  Alignments for each domain:
  == domain 1    score: 33.7 bits;  conditional E-value: 2.1e-10
  COP1_NP_180854-aln 28 aaaevaavateseldkdllcpicmqiikdafltacGhsfcymcivthlrnksd...cpccgkyltnsqlfp 95
                        a +e+ +++++++    + c ic++  kda+++ cGh fc+ c+   l  + +   cp c + +  +++ p
            C16C10.7  7 APSEEPTSSSNKDESARFECNICLDAAKDAVVSLCGHLFCWPCLSQWLDTRPNnqvCPVCKSAIDGNKVVP 77
                        44444455667777788******************************986543344****99999888887 PP

>> K07C5.8  CE35585	WBGene00010631	locus:cash-1	nuclear autoantigen	status:Confirmed	UniProt:Q17406	protein_id:CAA94901.
   #    score  bias  c-Evalue  i-Evalue hmmfrom  hmm to    alifrom  ali to    envfrom  env to     acc
 ---   ------ ----- --------- --------- ------- -------    ------- -------    ------- -------    ----
   1 !   14.9   0.0    0.0001     0.009     540     575 ..     460     496 ..     444     507 .. 0.78
   2 !   15.4   0.0   7.2e-05    0.0065     465     589 ..     516     644 ..     514     656 .. 0.86

  Alignments for each domain:
  == domain 1    score: 14.9 bits;  conditional E-value: 0.0001
  COP1_NP_180854-aln 540 hvfsGhkkavsyvkfls.ndelasastdstlrlwdvk 575
                           ++Gh  a+  v + s n  l sas+dst+rlw+  
             K07C5.8 460 ETLTGHTDAIWSVAYHSsNSRLVSASSDSTVRLWEPG 496
                         5679******99988761668*************865 PP

  == domain 2    score: 15.4 bits;  conditional E-value: 7.2e-05
  COP1_NP_180854-aln 465 svdfsrtdpsmlvsGsddckvkvwctkqeasvlnidmkanicsvkynpgssn....yvavGsadhhihyydlrnisrpvhvfsGhkkavsy 551
                         svdf  t++s l++   +c  ++      ++v+  d  a   s   n   s+       +G  d  i y+d  n s  +h    h   vs 
             K07C5.8 516 SVDFVSTETSHLLAAYTNCYAQIIDIDTGSTVMVFDFGAVTGSPTMNKIVSHptmpLTLIGGEDRTIRYFDNTNGSI-IHEAIAHVEGVSS 605
                         9***************************************99999997666522224579***********999875.899999******9 PP

  COP1_NP_180854-aln 552 vkflsnd.elasastdstlrlwdvkenlpvrtfrGhane 589
                         +    n   l s s d ++r+w++++   ++ +  h+ +
             K07C5.8 606 LAIDPNGlYLLSGSHDGSIRMWNMEKRSCLQEISAHRKK 644
                         99877653689**************99999999998754 PP

>> C36A4.8a  CE43190	WBGene00000264	locus:brc-1	Zinc finger, C3HC4 type (RING finger)	status:Partially_confirmed	UniProt
   #    score  bias  c-Evalue  i-Evalue hmmfrom  hmm to    alifrom  ali to    envfrom  env to     acc
 ---   ------ ----- --------- --------- ------- -------    ------- -------    ------- -------    ----
   1 !   32.6   0.2   4.6e-10   4.1e-08      35      93 ..       9      69 ..       2     247 .. 0.84

  Alignments for each domain:
  == domain 1    score: 32.6 bits;  conditional E-value: 4.6e-10
  COP1_NP_180854-aln 35 vateseldkdllcpicmqiikdafltacGhsfcymcivthlr..nksdcpccgkyltnsql 93
                        ++t + l+k+l+c ic +  kd +l++c h fc  ci + ++  +k +cp c + l + + 
            C36A4.8a  9 TETVARLQKELKCGICCSTYKDPILSTCFHIFCRSCINACFErkRKVQCPICRSVLDKRSC 69
                        4677889******************************99876115679****999987765 PP

>> F36F2.3a  CE34550	WBGene00009477	locus:tag-214	Zinc finger, C3HC4 type (RING finger), Zinc finger, CCHC class	status:
   #    score  bias  c-Evalue  i-Evalue hmmfrom  hmm to    alifrom  ali to    envfrom  env to     acc
 ---   ------ ----- --------- --------- ------- -------    ------- -------    ------- -------    ----
   1 !   32.7   0.4   4.3e-10   3.8e-08      19      99 ..     215     300 ..     198     312 .. 0.77

  Alignments for each domain:
  == domain 1    score: 32.7 bits;  conditional E-value: 4.3e-10
  COP1_NP_180854-aln  19 skslsesaaaaaevaavateseldkdllcpicmqiikdaflta.cGhsfcymcivthlrn..ksdcpc..cgkyltnsqlfpnfll 99 
                          +++ + ++ ++++++++t+ ++  +llcpic ++ k+a++t+ cG s+c  ci + + +  +++cp   cgk ++ ++++pn  l
            F36F2.3a 215 RQETLARKNEDGSSSPAQTSRKVPPELLCPICQSLFKEAIVTScCGNSYCADCIEARILDpdNQKCPGadCGKDISITSIIPNKTL 300
                         34444455667778899999*********************98469********99986411567885559999999999999655 PP

>> C33H5.7  CE04150	WBGene00016374	locus:swd-2.2	status:Confirmed	UniProt:Q18403	protein_id:CCD66569.1
   #    score  bias  c-Evalue  i-Evalue hmmfrom  hmm to    alifrom  ali to    envfrom  env to     acc
 ---   ------ ----- --------- --------- ------- -------    ------- -------    ------- -------    ----
   1 !   16.6   0.4   3.3e-05    0.0029     466     578 ..      32     145 ..      23     152 .. 0.70
   2 !   13.7   0.0   0.00023     0.021     511     579 ..     254     320 ..     247     325 .. 0.86

  Alignments for each domain:
  == domain 1    score: 16.6 bits;  conditional E-value: 3.3e-05
  COP1_NP_180854-aln 466 vdfsrtdpsmlvsGsddckvkvwctkqeasvlnidmkanics.vkynpgssnyvavGs..adhhihyydlrnisrpvhvfsGhkkavsyvk 553
                         + +      m++s  dd  + ++  +      +++ k   cs vk+   s   +  Gs   d  i y  l +  + +  f+Gh k v+ + 
             C33H5.7  32 LSYGLKGDHMIMSTDDD-SMFLYDMNTGLRSRSVNSKKYGCShVKFASDSMCAL-HGStkVDNTIRYLSLTDN-KYIRYFQGHDKLVTGIN 119
                         55555566677777666.445566666666666677777776477776665443.355226999****99875.56889*********999 PP

  COP1_NP_180854-aln 554 flsndel.asastdstlrlwdvkenl 578
                             d++  s + d t+rlwd+k   
             C33H5.7 120 VSPMDDMfLSVAEDKTIRLWDLKTHN 145
                         8876664279999********99765 PP

  == domain 2    score: 13.7 bits;  conditional E-value: 0.00023
  COP1_NP_180854-aln 511 npgssnyvavGsadhhihyydlrnisrpvhvfsGhkkavsyvkflsndelasastdstlrlwdvkenlp 579
                          p s  ++ vGs+d +i++yd+   +  ++ +   +++     f s + + +a++d+ l lw   ++l 
             C33H5.7 254 TPES-SHIMVGSSDGYIYFYDVETGEIALKTLAPNNQTCHIAEF-SPQHFVAATADTKLTLWCASDELK 320
                         5555.589************************999988766665.8999999**********9888775 PP

>> K08F9.2  CE11944	WBGene00010685	locus:aipl-1	beta-transducin like protein	status:Confirmed	UniProt:O17939	protein_id:
   #    score  bias  c-Evalue  i-Evalue hmmfrom  hmm to    alifrom  ali to    envfrom  env to     acc
 ---   ------ ----- --------- --------- ------- -------    ------- -------    ------- -------    ----
   1 !   17.9   0.0   1.3e-05    0.0011     459     594 ..     146     287 ..     108     301 .. 0.74
   2 !   12.5   0.0   0.00055     0.049     508     574 ..     531     598 ..     524     599 .. 0.84

  Alignments for each domain:
  == domain 1    score: 17.9 bits;  conditional E-value: 1.3e-05
  COP1_NP_180854-aln 459 hekrawsvdfsrtdpsmlvsGsddckvkvwctkqeasvlnidm.kanicsvkynpgssnyvavGsadhhihyydlrnisrpv.hvfsGhkk 547
                           +   svdf  t p  ++sGsdd  v ++         + d  k  + s +yn   s + + Gs    + y  +   +  v    +G   
             K08F9.2 146 QSRTMNSVDFKPTRPFRIISGSDDNTVAIFEGPPFKFKHTFDHhKKFVQSTRYNNDGSLFASTGSDGTVVLYNGVDGEKVGVlEDAKGVAH 236
                         556678************************99999888999962667899***************99999999988776654134455545 PP

  COP1_NP_180854-aln 548 avsyvkf.ls..ndelasastdstlrlwdvkenlpvrtf.rGhaneknfvG 594
                         + s   +  s  +  +a+as+d ++++wdv      rt+  G + e   +G
             K08F9.2 237 TGSIFALaWSpdQSRIATASADKSVKIWDVSARKLERTIvMGSKIEDQQLG 287
                         4444333134114579**************987766664156666665555 PP

  == domain 2    score: 12.5 bits;  conditional E-value: 0.00055
  COP1_NP_180854-aln 508 vkynpgssnyvavGsadhhihyydlrni.srpvhvfsGhk.kavsyvkflsndelasastdstlrlwdv 574
                         v + p  ++ +a Gs d  +  +d++++ ++pv +   h   +v  v++l ++ + sa  ds +++w+v
             K08F9.2 531 VAWSPD-NQRLATGSIDTSVIIWDMKKPgEHPVIIKGAHPmSSVNVVRWLDETTVVSAGQDSNIKFWNV 598
                         556665.45689*************99835789888888526899**********************98 PP

>> Y45F10B.10  CE36361	WBGene00004265	locus:qui-1	WD domain, G-beta repeat (4 domains)	status:Partially_confirmed	UniPro
   #    score  bias  c-Evalue  i-Evalue hmmfrom  hmm to    alifrom  ali to    envfrom  env to     acc
 ---   ------ ----- --------- --------- ------- -------    ------- -------    ------- -------    ----
   1 !   26.8   1.6   2.6e-08   2.3e-06     440     612 ..     891    1064 ..     873    1070 .. 0.85
   2 ?    2.5   0.7       0.6        53     475     608 ..    1084    1228 ..    1079    1239 .. 0.74
   3 !    8.5   0.0    0.0093      0.83     485     584 ..    1315    1417 ..    1241    1439 .. 0.76

  Alignments for each domain:
  == domain 1    score: 26.8 bits;  conditional E-value: 2.6e-08
  COP1_NP_180854-aln  440 GivtvwdvttrkslmeyeehekrawsvdfsrtdpsmlvsGsddckvkvwctkqeasvlnidmkanicsvkynpgssnyvavGsadhhih 528 
                          G++  + + + + +  ++ h   a +   s  d+s++vs s d  v vw   q +  +++  ++   +     +  +y+   sad   +
          Y45F10B.10  891 GVIYAYHIASEQLIGTFKGHTA-AVTCLCSSNDSSLFVSTSFDKTVNVWVFSQSTPTMSLTHHTAKVTCAILTSDDQYLITASADSSAK 978 
                          7777777777777777777754.666678999***************************987655444455677899999********* PP

  COP1_NP_180854-aln  529 yydlrnisrpvhvfsGhkkavsyvkflsnde.lasastdstlrlwdvkenlpvrtfrGhaneknfvGltvsseyi..acGsetnevf 612 
                             l    + +  f+ h  +v  +++ sn++ l + s d  +++wdv +   +  + G +     + +t ++ ++  ac  et +vf
          Y45F10B.10  979 MIKLET-GEVMRSFNDHTGSVVSLQLTSNNQfLITGSGDFVVQMWDVTNGKCISRMGGLMAPVSTLAITSNDAFVvvACEDETLKVF 1064
                          **9975.67899****************99757899***********************************9985348999999998 PP

  == domain 2    score: 2.5 bits;  conditional E-value: 0.6
  COP1_NP_180854-aln  475 mlvsGsddck......vkvwctk....qeasvlnidmkanicsvkynpgssnyvavGsadhhihyydlrnisrpvhvfsGhkkavsyvk 553 
                           lv   ddc+       kv+c      q   vl+      ics+k   +s ny  +     ++  +++ + ++  h  +  k       
          Y45F10B.10 1084 SLVCAQDDCQlfaatkSKVFCYDihngQMIDVLDTAQPFPICSLKI--SSDNYFLISPCGPKVTIWNVTKRNHDAHDVHADKEGFLTAV 1170
                          5899999999888888999997532225556666667778999997..68899999999999999999999999998888888777766 PP

  COP1_NP_180854-aln  554 flsnde.lasastds.tlrlwdvke.nlpvrtfrGhaneknfvGltvsseyiacGset 608 
                           lsnd+  a+  t+   + lwd++  ++   t++ + +    +  +v+s+y   G ++
          Y45F10B.10 1171 ALSNDDkYAACGTNNgIVALWDLEVcQCVFTTIQNKGDPITCIRYSVDSQYCISGNQA 1228
                          77776525666665416799*9986255566777777778888899999998888766 PP

  == domain 3    score: 8.5 bits;  conditional E-value: 0.0093
  COP1_NP_180854-aln  485 vkvwctkqeasvl...nidmkanicsvkynpgssnyvavGsadhhihyydlrnisrpvhvfsGhkkavsyvkflsnde.lasastdstl 569 
                          +k+w   +e   +   ++    +i +    p  +n++a Gs d  ++ +++ +     +v+ Gh   v+      ++  + s + d  +
          Y45F10B.10 1315 MKIWAFPEEGPPVtraKLSHSDEITCFATSPKGGNFIATGSRDMSLKIWQIDKG-FLTQVLVGHENVVTCCCISFDERlVVSGARDEKI 1402
                          677777766543311145566789999999999999999999999999998654.4568999999988876544444424688889999 PP

  COP1_NP_180854-aln  570 rlwdvkenlpvrtfr 584 
                           +w+v++   v+t+ 
          Y45F10B.10 1403 IVWNVQSGDMVCTVN 1417
                          999999888877765 PP

>> F58B6.3a  CE25917	WBGene00003917	locus:par-2	status:Partially_confirmed	UniProt:Q965G1	protein_id:CCD72048.1
   #    score  bias  c-Evalue  i-Evalue hmmfrom  hmm to    alifrom  ali to    envfrom  env to     acc
 ---   ------ ----- --------- --------- ------- -------    ------- -------    ------- -------    ----
   1 !   31.3   9.9   1.1e-09     1e-07      18     128 ..      27     292 ..      11     421 .. 0.60

  Alignments for each domain:
  == domain 1    score: 31.3 bits;  conditional E-value: 1.1e-09
  COP1_NP_180854-aln  18 kskslsesaaaaaevaavateseldkdllcpicmqiikdafltacGhsfcymcivthlrnksdcpccgkyltn.sqlfpnflldkllkkts 107
                           +s +++++a  +  +++ + +l  +llcp+c q+    ++ +cGhs+c  ci  h r+   c  c   +   + ++p + ld +++k++
            F58B6.3a  27 LLESNATTSTACINDVQQPVRRDLSSELLCPLCDQLFDRPVMVTCGHSYCEPCIERHTRDTRACVICKLDVGPfAAMIPSITLDNMVRKLK 117
                         4444445555555555678999*********************************************988764389*************98 PP

  COP1_NP_180854-aln 108 arq.isktaspvehlrqalqk...................................................................... 127
                         +++ i ++   +    ++lqk                                                                      
            F58B6.3a 118 NQEnIESSYDDLFICEEKLQKaptppiseeipaqkmtrslsqrskrrlffsiagpticsrekckfpdfsgekstlnptnwrknkkkiqlki 208
                         7651444333343444555555666666666666666666666666666666666666666555555555555555555555555555555 PP

  COP1_NP_180854-aln 128 ...................................................................................G 128
                                                                                                             
            F58B6.3a 209 kflrkmltflmktemarfpiissiswlspnfcsiwsnflpifsqlprifsifhrfppifmdfmpfsplfppsflkisrkppmsH 292
                         555555555555555555555555555555555555555555555555555555555555555555555555555555555550 PP

>> F02E8.5  CE07020	WBGene00017178	locus:atg-16.1	status:Partially_confirmed	UniProt:Q19124	protein_id:CCD83386.1
   #    score  bias  c-Evalue  i-Evalue hmmfrom  hmm to    alifrom  ali to    envfrom  env to     acc
 ---   ------ ----- --------- --------- ------- -------    ------- -------    ------- -------    ----
   1 !   28.8  10.5   6.6e-09   5.9e-07     353     620 ..     262     540 ..      63     551 .. 0.62

  Alignments for each domain:
  == domain 1    score: 28.8 bits;  conditional E-value: 6.6e-09
  COP1_NP_180854-aln 353 lrviael.rhGdlfhsanivssief..........d...rddelfataGvsrrikvfdfsavvnepadvhcpvvels.trsklsclswnky 428
                         lr + +    Gdl+    + s  ef          d    d e fat G  r ik+++           +  +  l+ + + ++ + +++ 
             F02E8.5 262 LRAMPDTnSNGDLLLGDSVPSRAEFvleceegevnDvhwLDGETFATGGSDRNIKIWKVDGH-----GGYTRIGTLAgSNAAFTRIDYERD 347
                         44444331244554444444444442222222111111137899999999999999975332.....222333333314567888999*** PP

  COP1_NP_180854-aln 429 aknqiassdyeGivtvwdvttrkslmeyeehekrawsvdfsrtdpsmlvsGsddckvkvwctkqeasvlnidmkanicsvkynpgss.nyv 518
                          k  iass+ +  v +w+++  + l     h  +   v f ++++   vsGs d  +k+w  +++    ++   + +  v  n g+s    
             F02E8.5 348 RKHFIASSNDK-NVRIWNLDNSRLLSTLSGHSDQVTCVKFYQSHS--AVSGSADRVIKIWDIQNQRCSRSLFPASKVLDVATNMGASpSLF 435
                         *******9855.689*************************98876..59***********9988888889999999*******98762678 PP

  COP1_NP_180854-aln 519 avGsadhhihyydlrnisrpvhvfsGhkkavsyvkflsndelasastdstlrlwdvkenlpvrtfrGha....neknfvGltvsseyiacG 605
                         a G  d+++ +yd r++  pv       +  s    +s  el  ++ d t+ l d++   +v  +   +     +   v l+  +ey+a G
             F02E8.5 436 ASGHFDKKLRFYDGRSTD-PVRTVDMGGRITSLDVTMSGCELLVSTRDDTISLIDLRTFQTVHCYSAENyrtsSDLSRVVLSSGNEYVAAG 525
                         ***************975.66666555566777778999***999*************9999998765411114456799*********** PP

  COP1_NP_180854-aln 606 setnevfvyhkaisk 620
                         s    +fv+ ++ +k
             F02E8.5 526 SSNGSIFVWNRNSTK 540
                         *********988554 PP

>> C04F6.4a  CE03924	WBGene00006810	locus:unc-78	beta transducin	status:Confirmed	UniProt:Q11176	protein_id:CCD63029.1
   #    score  bias  c-Evalue  i-Evalue hmmfrom  hmm to    alifrom  ali to    envfrom  env to     acc
 ---   ------ ----- --------- --------- ------- -------    ------- -------    ------- -------    ----
   1 ?    0.4   0.0       2.5   2.2e+02     466     499 ..      62      97 ..      44     138 .. 0.70
   2 !   17.9   0.0   1.3e-05    0.0012     460     576 ..     147     270 ..     108     290 .. 0.72
   3 ?    1.9   0.1      0.89        79     514     538 ..     459     483 ..     442     524 .. 0.71
   4 !   11.9   0.4   0.00085     0.076     503     574 ..     537     609 ..     496     610 .. 0.88

  Alignments for each domain:
  == domain 1    score: 0.4 bits;  conditional E-value: 2.5
  COP1_NP_180854-aln 466 vdfsrtdpsmlvsGsddck..vkvwctkqeasvlni 499
                            ++t ps     s d +  v++w t q + +l+ 
            C04F6.4a  62 TTVAKTSPSGYYCASGDVHgnVRIWDTTQTTHILKT 97 
                         455677777766666655444888888888888765 PP

  == domain 2    score: 17.9 bits;  conditional E-value: 1.3e-05
  COP1_NP_180854-aln 460 ekrawsvdfsrtdpsmlvsGsddckvkvwctk..qeasvlnidmkanicsvkynpgssnyvavGsadhhihyydlrnisrpvhvfsGhkk. 547
                          +   svdf  + p  ++sGsdd  v ++     +  s +       + sv+ynp  s + + G     + y  +  +++ v+     k  
            C04F6.4a 147 ARAMNSVDFKPSRPFRIISGSDDNTVAIFEGPpfKFKSTFGEHT-KFVHSVRYNPDGSLFASTGGDGTIVLYNGVDGTKTGVFEDDSLKNv 236
                         445579**********************9875114455555444.4689*************99988888888899999888765554431 PP

  COP1_NP_180854-aln 548 avsyvkf.l..s..ndelasastdstlrlwdvke 576
                         a s   f l  s   +++asas+d t+++w+v  
            C04F6.4a 237 AHSGSVFgLtwSpdGTKIASASADKTIKIWNVAT 270
                         333323322224124689************9964 PP

  == domain 3    score: 1.9 bits;  conditional E-value: 0.89
  COP1_NP_180854-aln 514 ssnyvavGsadhhihyydlrnisrp 538
                           ++vavG  d ++h y l  +s  
            C04F6.4a 459 DKQFVAVGGQDSKVHVYKLSGASVS 483
                         4679999999999999999877754 PP

  == domain 4    score: 11.9 bits;  conditional E-value: 0.00085
  COP1_NP_180854-aln 503 anicsvkynpgssnyvavGsadhhihyydlrnis.rpvhvfsGhk.kavsyvkflsndelasastdstlrlwdv 574
                         a + +v + p   + +a Gs d  +  +++ ++s +p+ +   h   +v  v +l ++ + sa  ds +++w+v
            C04F6.4a 537 AKVACVSWSPDN-VRLATGSLDNSVIVWNMNKPSdHPIIIKGAHAmSSVNSVIWLNETTIVSAGQDSNIKFWNV 609
                         8899*****975.679**************9987357777777752579999********************98 PP

>> F49D11.1  CE28405	WBGene00018625	locus:prp-17	status:Confirmed	UniProt:O44729	protein_id:CCD71532.1
   #    score  bias  c-Evalue  i-Evalue hmmfrom  hmm to    alifrom  ali to    envfrom  env to     acc
 ---   ------ ----- --------- --------- ------- -------    ------- -------    ------- -------    ----
   1 ?   -0.7   0.8       5.5   4.9e+02     262     337 ..     150     230 ..     105     240 .. 0.57
   2 !   17.6   0.1   1.6e-05    0.0015     537     587 ..     266     319 ..     262     330 .. 0.85
   3 !   16.8   0.1   2.9e-05    0.0025     474     574 ..     332     434 ..     322     450 .. 0.83
   4 ?    4.3   0.2      0.17        16     431     488 ..     509     566 ..     499     567 .] 0.84

  Alignments for each domain:
  == domain 1    score: -0.7 bits;  conditional E-value: 5.5
  COP1_NP_180854-aln 262 sssgkgiqrrdaltgsdsqlinqsg...lalarkkrvkaqfndlqecy..lqkrrkaadkarkkqerdtnvisregysaGl 337
                         +s+++g ++r+ + ++ds  i+  +      +  k v     +lq+    + k+r+  +++ kk+++d++ + +e+ +  l
            F49D11.1 150 ESKKTGGEKRKRVRNDDSADIDGYTgpwSRFIDEKTVAKPTPELQKQMdeIVKKRQEKSRRFKKEKEDSEQMAEESSTLHL 230
                         333444444444444444444433223344555566666666666553225677777777777888888888887766555 PP

  == domain 2    score: 17.6 bits;  conditional E-value: 1.6e-05
  COP1_NP_180854-aln 537 rpvhvfsGhkkavsyvkfl..sndelasastdstlrlwdvken.lpvrtfrGha 587
                         + vh ++Gh+k v +++++  s++ + s s d+ ++lw+v +    vrt+ Gh+
            F49D11.1 266 KLVHTYRGHNKGVNFLQWFpkSAHLFLSCSMDTKIKLWEVYDRqRVVRTYAGHK 319
                         679**************9744667789*************8861578******7 PP

  == domain 3    score: 16.8 bits;  conditional E-value: 2.9e-05
  COP1_NP_180854-aln 474 smlvsGsddckvkvwctkqeasvlnidmkanicsvkynpgs..snyvavGsadhhihyydlrnisrpvhvfsGhkkavsyvkflsnd.ela 561
                         + ++s s d  vk+w t+               ++ky p    ++   vG  +++i  +d r+ +  v+ +  h +av  + f+ ++  +a
            F49D11.1 332 TEFLSASFDRYVKLWDTETGQVKQRFHTGHVPYCLKYHPDDdkNHMFLVGMQNKKIIQWDSRSGE-IVQEYDRHLQAVNSITFFDKNrRFA 421
                         55679999999****999888888888888889******862145678**************865.6999*********99999755279* PP

  COP1_NP_180854-aln 562 sastdstlrlwdv 574
                         s+s d ++r+w+ 
            F49D11.1 422 STSDDKSVRIWEW 434
                         ***********85 PP

  == domain 4    score: 4.3 bits;  conditional E-value: 0.17
  COP1_NP_180854-aln 431 nqiassdyeGivtvwdvttrkslmeyeehekrawsvdfsrtdpsmlvsGsddckvkvw 488
                         + + s d +G + +wd +t+k + +++ h+    +  +   + s +++   d+ +k+w
            F49D11.1 509 SFLISGDADGKLFIWDWRTHKIVGKWKAHDSTCIAALWHPHEKSRMITAGWDGLIKMW 566
                         4567899999999999999999999999999999988888888877777778899999 PP

>> D2030.9b  CE23620	WBGene00008419	locus:wdr-23	status:Confirmed	UniProt:P90794	protein_id:CAB54209.1
   #    score  bias  c-Evalue  i-Evalue hmmfrom  hmm to    alifrom  ali to    envfrom  env to     acc
 ---   ------ ----- --------- --------- ------- -------    ------- -------    ------- -------    ----
   1 !   16.4   0.2   3.7e-05    0.0033     504     575 ..     229     301 ..     225     305 .. 0.89
   2 !   12.5   0.0   0.00057     0.051     537     576 ..     309     349 ..     305     360 .. 0.86
   3 ?   -0.6   0.0       4.9   4.4e+02     576     616 ..     385     430 ..     382     450 .. 0.73
   4 ?    2.7   0.4      0.52        47     429     451 ..     454     476 ..     448     486 .. 0.85

  Alignments for each domain:
  == domain 1    score: 16.4 bits;  conditional E-value: 3.7e-05
  COP1_NP_180854-aln 504 nicsvkynpgssnyvavGsadhhihyydlrnisrpvhvfsGhkkavsyvkf..lsndelasastdstlrlwdvk 575
                          + +vk+   ss  +  G++++ ih +d+ + +r   + + h   v  v f  l ++ + sa  d  +++wd +
            D2030.9b 229 AVFCVKFSD-SSEQIVCGTSQYSIHVFDVEQRRRIRTIVNAHEDDVNSVCFadLGSNLIYSAGDDGLVKVWDKR 301
                         57799*986.5567889********************************9977789999************965 PP

  == domain 2    score: 12.5 bits;  conditional E-value: 0.00057
  COP1_NP_180854-aln 537 rpvhvfsGhkkavsyvkflsnd.elasastdstlrlwdvke 576
                         +pv vf Gh+  v++v    ++  l s s d t+++wd+++
            D2030.9b 309 EPVGVFAGHRDGVTHVDSRQDErYLLSNSKDQTIKVWDLRK 349
                         79**************9876551699************987 PP

  == domain 3    score: -0.6 bits;  conditional E-value: 4.9
  COP1_NP_180854-aln 576 enlpvrtfrGhan.....eknfvGltvsseyiacGsetnevfvyhk 616
                          +++v t+rGh+        nf   +    yi  G    ev vy  
            D2030.9b 385 GDTSVMTLRGHSVlhtlvRANFSPESTGRRYIYTGCARGEVVVYDI 430
                         57789999**98622222457777778888*************964 PP

  == domain 4    score: 2.7 bits;  conditional E-value: 0.52
  COP1_NP_180854-aln 429 aknqiassdyeGivtvwdvttrk 451
                         + n+i ss ++G+ tvw  + r+
            D2030.9b 454 TENEIVSSAWDGVTTVWTWDERQ 476
                         5799*************988776 PP

>> D2030.9c  CE43863	WBGene00008419	locus:wdr-23	status:Confirmed	UniProt:C6KRL4	protein_id:CAZ65482.1
   #    score  bias  c-Evalue  i-Evalue hmmfrom  hmm to    alifrom  ali to    envfrom  env to     acc
 ---   ------ ----- --------- --------- ------- -------    ------- -------    ------- -------    ----
   1 !   16.3   0.1   3.9e-05    0.0035     504     575 ..     270     342 ..     265     346 .. 0.89
   2 !   12.8   0.0   0.00046     0.041     537     579 ..     350     393 ..     345     403 .. 0.84
   3 ?   -0.7   0.0       5.4   4.8e+02     576     616 ..     418     463 ..     415     483 .. 0.73
   4 ?    2.6   0.4      0.54        48     429     451 ..     487     509 ..     479     519 .. 0.85

  Alignments for each domain:
  == domain 1    score: 16.3 bits;  conditional E-value: 3.9e-05
  COP1_NP_180854-aln 504 nicsvkynpgssnyvavGsadhhihyydlrnisrpvhvfsGhkkavsyvkf..lsndelasastdstlrlwdvk 575
                          + +vk+   ss  +  G++++ ih +d+ + +r   + + h   v  v f  l ++ + sa  d  +++wd +
            D2030.9c 270 AVFCVKFSD-SSEQIVCGTSQYSIHVFDVEQRRRIRTIVNAHEDDVNSVCFadLGSNLIYSAGDDGLVKVWDKR 342
                         57799*986.5567889********************************9977789999************965 PP

  == domain 2    score: 12.8 bits;  conditional E-value: 0.00046
  COP1_NP_180854-aln 537 rpvhvfsGhkkavsyvkflsnd.elasastdstlrlwdvkenlp 579
                         +pv vf Gh+  v++v    ++  l s s d t+++wd+++   
            D2030.9c 350 EPVGVFAGHRDGVTHVDSRQDErYLLSNSKDQTIKVWDLRKFSN 393
                         79**************9876551699************997555 PP

  == domain 3    score: -0.7 bits;  conditional E-value: 5.4
  COP1_NP_180854-aln 576 enlpvrtfrGhan.....eknfvGltvsseyiacGsetnevfvyhk 616
                          +++v t+rGh+        nf   +    yi  G    ev vy  
            D2030.9c 418 GDTSVMTLRGHSVlhtlvRANFSPESTGRRYIYTGCARGEVVVYDI 463
                         57789999**98622222457777778888*************963 PP

  == domain 4    score: 2.6 bits;  conditional E-value: 0.54
  COP1_NP_180854-aln 429 aknqiassdyeGivtvwdvttrk 451
                         + n+i ss ++G+ tvw  + r+
            D2030.9c 487 TENEIVSSAWDGVTTVWTWDERQ 509
                         6799*************988776 PP

>> D2030.9a  CE09086	WBGene00008419	locus:wdr-23	Lithosperm lec14B protein like	status:Confirmed	UniProt:P90794	protein_
   #    score  bias  c-Evalue  i-Evalue hmmfrom  hmm to    alifrom  ali to    envfrom  env to     acc
 ---   ------ ----- --------- --------- ------- -------    ------- -------    ------- -------    ----
   1 !   16.2   0.2   4.1e-05    0.0037     504     575 ..     270     342 ..     266     346 .. 0.89
   2 !   12.4   0.0   0.00061     0.054     537     576 ..     350     390 ..     345     401 .. 0.86
   3 ?   -0.7   0.0       5.5   4.9e+02     576     616 ..     426     471 ..     423     491 .. 0.73
   4 ?    2.6   0.4      0.55        49     429     451 ..     495     517 ..     487     527 .. 0.85

  Alignments for each domain:
  == domain 1    score: 16.2 bits;  conditional E-value: 4.1e-05
  COP1_NP_180854-aln 504 nicsvkynpgssnyvavGsadhhihyydlrnisrpvhvfsGhkkavsyvkf..lsndelasastdstlrlwdvk 575
                          + +vk+   ss  +  G++++ ih +d+ + +r   + + h   v  v f  l ++ + sa  d  +++wd +
            D2030.9a 270 AVFCVKFSD-SSEQIVCGTSQYSIHVFDVEQRRRIRTIVNAHEDDVNSVCFadLGSNLIYSAGDDGLVKVWDKR 342
                         57799*986.5567889********************************9977789999************965 PP

  == domain 2    score: 12.4 bits;  conditional E-value: 0.00061
  COP1_NP_180854-aln 537 rpvhvfsGhkkavsyvkflsnd.elasastdstlrlwdvke 576
                         +pv vf Gh+  v++v    ++  l s s d t+++wd+++
            D2030.9a 350 EPVGVFAGHRDGVTHVDSRQDErYLLSNSKDQTIKVWDLRK 390
                         79**************9876551699************987 PP

  == domain 3    score: -0.7 bits;  conditional E-value: 5.5
  COP1_NP_180854-aln 576 enlpvrtfrGhan.....eknfvGltvsseyiacGsetnevfvyhk 616
                          +++v t+rGh+        nf   +    yi  G    ev vy  
            D2030.9a 426 GDTSVMTLRGHSVlhtlvRANFSPESTGRRYIYTGCARGEVVVYDI 471
                         57789999**98622222457777778888*************963 PP

  == domain 4    score: 2.6 bits;  conditional E-value: 0.55
  COP1_NP_180854-aln 429 aknqiassdyeGivtvwdvttrk 451
                         + n+i ss ++G+ tvw  + r+
            D2030.9a 495 TENEIVSSAWDGVTTVWTWDERQ 517
                         6799*************988776 PP

>> F08G12.5  CE37340	WBGene00008588	Zinc finger, C3HC4 type (RING finger)	status:Partially_confirmed	UniProt:Q19214	prot
   #    score  bias  c-Evalue  i-Evalue hmmfrom  hmm to    alifrom  ali to    envfrom  env to     acc
 ---   ------ ----- --------- --------- ------- -------    ------- -------    ------- -------    ----
   1 !   28.9   1.2     6e-09   5.4e-07      36     110 ..      28     116 ..       7     173 .. 0.65

  Alignments for each domain:
  == domain 1    score: 28.9 bits;  conditional E-value: 6e-09
  COP1_NP_180854-aln  36 ateseld.kdllcpicmqiikdaflt.acGhsfcymci..vthl..........rnksdcpccgkyltnsqlfpnflldkllkktsarq 110
                         a+   +d + l c +c++i +    t +cGhsfc+ ci  v+h           rn   cp c k ++ s+++ n+ l+ +l  +++  
            F08G12.5  28 ADVCVVDvETLRCAVCLNIFQGIPQTlTCGHSFCHRCIeeVAHSevmndtrepnRNSFHCPICRKRVSMSKVIQNYTLKNVLDSINELS 116
                         333344413588*********9766548**********776775222222222134447***********************9887543 PP

>> Y32H12A.8  CE42033	WBGene00021316	status:Partially_confirmed	UniProt:Q9N533	protein_id:CCD73967.1
   #    score  bias  c-Evalue  i-Evalue hmmfrom  hmm to    alifrom  ali to    envfrom  env to     acc
 ---   ------ ----- --------- --------- ------- -------    ------- -------    ------- -------    ----
   1 !   28.3   1.4     9e-09     8e-07     423     550 ..     108     239 ..      65     239 .. 0.80
   2 !    8.9   0.0    0.0069      0.62     436     550 ..     210     330 ..     204     339 .. 0.82

  Alignments for each domain:
  == domain 1    score: 28.3 bits;  conditional E-value: 9e-09
  COP1_NP_180854-aln 423 lswnkyaknqiassdyeGivtvwdvttr.kslmeyeehekrawsvdfsrtdpsmlvsGsddckvkvwctk.qeasvlnidmk.a.ni..cs 507
                         + wn+   + ia++  +G +  w+++ r ks+  ++ he+ a  +d+  t p +lvsGs dc vk +  + ++   l+   +    i   +
           Y32H12A.8 108 VKWNQLYDQYIATTSSNGSIVCWNISRRnKSV--FKSHERSATCLDWHATTPYILVSGSRDCTVKSYDMRvKDNHQLTFSDRnCeSIrdVA 196
                         68***********************8772444..789***************************998765233444444322121221123 PP

  COP1_NP_180854-aln 508 vkynpgssnyvavGsadhhihyydlrnisrpvhvfsGhkkavs 550
                         +   pg   y   G     +  +dlr+++r v+    h+  vs
           Y32H12A.8 197 MCKAPGFDDYFFTGDDGGVLRLWDLRQTRRWVFQKVAHRSFVS 239
                         3347899999999998889999999999988888888877665 PP

  == domain 2    score: 8.9 bits;  conditional E-value: 0.0069
  COP1_NP_180854-aln 436 sdyeGivtvwdv.ttrkslmeyeehekrawsvdfsrtdpsmlvsG.sddckvkvw.ctkqeasvln.idmkanicsvkynpgssnyvavGs 522
                          d  G++ +wd+ +tr+ + +   h     ++ +   + +++ +G   d  vk+w  t  e   ++ ++  a +  v + p   +++a  +
           Y32H12A.8 210 GDDGGVLRLWDLrQTRRWVFQKVAHRSFVSTLSLNPHNRTLIATGgGRDKMVKIWeWTGPELNRISvVETTAPLGRVAWRPDRPYHLATCA 300
                         57789******9569999999999988888888888888888765156878***95477787766526899****************9865 PP

  COP1_NP_180854-aln 523 a..dhhihyydlrnisrpvhvfsGhkkavs 550
                         +  +  +h +d+r +  p   +  h+ +v+
           Y32H12A.8 301 SvnETSVHVWDVRRPYLPYVTYDEHRDSVT 330
                         422678********************9986 PP

>> F55F8.5  CE11196	WBGene00018893	locus:tag-345	status:Confirmed	UniProt:P91343	protein_id:CCD71887.1
   #    score  bias  c-Evalue  i-Evalue hmmfrom  hmm to    alifrom  ali to    envfrom  env to     acc
 ---   ------ ----- --------- --------- ------- -------    ------- -------    ------- -------    ----
   1 ?    5.7   0.0     0.063       5.7     540     584 ..     205     250 ..     172     258 .. 0.79
   2 ?    4.8   0.0      0.12        11     504     588 ..     281     367 ..     266     370 .. 0.72
   3 !   15.8   0.1   5.7e-05    0.0051     535     611 ..     355     433 ..     323     439 .] 0.73

  Alignments for each domain:
  == domain 1    score: 5.7 bits;  conditional E-value: 0.063
  COP1_NP_180854-aln 540 hvfsGhkkavsyvkflsndela.sastdstlrlwdvkenlpvrtfr 584
                          +++Gh +av  v   s+   a s s d+ l++w++       t+ 
             F55F8.5 205 LILRGHERAVECVSVNSDSTRAiSGSVDTNLKIWNLDASDEATTYE 250
                         5889**********99987665499*********998777666665 PP

  == domain 2    score: 4.8 bits;  conditional E-value: 0.12
  COP1_NP_180854-aln 504 nicsvkynpgssnyvavGsadhhihyydlrnisrpvhvfsGhkkavsyvkflsndelasastdstlrlwdvken...lpvrtfrGhan 588
                          + +v + p  s +    s dh i  +dl  +   +   +G k   s      +d l s+ td+  rl+d k+    +  + f Gh+n
             F55F8.5 281 KVSAVEWCPWNSGHAFSCSWDHTIVEWDLELA-GEISRIKGPKSFTSIDLHPKSDLLISSCTDAIPRLYDPKNRdgsMVKQSFIGHQN 367
                         56778888888888888888888888888655.4566678888888877777888888999999999999876322244567888877 PP

  == domain 3    score: 15.8 bits;  conditional E-value: 5.7e-05
  COP1_NP_180854-aln 535 isrpvhvfsGhkka.vsyvkf..lsndelasastdstlrlwdvkenlpvrtfrGhaneknfvGltvsseyiacGsetnev 611
                          s   + f Gh+   v  vk+  l ++++ s std t ++wdv++      f  h  +   +  t ++  ia Gs    +
             F55F8.5 355 GSMVKQSFIGHQNGwVEAVKWnpLDTNQFVSVSTDKTAKMWDVRSSK-SSLFDIHGHDDRILCATWNEGLIATGSADCTI 433
                         344456799998754888887668999999************99865.45667777777889999999999999976555 PP

>> Y74C10AR.1  CE30325	WBGene00001232	locus:eif-3.I	status:Confirmed	UniProt:Q965S8	protein_id:CCD73538.1
   #    score  bias  c-Evalue  i-Evalue hmmfrom  hmm to    alifrom  ali to    envfrom  env to     acc
 ---   ------ ----- --------- --------- ------- -------    ------- -------    ------- -------    ----
   1 !    8.6   0.2    0.0085      0.76     444     502 ..      36      93 ..      22     137 .. 0.82
   2 !   16.0   0.0   4.8e-05    0.0042     518     616 ..     161     260 ..     155     314 .. 0.76

  Alignments for each domain:
  == domain 1    score: 8.6 bits;  conditional E-value: 0.0085
  COP1_NP_180854-aln 444 vwdvttrkslmeyeehekrawsvdfsrtdpsmlvsGsddckvkvwctkqeasvlnidmk 502
                         vw  +  + +  y+ h+   w +d s  d++  v+ s d  vk+w ++      +i+ +
          Y74C10AR.1  36 VWYTENGERIGSYDGHNGAVWDIDVSW-DTTKCVTASGDLTVKIWDAELGNCLYTINHQ 93 
                         888888899999*************96.77889999*********98877776666655 PP

  == domain 2    score: 16.0 bits;  conditional E-value: 4.8e-05
  COP1_NP_180854-aln 518 vavGsadhhihyydlrnisrpvhvfs.Ghkkavsyvkfls.ndelasastdstlrlwdvkenlpvrtfrGhaneknfvGltvsseyiacGs 606
                         v++G     +  ydlrn+ +p+h  +  h+ +v  +++    d l sas d t  l dv++   ++ ++  +   n   ++ + ++i+ G 
          Y74C10AR.1 161 VTIGFESGLLQQYDLRNPDTPIHTNEsVHRYSVQDLQLSPrGDFLISASRDKTAALLDVNDLKKLKQYKSER-PVNSACISPNRDHICLGG 250
                         566666667889***********98626999**999976524779***************999999888754.457777788888887776 PP

  COP1_NP_180854-aln 607 etnevfvyhk 616
                           + + v   
          Y74C10AR.1 251 GEDAMQVTQT 260
                         6666655555 PP

>> Y38F1A.2  CE21607	WBGene00012606	Zinc finger, C3HC4 type (RING finger)	status:Confirmed	UniProt:Q9XWM0	protein_id:CAA
   #    score  bias  c-Evalue  i-Evalue hmmfrom  hmm to    alifrom  ali to    envfrom  env to     acc
 ---   ------ ----- --------- --------- ------- -------    ------- -------    ------- -------    ----
   1 !   25.6   1.2   6.1e-08   5.5e-06      16      85 ..      73     144 ..      54     183 .. 0.68

  Alignments for each domain:
  == domain 1    score: 25.6 bits;  conditional E-value: 6.1e-08
  COP1_NP_180854-aln  16 eekskslsesaaaaaevaavatesel.dkdllcpicmqiikdafltacGhsfcymcivthlrnksd.cpccg 85 
                         ++ +++++e+a+ ++ +++   ++ l +    cpic++     +lt cGh fc  ci+ + ++ +     c 
            Y38F1A.2  73 QRAASRMDENAERNQIITQRRISEALhQSSHECPICLANASFPVLTDCGHIFCCECIIQYWQQSKAiVTPCD 144
                         33344444444444444343333333155678**************************99876432122222 PP

>> ZC13.1b  CE35812	WBGene00022502	status:Confirmed	UniProt:Q7JNM2	protein_id:CCD70624.1
   #    score  bias  c-Evalue  i-Evalue hmmfrom  hmm to    alifrom  ali to    envfrom  env to     acc
 ---   ------ ----- --------- --------- ------- -------    ------- -------    ------- -------    ----
   1 !   24.8   1.0     1e-07   9.2e-06      34      91 ..     324     381 ..     302     384 .. 0.80

  Alignments for each domain:
  == domain 1    score: 24.8 bits;  conditional E-value: 1e-07
  COP1_NP_180854-aln  34 avateseldkdllcpicmqiikdafltacGhsfcymcivthlrnksdcpccgkyltns 91 
                         +v t+s   ++  c +c   + + +   c h fc  ci t l +ks cp c   +t++
             ZC13.1b 324 SVGTKSVDHEEQPCAVCHGDLLQPIKLECTHVFCKFCIETWLDQKSTCPICRAEVTKD 381
                         3344443445678*****999999999************************9999875 PP

>> T01C3.1  CE42358	WBGene00011318	locus:cdt-2	WD domain, G-beta repeats	status:Partially_confirmed	UniProt:Q22059	prote
   #    score  bias  c-Evalue  i-Evalue hmmfrom  hmm to    alifrom  ali to    envfrom  env to     acc
 ---   ------ ----- --------- --------- ------- -------    ------- -------    ------- -------    ----
   1 ?    7.7   0.0     0.016       1.5     536     581 ..      83     130 ..      54     141 .. 0.74
   2 !   15.1   0.3   9.4e-05    0.0084     432     576 ..     108     247 ..     106     276 .. 0.74
   3 ?    1.3   0.0       1.4   1.3e+02     559     614 ..     283     342 ..     279     363 .. 0.74

  Alignments for each domain:
  == domain 1    score: 7.7 bits;  conditional E-value: 0.016
  COP1_NP_180854-aln 536 srpvhvfsGhkkavsyvkflsnde..lasastdstlrlwdvkenlpvr 581
                         +r ++ f  h  a+  v  + ++e  + s s dst+r wd+++ +  r
             T01C3.1  83 ERQLYFFPAHDGAIMDVVGVPQKEsqIVSISGDSTIRCWDLNQSTLDR 130
                         3568999999999999988877654489*************9976543 PP

  == domain 2    score: 15.1 bits;  conditional E-value: 9.4e-05
  COP1_NP_180854-aln 432 qiassdyeGivtvwdvtt....rkslmeyeehekrawsvdfsrtdpsmlvsGsddckvkvwctkqeasvlnidmkanicsvkyn...pgss 515
                         qi s   +  +  wd++     rks + +  he    s+ f+  dp+++v+G  d +vk+w  +  ++v +++    + ++ y    p  s
             T01C3.1 108 QIVSISGDSTIRCWDLNQstldRKSQV-FFGHEGSVRSICFAPDDPNVFVTGGRDFQVKIWDMRV-STVKKMEEDCRMATITYKtahPKPS 196
                         677777778888999874223355554.568******************************8875.5566777666677776651125666 PP

  COP1_NP_180854-aln 516 nyvavGsadhhihyydlrnisrpvhvfsGhkkavsyvkflsndelasas..tdstlrlwdvke 576
                         + ++ G+             ++  +  +G+k  v+ v fl ++ +asas  +ds +r+wd+++
             T01C3.1 197 KVLTSGTPK----------SKAKAKTIEGYK--VTSVLFLDEHHVASASenADSGIRVWDIRK 247
                         666666544..........445566778987..7889**********995569*******986 PP

  == domain 3    score: 1.3 bits;  conditional E-value: 1.4
  COP1_NP_180854-aln 559 elasastdstlrlwdvken..lpvrtfrGhaneknf..vGltvsseyiacGsetnevfvy 614
                          l ++ tds++  + v ++   p+  + G +    +  v  +  s+ iacGse     v+
             T01C3.1 283 RLFASCTDSSIFEYSVPSEsvSPINSYTGATIHNFYtqVACSPVSDVIACGSEDSRAVVW 342
                         5666778999988888655225899999987554442266666799******98877665 PP

>> T13H2.5a  CE44993	WBGene00020496	locus:spat-3	status:Partially_confirmed	UniProt:Q8MPX4	protein_id:CCD63270.1
   #    score  bias  c-Evalue  i-Evalue hmmfrom  hmm to    alifrom  ali to    envfrom  env to     acc
 ---   ------ ----- --------- --------- ------- -------    ------- -------    ------- -------    ----
   1 !   25.0   0.2   9.3e-08   8.3e-06      39     102 ..     154     220 ..     122     238 .. 0.76

  Alignments for each domain:
  == domain 1    score: 25.0 bits;  conditional E-value: 9.3e-08
  COP1_NP_180854-aln  39 seldkdllcpicmqiikdaflt.acGhsfcymci.vthlrnksdcpccgkyltns.qlfpnflldkl 102
                         +++   + c +c ++i+ +++t  cGh fc +ci v+ +r  + cp+c + l ++ +l  +  +d+l
            T13H2.5a 154 QKVIGSFSCDVCQELIQGSIMTkKCGHRFCDQCIlVAFMRSGNTCPTCRQNLGSKrELQQDPRFDQL 220
                         44445799************9946*********945789999*******999654145555555555 PP

>> C26B9.6  CE35410	WBGene00016135	status:Partially_confirmed	UniProt:Q18199	protein_id:CCD65712.1
   #    score  bias  c-Evalue  i-Evalue hmmfrom  hmm to    alifrom  ali to    envfrom  env to     acc
 ---   ------ ----- --------- --------- ------- -------    ------- -------    ------- -------    ----
   1 !   24.2   1.1   1.6e-07   1.5e-05      39      89 ..     100     150 ..      58     198 .. 0.72

  Alignments for each domain:
  == domain 1    score: 24.2 bits;  conditional E-value: 1.6e-07
  COP1_NP_180854-aln  39 seldkdllcpicmqii.kdafltacGhsfcymcivthlrnksdcpccgkylt 89 
                          + d+d +c ic   +   + +  cGh fcy+c+ + +   +dcp c   ++
             C26B9.6 100 FQQDHD-ICYICYYKLtIPTRIENCGHEFCYVCLKSNFAMGNDCPVCRGKIS 150
                         345666.5999986551567899************************86665 PP

>> Y54H5A.1  CE27292	WBGene00021899	status:Confirmed	UniProt:Q9N393	protein_id:CCD69848.1
   #    score  bias  c-Evalue  i-Evalue hmmfrom  hmm to    alifrom  ali to    envfrom  env to     acc
 ---   ------ ----- --------- --------- ------- -------    ------- -------    ------- -------    ----
   1 ?    8.0   0.2     0.012       1.1     542     576 ..     271     307 ..     243     327 .. 0.70
   2 !   17.0   0.2   2.5e-05    0.0022     404     494 ..     309     401 ..     306     408 .. 0.82

  Alignments for each domain:
  == domain 1    score: 8.0 bits;  conditional E-value: 0.012
  COP1_NP_180854-aln 542 fsGhkkavsyvkflsnde..lasastdstlrlwdvke 576
                         ++Ghkk+v  + +  ++   las s+d +++lwd ++
            Y54H5A.1 271 LTGHKKSVEDLAWSPTETglLASCSADGSIKLWDTRS 307
                         5789999988887554434489999999999999853 PP

  == domain 2    score: 17.0 bits;  conditional E-value: 2.5e-05
  COP1_NP_180854-aln 404 padvhcpvvelstrsklsclswnkyaknqiassdyeGivtvwdvttrk...slmeyeehekrawsvdfsrtdps.mlvsGsddckvkvwct 490
                         p d+    v+ +  s + ++swn+++ n i s   +G + +w ++t +    +  ++ h+    svd+   +++  + sG dd +  +w  
            Y54H5A.1 309 PKDACVCTVQKAHESDVNVISWNRHE-NLIVSGGDDGELKIWSLKTIQfgqPVALFKYHNSPITSVDWHPHETTtFMASGEDD-QTTIWDI 397
                         6677777899999**********985.89999999********999752227999*************988865167788888.8899988 PP

  COP1_NP_180854-aln 491 kqea 494
                           ea
            Y54H5A.1 398 ATEA 401
                         7776 PP

>> R01H10.3b  CE30350	WBGene00000768	locus:cor-1	Coronin (beta transducin)	status:Confirmed	UniProt:Q21624	protein_id:CA
   #    score  bias  c-Evalue  i-Evalue hmmfrom  hmm to    alifrom  ali to    envfrom  env to     acc
 ---   ------ ----- --------- --------- ------- -------    ------- -------    ------- -------    ----
   1 !   20.0   0.0     3e-06   0.00027     409     487 ..     120     198 ..     114     207 .. 0.89
   2 ?   -0.3   0.0       4.2   3.7e+02     510     542 ..     270     302 ..     258     325 .. 0.83

  Alignments for each domain:
  == domain 1    score: 20.0 bits;  conditional E-value: 3e-06
  COP1_NP_180854-aln 409 cpvvelstrsk.lsclswnkyaknqiassdyeGivtvwdvttrkslmeyeehekrawsvdfsrtdpsmlvsGsddckvkv 487
                          p vel+   k + +++w  +a+n++ ++  e ++ +w+v t ++l+e   h  + ws++f   d s +v+   d k+++
           R01H10.3b 120 EPAVELTGHQKrVNTIAWHPVANNVLLTAGGENVMFMWNVGTGEALLEISGHPDQIWSINFN-FDGSQFVTTCKDKKIRI 198
                         589999987663899**********************************************7.58888999999989887 PP

  == domain 2    score: -0.3 bits;  conditional E-value: 4.2
  COP1_NP_180854-aln 510 ynpgssnyvavGsadhhihyydlrnisrpvhvf 542
                         y+  s+    vG  d  i yy++ n    vh  
           R01H10.3b 270 YDEDSGLVYLVGKGDCAIRYYEVNNDAPYVHYI 302
                         7788888889*************9988888765 PP

>> R01H10.3d  CE30352	WBGene00000768	locus:cor-1	Coronin (beta transducin)	status:Confirmed	UniProt:Q21624	protein_id:CA
   #    score  bias  c-Evalue  i-Evalue hmmfrom  hmm to    alifrom  ali to    envfrom  env to     acc
 ---   ------ ----- --------- --------- ------- -------    ------- -------    ------- -------    ----
   1 ?   -1.2   0.1       7.9   7.1e+02     466     489 ..      85     108 ..      75     114 .. 0.57
   2 !   20.1   0.0   2.7e-06   0.00024     410     487 ..     121     198 ..     115     207 .. 0.89
   3 ?   -0.1   0.0       3.7   3.3e+02     510     542 ..     270     302 ..     258     325 .. 0.83

  Alignments for each domain:
  == domain 1    score: -1.2 bits;  conditional E-value: 7.9
  COP1_NP_180854-aln 466 vdfsrtdpsmlvsGsddckvkvwc 489
                         v +s  + +++ s s+d+  kvw 
           R01H10.3d  85 VAWSPFNDNVIASCSEDTTCKVWV 108
                         444444555555555555555554 PP

  == domain 2    score: 20.1 bits;  conditional E-value: 2.7e-06
  COP1_NP_180854-aln 410 pvvelstrsk.lsclswnkyaknqiassdyeGivtvwdvttrkslmeyeehekrawsvdfsrtdpsmlvsGsddckvkv 487
                         p vel+   k + +++w  +a+n++ ++  e ++ +w+v t ++l+e   h  + ws++f   d s +v+   d k+++
           R01H10.3d 121 PAVELTGHQKrVNTIAWHPVANNVLLTAGGENVMFMWNVGTGEALLEISGHPDQIWSINFN-FDGSQFVTTCKDKKIRI 198
                         89999987663899**********************************************7.58888999999989887 PP

  == domain 3    score: -0.1 bits;  conditional E-value: 3.7
  COP1_NP_180854-aln 510 ynpgssnyvavGsadhhihyydlrnisrpvhvf 542
                         y+  s+    vG  d  i yy++ n    vh  
           R01H10.3d 270 YDEDSGLVYLVGKGDCAIRYYEVNNDAPYVHYI 302
                         7788888889*************9988888765 PP

>> C04F6.4b  CE33554	WBGene00006810	locus:unc-78	status:Confirmed	UniProt:Q11176	protein_id:CCD63030.1
   #    score  bias  c-Evalue  i-Evalue hmmfrom  hmm to    alifrom  ali to    envfrom  env to     acc
 ---   ------ ----- --------- --------- ------- -------    ------- -------    ------- -------    ----
   1 ?    0.7   0.0         2   1.8e+02     466     499 ..      62      97 ..      46     140 .. 0.70
   2 !   18.4   0.0   9.2e-06   0.00082     460     576 ..     147     270 ..     107     290 .. 0.72
   3 ?    2.1   0.1      0.77        69     513     537 ..     458     482 ..     431     513 .. 0.73

  Alignments for each domain:
  == domain 1    score: 0.7 bits;  conditional E-value: 2
  COP1_NP_180854-aln 466 vdfsrtdpsmlvsGsddck..vkvwctkqeasvlni 499
                            ++t ps     s d +  v++w t q + +l+ 
            C04F6.4b  62 TTVAKTSPSGYYCASGDVHgnVRIWDTTQTTHILKT 97 
                         455677777766666655444888888888888765 PP

  == domain 2    score: 18.4 bits;  conditional E-value: 9.2e-06
  COP1_NP_180854-aln 460 ekrawsvdfsrtdpsmlvsGsddckvkvwctk..qeasvlnidmkanicsvkynpgssnyvavGsadhhihyydlrnisrpvhvfsGhkk. 547
                          +   svdf  + p  ++sGsdd  v ++     +  s +       + sv+ynp  s + + G     + y  +  +++ v+     k  
            C04F6.4b 147 ARAMNSVDFKPSRPFRIISGSDDNTVAIFEGPpfKFKSTFGEHT-KFVHSVRYNPDGSLFASTGGDGTIVLYNGVDGTKTGVFEDDSLKNv 236
                         455579**********************9875114455555444.4689*************99988888888899999888765554431 PP

  COP1_NP_180854-aln 548 avsyvkf.l..s..ndelasastdstlrlwdvke 576
                         a s   f l  s   +++asas+d t+++w+v  
            C04F6.4b 237 AHSGSVFgLtwSpdGTKIASASADKTIKIWNVAT 270
                         333323322224124689************9964 PP

  == domain 3    score: 2.1 bits;  conditional E-value: 0.77
  COP1_NP_180854-aln 513 gssnyvavGsadhhihyydlrnisr 537
                            ++vavG  d ++h y l  +s 
            C04F6.4b 458 NDKQFVAVGGQDSKVHVYKLSGASV 482
                         3468999999999999999987765 PP

>> T02H6.1b  CE41926	WBGene00020171	status:Partially_confirmed	UniProt:A9D0C6	protein_id:CCD73583.1
   #    score  bias  c-Evalue  i-Evalue hmmfrom  hmm to    alifrom  ali to    envfrom  env to     acc
 ---   ------ ----- --------- --------- ------- -------    ------- -------    ------- -------    ----
   1 !   17.9   0.0   1.3e-05    0.0011     515     595 ..     208     288 ..     197     299 .. 0.83

  Alignments for each domain:
  == domain 1    score: 17.9 bits;  conditional E-value: 1.3e-05
  COP1_NP_180854-aln 515 snyvavGsadhhihyydlrnisrpvhvfsGhkkavsyvkf.lsndelasastdstlrlwdvkenlpvrtfrGhaneknfvGl 595
                          +++a G  d  ++ +++ + +  ++ +sGh+  +  + f l +++l sas d ++++wd+ +   v t+ Gh++    +G+
            T02H6.1b 208 QKFIASGGFDQVVKIWNFDSLE-HIKDLSGHRGPIFSLTFqLKTNNLYSASQDRSVKMWDIDQLGLVDTMYGHQDGVQQIGV 288
                         5789999999999988887665.577899***998777775999*****************************998877775 PP

>> T02H6.1a  CE41925	WBGene00020171	status:Partially_confirmed	UniProt:A9D0C3	protein_id:CCD73584.1
   #    score  bias  c-Evalue  i-Evalue hmmfrom  hmm to    alifrom  ali to    envfrom  env to     acc
 ---   ------ ----- --------- --------- ------- -------    ------- -------    ------- -------    ----
   1 !   18.7   2.8   7.2e-06   0.00065     429     611 ..     207     395 ..       6     402 .. 0.61

  Alignments for each domain:
  == domain 1    score: 18.7 bits;  conditional E-value: 7.2e-06
  COP1_NP_180854-aln 429 aknqiassdyeGivtvwdvttrkslmeyeehekrawsvdfsrtdpsmlvsGsddckvkvwctkqeasvlnidmkanicsvkynpgssnyva 519
                          ++ ias  ++ +v +w+ ++ + + +   h    +s+ f   +++ l s s+d  vk+w   q   v ++  + +    +    s + va
            T02H6.1a 207 DQKFIASGGFDQVVKIWNFDSLEHIKDLSGHRGPIFSLTFQL-KTNNLYSASQDRSVKMWDIDQLGLVDTMYGHQDGVQ-QIGVLSKQRVA 295
                         356799999999999999999999999999999999999975.455688999999999999999887766554444322.33444555554 PP

  COP1_NP_180854-aln 520 .vGsadhhihyydlrnisrpvhvfsGhkkavsy..vkflsndelasastdstlrlwdv..kenlpvrt.frGhane..knfvGltv..sse 600
                          vG  d     + + + s+   +fsG +  vs   v ++ ++ +a+ s+d ++ lw    k  l vr   +G +n   +  v l+v   s+
            T02H6.1a 296 tVGGRDRSARLWKVEDESQ--LMFSGLQNCVSLdcVAMINEEHFATGSADGSIALWSFwkKRALHVRKqAHGTQNGsgRWIVALAVlpYSD 384
                         4999999999999998887..4699999999854488999999999999999999987324556666414566664224578888744478 PP

  COP1_NP_180854-aln 601 yiacGsetnev 611
                          +a Gs+  e+
            T02H6.1a 385 LLASGSNEGEL 395
                         88888877665 PP

>> R01H10.3a  CE00590	WBGene00000768	locus:cor-1	Coronin (beta transducin)	status:Confirmed	UniProt:Q21624	protein_id:CA
   #    score  bias  c-Evalue  i-Evalue hmmfrom  hmm to    alifrom  ali to    envfrom  env to     acc
 ---   ------ ----- --------- --------- ------- -------    ------- -------    ------- -------    ----
   1 ?   -1.4   0.0       8.8   7.8e+02     466     489 ..      85     108 ..      75     119 .. 0.59
   2 !   19.8   0.0   3.5e-06   0.00031     409     487 ..     120     198 ..     114     207 .. 0.89
   3 ?   -0.5   0.0       4.8   4.3e+02     510     542 ..     270     302 ..     258     325 .. 0.83

  Alignments for each domain:
  == domain 1    score: -1.4 bits;  conditional E-value: 8.8
  COP1_NP_180854-aln 466 vdfsrtdpsmlvsGsddckvkvwc 489
                         v +s  + +++ s s+d+  kvw 
           R01H10.3a  85 VAWSPFNDNVIASCSEDTTCKVWV 108
                         444444555555555555555554 PP

  == domain 2    score: 19.8 bits;  conditional E-value: 3.5e-06
  COP1_NP_180854-aln 409 cpvvelstrsk.lsclswnkyaknqiassdyeGivtvwdvttrkslmeyeehekrawsvdfsrtdpsmlvsGsddckvkv 487
                          p vel+   k + +++w  +a+n++ ++  e ++ +w+v t ++l+e   h  + ws++f   d s +v+   d k+++
           R01H10.3a 120 EPAVELTGHQKrVNTIAWHPVANNVLLTAGGENVMFMWNVGTGEALLEISGHPDQIWSINFN-FDGSQFVTTCKDKKIRI 198
                         589999987663899**********************************************7.58888999999989887 PP

  == domain 3    score: -0.5 bits;  conditional E-value: 4.8
  COP1_NP_180854-aln 510 ynpgssnyvavGsadhhihyydlrnisrpvhvf 542
                         y+  s+    vG  d  i yy++ n    vh  
           R01H10.3a 270 YDEDSGLVYLVGKGDCAIRYYEVNNDAPYVHYI 302
                         7788888889*************9988888765 PP

>> R01H10.3c  CE30351	WBGene00000768	locus:cor-1	Coronin (beta transducin)	status:Confirmed	UniProt:Q21624	protein_id:CA
   #    score  bias  c-Evalue  i-Evalue hmmfrom  hmm to    alifrom  ali to    envfrom  env to     acc
 ---   ------ ----- --------- --------- ------- -------    ------- -------    ------- -------    ----
   1 ?   -1.4   0.0       8.8   7.9e+02     466     489 ..      85     108 ..      75     119 .. 0.59
   2 !   19.8   0.0   3.5e-06   0.00032     409     487 ..     120     198 ..     114     207 .. 0.89
   3 ?   -0.5   0.0       4.8   4.3e+02     510     542 ..     270     302 ..     258     325 .. 0.83

  Alignments for each domain:
  == domain 1    score: -1.4 bits;  conditional E-value: 8.8
  COP1_NP_180854-aln 466 vdfsrtdpsmlvsGsddckvkvwc 489
                         v +s  + +++ s s+d+  kvw 
           R01H10.3c  85 VAWSPFNDNVIASCSEDTTCKVWV 108
                         444444555555555555555554 PP

  == domain 2    score: 19.8 bits;  conditional E-value: 3.5e-06
  COP1_NP_180854-aln 409 cpvvelstrsk.lsclswnkyaknqiassdyeGivtvwdvttrkslmeyeehekrawsvdfsrtdpsmlvsGsddckvkv 487
                          p vel+   k + +++w  +a+n++ ++  e ++ +w+v t ++l+e   h  + ws++f   d s +v+   d k+++
           R01H10.3c 120 EPAVELTGHQKrVNTIAWHPVANNVLLTAGGENVMFMWNVGTGEALLEISGHPDQIWSINFN-FDGSQFVTTCKDKKIRI 198
                         589999987663899**********************************************7.58888999999989887 PP

  == domain 3    score: -0.5 bits;  conditional E-value: 4.8
  COP1_NP_180854-aln 510 ynpgssnyvavGsadhhihyydlrnisrpvhvf 542
                         y+  s+    vG  d  i yy++ n    vh  
           R01H10.3c 270 YDEDSGLVYLVGKGDCAIRYYEVNNDAPYVHYI 302
                         7788888889*************9988888765 PP

>> Y47G6A.31  CE38744	WBGene00044436	status:Partially_confirmed	UniProt:Q4W5S1	protein_id:CCD72575.1
   #    score  bias  c-Evalue  i-Evalue hmmfrom  hmm to    alifrom  ali to    envfrom  env to     acc
 ---   ------ ----- --------- --------- ------- -------    ------- -------    ------- -------    ----
   1 !   23.1   3.8   3.3e-07     3e-05      42      95 ..      29      87 ..      21     105 .. 0.78
   2 ?    3.8   0.8      0.24        22      30      78 ..      99     150 ..      79     154 .. 0.65

  Alignments for each domain:
  == domain 1    score: 23.1 bits;  conditional E-value: 3.3e-07
  COP1_NP_180854-aln 42 dkdllcpicmqiikd.....afltacGhsfcymcivthlrnksdcpccgkyltnsqlfp 95
                           l c ic+    d      +l  cGh+fcy c+   l+ ++ cp c + +  +q +p
           Y47G6A.31 29 ASRLECSICFFDFDDfqhlpKLLENCGHTFCYSCLFDWLKSQDTCPMCREAVNMTQEIP 87
                        566889999988887444445799************************99988777666 PP

  == domain 2    score: 3.8 bits;  conditional E-value: 0.24
  COP1_NP_180854-aln  30 aevaavateseldkdllcpicmqiik...dafltacGhsfcymcivthlrnk 78 
                         ++++++ +  +    + cp cm       +    +  h+fc+ c   h+ ++
           Y47G6A.31  99 KKANPECNCDDESSVYYCPTCMLQNYanwEDRRESGEHTFCFGCACNHMDEH 150
                         33444555555666689****9654311133457889***********9875 PP

>> F08B12.2  CE03163	WBGene00004197	locus:prx-12	Zinc finger, C3HC4 type (RING finger)	status:Partially_confirmed	UniPro
   #    score  bias  c-Evalue  i-Evalue hmmfrom  hmm to    alifrom  ali to    envfrom  env to     acc
 ---   ------ ----- --------- --------- ------- -------    ------- -------    ------- -------    ----
   1 !   22.6   0.7   4.9e-07   4.4e-05      46      85 ..     306     346 ..     280     358 .. 0.84

  Alignments for each domain:
  == domain 1    score: 22.6 bits;  conditional E-value: 4.9e-07
  COP1_NP_180854-aln  46 lcpicmq.iikdafltacGhsfcymcivthlrnksdcpccg 85 
                         +cpic++  ++d+ l   G+ fcy+ci  +++  ++cp  g
            F08B12.2 306 KCPICLKkRVNDTALFVSGYVFCYTCINQYVNTYNKCPVTG 346
                         7****97369****************************876 PP

>> F41E6.13b  CE30784	WBGene00018294	locus:atg-18	status:Confirmed	UniProt:Q8MXJ8	protein_id:CCD64091.1
   #    score  bias  c-Evalue  i-Evalue hmmfrom  hmm to    alifrom  ali to    envfrom  env to     acc
 ---   ------ ----- --------- --------- ------- -------    ------- -------    ------- -------    ----
   1 !   22.4   0.2   5.6e-07     5e-05     509     617 ..     151     264 ..      92     279 .. 0.85

  Alignments for each domain:
  == domain 1    score: 22.4 bits;  conditional E-value: 5.6e-07
  COP1_NP_180854-aln 509 kynpgssnyvavGsadh.hihyydlrnisrpvhvfsGhkkavsyvkflsn.delasastdst.lrlwdvkenlpvrtf.rGhaneknfvGl 595
                           npg +     Gs+d   +h +d  n s+ v  f+ h  +++ +kf  + + +a+ast  t +r++ v +   +  f rG +   n   l
           F41E6.13b 151 TSNPGNALIAYPGSTDTgSVHLFDAINLSS-VSTFNAHEGTIACLKFNQEgNMIATASTKGTvIRVYSVPNGHRLFEFrRGVTRCVNIYSL 240
                         569999988889***9747********985.99**************8763778*****98846*******999988845999999*9988 PP

  COP1_NP_180854-aln 596 tvs..seyiacGsetnevfvyhka 617
                         + s  s+y++  s+t+ v+v++ +
           F41E6.13b 241 CFSsdSKYLTSSSNTETVHVFKLE 264
                         7651167************99766 PP

>> F41E6.13a  CE10268	WBGene00018294	locus:atg-18	status:Confirmed	UniProt:O16466	protein_id:CCD64090.1
   #    score  bias  c-Evalue  i-Evalue hmmfrom  hmm to    alifrom  ali to    envfrom  env to     acc
 ---   ------ ----- --------- --------- ------- -------    ------- -------    ------- -------    ----
   1 !   22.3   0.2   6.2e-07   5.5e-05     509     617 ..     151     264 ..      97     279 .. 0.85

  Alignments for each domain:
  == domain 1    score: 22.3 bits;  conditional E-value: 6.2e-07
  COP1_NP_180854-aln 509 kynpgssnyvavGsadh.hihyydlrnisrpvhvfsGhkkavsyvkflsn.delasastdst.lrlwdvkenlpvrtf.rGhaneknfvGl 595
                           npg +     Gs+d   +h +d  n s+ v  f+ h  +++ +kf  + + +a+ast  t +r++ v +   +  f rG +   n   l
           F41E6.13a 151 TSNPGNALIAYPGSTDTgSVHLFDAINLSS-VSTFNAHEGTIACLKFNQEgNMIATASTKGTvIRVYSVPNGHRLFEFrRGVTRCVNIYSL 240
                         569999988889***9747********985.99**************8763778*****98846*******999988845999999*9988 PP

  COP1_NP_180854-aln 596 tvs..seyiacGsetnevfvyhka 617
                         + s  s+y++  s+t+ v+v++ +
           F41E6.13a 241 CFSsdSKYLTSSSNTETVHVFKLE 264
                         7651167************99766 PP

>> Y23H5B.5  CE40876	WBGene00021276	status:Partially_confirmed	UniProt:Q9N477	protein_id:CCD68141.1
   #    score  bias  c-Evalue  i-Evalue hmmfrom  hmm to    alifrom  ali to    envfrom  env to     acc
 ---   ------ ----- --------- --------- ------- -------    ------- -------    ------- -------    ----
   1 ?    5.9   0.0     0.054       4.8     503     577 ..      41     114 ..      22     120 .. 0.79
   2 !   13.7   0.0   0.00024     0.022     465     599 ..     134     272 ..     123     289 .. 0.78

  Alignments for each domain:
  == domain 1    score: 5.9 bits;  conditional E-value: 0.054
  COP1_NP_180854-aln 503 anicsvkynpgssnyvavGsadhhihyydlrnisrpvhvfsGhkkavsyvkflsndelasastd.stlrlwdvken 577
                         a + sv+  p   ++va  s+  ++  yd   + +p+ +fs  kk v  + f  +  l +   d   +r++dv++ 
            Y23H5B.5  41 AVVSSVRISPKKPYHVATTSSV-RLTLYDT-VVCEPLNLFSRFKKGVCSIDFRHDGRLLAIGGDeGKVRIFDVEKT 114
                         6788999999999999998875.6778886.5789*****************998877655555168999999875 PP

  == domain 2    score: 13.7 bits;  conditional E-value: 0.00024
  COP1_NP_180854-aln 465 svdfsrtdpsmlvsGsddckvkvwctkqeasvln....idmkanicsvkynpgss...nyvavGsadhhihyydlrnisrpvhvfsGhkka 548
                         sv fs    + + s +dd+k+k +     a  +n    i+++a   +++    ss   + v  G  dh++  +d+r+ ++ + +   h   
            Y23H5B.5 134 SVHFSPRGDT-VFSMADDGKIKQYRVADTAYGVNavpiIEIQAHEDAIRCGAVSSindHIVLTGGYDHKVRLWDIRSKEKSLELDCEH--P 221
                         7788765444.568899999998888777765554444788887666666666552215677899*****************998877..6 PP

  COP1_NP_180854-aln 549 vsyvkflsndelasastdstlrlwdvkenlpvrtfrGhaneknfvGltvss 599
                         v  v fl  ++l ++++   +++wd      + +++ h      + l+ +s
            Y23H5B.5 222 VESVLFLPGEQLIATAAGPIVKIWDTTTGRQLTALQAHYKTVTSLRLATNS 272
                         999************************999999999998777666666665 PP

>> Y105E8A.14  CE25168	WBGene00013674	status:Partially_confirmed	UniProt:Q8WQB0	protein_id:CAD21663.2
   #    score  bias  c-Evalue  i-Evalue hmmfrom  hmm to    alifrom  ali to    envfrom  env to     acc
 ---   ------ ----- --------- --------- ------- -------    ------- -------    ------- -------    ----
   1 !   21.9   1.6     8e-07   7.1e-05      34      86 ..      13      65 ..       1      85 [. 0.74

  Alignments for each domain:
  == domain 1    score: 21.9 bits;  conditional E-value: 8e-07
  COP1_NP_180854-aln 34 avateseldkdllcpicm.qiikdafltacGhsfcymciv.thlrnksdcpccgk 86
                        ++a +s +dk   c +c  ++i  + + +cGh fc++c+    ++n+ dcp c  
          Y105E8A.14 13 QQAINSTIDK--ECAVCYsEMILPTTIPSCGHKFCFICLKgVSVSNNGDCPICRG 65
                        3344455555..599**83588999*************9835799********65 PP

>> T01G1.3  CE16320	WBGene00011338	locus:sec-31	Yesat transport protein WEB1 like	status:Partially_confirmed	UniProt:O45
   #    score  bias  c-Evalue  i-Evalue hmmfrom  hmm to    alifrom  ali to    envfrom  env to     acc
 ---   ------ ----- --------- --------- ------- -------    ------- -------    ------- -------    ----
   1 !   22.2   0.6   6.4e-07   5.8e-05     418     490 ..     210     286 ..     191     328 .. 0.81

  Alignments for each domain:
  == domain 1    score: 22.2 bits;  conditional E-value: 6.4e-07
  COP1_NP_180854-aln 418 sklsclswnkyaknq.iass..dyeGivtvwdvt.trkslmeyeehekrawsvdfsrtdpsmlvsGsddckvkvwct 490
                            s+lswn    +q i ss  ++  ++  wd + t   + ey  h+    svd+ ++d  +++s   d++v +w  
             T01G1.3 210 CDWSSLSWNPSDASQlIVSSqsQHASVIQKWDSRfTSTPVKEYRHHNMGITSVDWNKADDRLVISSGCDGQVVIWNH 286
                         5679*****987665266651257799*****8758889**************************999*******64 PP

>> F11A10.3a  CE44973	WBGene00008684	locus:mig-32	Zinc finger, C3HC4 type (RING finger)	status:Confirmed	UniProt:Q19336	
   #    score  bias  c-Evalue  i-Evalue hmmfrom  hmm to    alifrom  ali to    envfrom  env to     acc
 ---   ------ ----- --------- --------- ------- -------    ------- -------    ------- -------    ----
   1 !   22.2   2.7   6.6e-07   5.9e-05      38     105 ..     320     389 ..     293     436 .. 0.74

  Alignments for each domain:
  == domain 1    score: 22.2 bits;  conditional E-value: 6.6e-07
  COP1_NP_180854-aln  38 eseldkdllcpicmqiikdaf.ltacGhsfcymcivthlrn.ksdcpccgkyltnsqlfpnflldkllkk 105
                         ++ l+  + c ic   i da  +  c h+fc  c++t+++  ++ cp+cg+++  s+    +  d+ +++
           F11A10.3a 320 MEVLNPFITCGICDGYIVDATtIIDCMHTFCKSCLLTYFESdNNTCPTCGTFIHGSHPTHYVTYDRAVNE 389
                         444555678*****99999853789*************9761567*****99987765444444444444 PP

>> C05C10.6a  CE02113	WBGene00007333	locus:ufd-3	phospholipase activating protein	status:Partially_confirmed	UniProt:Q17
   #    score  bias  c-Evalue  i-Evalue hmmfrom  hmm to    alifrom  ali to    envfrom  env to     acc
 ---   ------ ----- --------- --------- ------- -------    ------- -------    ------- -------    ----
   1 ?    5.8   0.0     0.061       5.4     469     576 ..      36     148 ..      23     163 .. 0.78
   2 !   17.2   0.5   2.1e-05    0.0019     477     607 ..      91     224 ..      83     242 .. 0.71
   3 !   11.5   0.1    0.0011     0.099     538     592 ..     196     250 ..     192     271 .. 0.84

  Alignments for each domain:
  == domain 1    score: 5.8 bits;  conditional E-value: 0.061
  COP1_NP_180854-aln 469 srtdpsmlvsGsddckvkvwctk..qeasvlnidm..kanicsvkynp.gssnyvavGsadhhihyydlrnisrpvhvfsGhkkavsyvkf 554
                         + t+   l+sG  d  vk w  k  q +   + +      + s+ y   + +  + vG  d  i  +   +  +p  +f+ hk+ v  +  
           C05C10.6a  36 AVTQGGCLISGGRDETVKFWAKKgkQYTKTHAFEQpkGITVNSIAYAElADGWRLFVGRRDGTIAVFGP-SQAEPYAIFNEHKQNVCCLHI 125
                         5688899*************975226555555554104567799997626678899***********86.5678************99987 PP

  COP1_NP_180854-aln 555 ls.ndelasastdstlrlwdvke 576
                            ++ + s s ds + +w + e
           C05C10.6a 126 NEkATHMLSGSWDSNVIIWPITE 148
                         6515678999*****99998765 PP

  == domain 2    score: 17.2 bits;  conditional E-value: 2.1e-05
  COP1_NP_180854-aln 477 vsGsddckvkvwctkq.easvlnidmkanicsvkynpgssnyvavGsadhhihyy...dlrnisrpvhvfsGhkkavsyvkfls..ndela 561
                           G  d+ + v+   q e  ++  + k n+c++  n  ++ ++  Gs d ++  +   +l + s    v  Gh  +v  +  +    +   
           C05C10.6a  91 FVGRRDGTIAVFGPSQaEPYAIFNEHKQNVCCLHINEKAT-HMLSGSWDSNVIIWpitELNSSSFTTIVCPGHTLSVWALASFPdlPNTYL 180
                         5677777788877555367788889999****99998765.66779999999877222456667778899999998865543321246677 PP

  COP1_NP_180854-aln 562 sastdstlrlwdvkenlpvrtfrGhaneknfvGltvsseyiacGse 607
                         sas+d t+r+w    ++++ +f+Gh++    + +  ss +++ G +
           C05C10.6a 181 SASADKTIRMWFG--DTTLSVFKGHTDVVRALVVLSSSHFLSAGND 224
                         999*******975..56677899*9987555555557888888765 PP

  == domain 3    score: 11.5 bits;  conditional E-value: 0.0011
  COP1_NP_180854-aln 538 pvhvfsGhkkavsyvkflsndelasastdstlrlwdvkenlpvrtfrGhaneknf 592
                          + vf+Gh   v  +  ls+  + sa  d  +  wdv +   +r f   a e  +
           C05C10.6a 196 TLSVFKGHTDVVRALVVLSSSHFLSAGNDGHIIHWDVASASILRKFATQAHEFIY 250
                         578*******************************************988877544 PP

>> C55A6.1  CE37817	WBGene00008330	Zinc finger, C3HC4 type (RING finger)	status:Confirmed	UniProt:O17719	protein_id:CAB0
   #    score  bias  c-Evalue  i-Evalue hmmfrom  hmm to    alifrom  ali to    envfrom  env to     acc
 ---   ------ ----- --------- --------- ------- -------    ------- -------    ------- -------    ----
   1 !   21.7   2.2   9.4e-07   8.4e-05      40      87 ..       5      54 ..       1      94 [. 0.81

  Alignments for each domain:
  == domain 1    score: 21.7 bits;  conditional E-value: 9.4e-07
  COP1_NP_180854-aln 40 eldkdllcpicm.qiikdafltacGhsfcymciv.thlrnksdcpccgky 87
                        +++ d  cpic  ++i  + + acGh fc++c+   ++++   cp c   
             C55A6.1  5 NANIDAECPICQcKMIVPTTIPACGHKFCFICLKgVYMNDMGGCPMCRGP 54
                        5667889****6378999***************8357788899****754 PP

>> F13D12.7b  CE44352	WBGene00001679	locus:gpb-1	status:Confirmed	UniProt:D1MN68	protein_id:CBI63214.1
   #    score  bias  c-Evalue  i-Evalue hmmfrom  hmm to    alifrom  ali to    envfrom  env to     acc
 ---   ------ ----- --------- --------- ------- -------    ------- -------    ------- -------    ----
   1 !   13.8   0.0   0.00022     0.019     561     607 ..      13      59 ..       5      62 .. 0.91
   2 !   10.5   0.1    0.0023       0.2     505     606 ..      42     144 ..      39     151 .. 0.75

  Alignments for each domain:
  == domain 1    score: 13.8 bits;  conditional E-value: 0.00022
  COP1_NP_180854-aln 561 asastdstlrlwdvkenlpvrtfrGhaneknfvGltvsseyiacGse 607
                          s + d++ +lwd+++ +  +tf Gh+ + n v +  s +  a Gs+
           F13D12.7b  13 ISGACDASAKLWDIRDGMCKQTFPGHESDINAVAFFPSGNAFATGSD 59 
                         57889*****************************9999999999986 PP

  == domain 2    score: 10.5 bits;  conditional E-value: 0.0023
  COP1_NP_180854-aln 505 icsvkynpgssnyvavGsadhhihyydlrnisr.pvhvfsGhkkavsyvkflsndelasast.dstlrlwdvkenlpvrtfrGhaneknfv 593
                         i +v + p s+n  a Gs d     +d+r  ++  ++        ++ v f  +  l  a   d    +wd   +    ++ Gh n    +
           F13D12.7b  42 INAVAFFP-SGNAFATGSDDATCRLFDIRADQElAMYSHDNIICGITSVAFSKSGRLLFAGYdDFNCNVWDSMRQERAGVLAGHDNRVSCL 131
                         66777777.5666799999999999999975541455555555678889998888877776515678999999999999999999999999 PP

  COP1_NP_180854-aln 594 GltvsseyiacGs 606
                         G+t +   ++ Gs
           F13D12.7b 132 GVTEDGMAVCTGS 144
                         9887777666666 PP

>> F54B11.5  CE05929	WBGene00010028	Zinc finger, C3HC4 type (RING finger)	status:Partially_confirmed	UniProt:Q20737	prot
   #    score  bias  c-Evalue  i-Evalue hmmfrom  hmm to    alifrom  ali to    envfrom  env to     acc
 ---   ------ ----- --------- --------- ------- -------    ------- -------    ------- -------    ----
   1 !   21.3   3.3   1.2e-06    0.0001      30      87 ..     112     170 ..      89     175 .. 0.75

  Alignments for each domain:
  == domain 1    score: 21.3 bits;  conditional E-value: 1.2e-06
  COP1_NP_180854-aln  30 aevaavateseldkdllcpicmqiikdafltacGhsfcymcivthlrnksd..cpccgky 87 
                         +++++   ++  d +  c icm+ i+d +l  c h+fc  ci   ++ + d  cp c + 
            F54B11.5 112 MSTSQFILTQTSDVEGNCVICMENINDLLL-PCLHAFCIRCIANEMEYRHDfsCPICKTK 170
                         33445566677899999*********9655.8************9988877669999875 PP

>> Y87G2A.11  CE24682	WBGene00013599	status:Confirmed	UniProt:Q9U1Q0	protein_id:CAB60432.1
   #    score  bias  c-Evalue  i-Evalue hmmfrom  hmm to    alifrom  ali to    envfrom  env to     acc
 ---   ------ ----- --------- --------- ------- -------    ------- -------    ------- -------    ----
   1 !   21.4   0.1   1.1e-06    0.0001     423     501 ..     214     293 ..     206     296 .. 0.86

  Alignments for each domain:
  == domain 1    score: 21.4 bits;  conditional E-value: 1.1e-06
  COP1_NP_180854-aln 423 lswnkyaknqiassdyeGivtvwdvttrks.lmeyeehekrawsvdfsrtdpsmlvsGsddckvkvwctkqeasvlnidm 501
                         + +n   + +ia+   +G v +wd ++  s l     h +  wsv f   + ++l++G  d+ v + c++  +s  +i+ 
           Y87G2A.11 214 MDFNPNLQHVIATCGDDGYVRIWDTRSTSSaLTSLHPHAHWVWSVRFHPVHDQLLLTGGSDASVVLSCAQSVSSEQQIEF 293
                         5678888999**************9755551778999********************************99988777765 PP

>> F55F8.3  CE30542	WBGene00018891	status:Confirmed	UniProt:P91341	protein_id:CCD71885.1
   #    score  bias  c-Evalue  i-Evalue hmmfrom  hmm to    alifrom  ali to    envfrom  env to     acc
 ---   ------ ----- --------- --------- ------- -------    ------- -------    ------- -------    ----
   1 !   18.1   0.3   1.1e-05   0.00097     442     534 ..     342     433 ..     314     442 .. 0.85
   2 !    8.5   0.1    0.0088      0.79     419     534 ..     447     557 ..     440     561 .. 0.79

  Alignments for each domain:
  == domain 1    score: 18.1 bits;  conditional E-value: 1.1e-05
  COP1_NP_180854-aln 442 vtvwdvttrkslmeyeehekrawsvdfsrtdpsmlvsGsddckvkvwctkqeasvlnidmka.nicsvkynpgssnyvavGsadhhihyyd 531
                         + vw+ ++   +m+ + h  r  + ++s  d s++ +G++d+kvk+w ++     ++ d ++  + +vk+   s+  +   s d  +  +d
             F55F8.3 342 LVVWEWQSESYVMKQQAHSLRITTAEYSP-DGSLMATGAEDGKVKIWNSRSSFCTVTFDEHTsGVTAVKWT-QSGRAILSASLDGTVRAHD 430
                         5799**********************995.899999**************999999999765168889986.5777788888898888888 PP

  COP1_NP_180854-aln 532 lrn 534
                         l+ 
             F55F8.3 431 LKR 433
                         865 PP

  == domain 2    score: 8.5 bits;  conditional E-value: 0.0088
  COP1_NP_180854-aln 419 klsclswnkyaknqiassdyeGivtvwdvttrkslmeyeehekrawsvdfsrtdpsmlvsGsddckvkvwctkqeasvlnidmkanicsvk 509
                         +l++l+ +k    +ia +     + +w  +t + l     he    s+d      + +vsGs d  +k+w    ++ + ++++  +   vk
             F55F8.3 447 QLATLAVDKAGDLVIAGAKEVFNIYIWSFETGHLLDILSGHESAISSIDIH---GNHIVSGSWDRTIKMWTI-VDSQAETVEVSHEALDVK 533
                         567777777777777777777778899999999999999999999999975...56799*****99****65.455666777777888999 PP

  COP1_NP_180854-aln 510 ynpgssnyvavGsadhhihyydlrn 534
                         + p+    +av ++d  i +++ ++
             F55F8.3 534 FSPAG-DEIAVLTSDGVITFFEAKE 557
                         99975.5699999999999998765 PP

>> Y73E7A.9  CE38757	WBGene00044440	locus:adpr-1	status:Predicted	UniProt:Q4W5Q8	protein_id:CCD73533.1
   #    score  bias  c-Evalue  i-Evalue hmmfrom  hmm to    alifrom  ali to    envfrom  env to     acc
 ---   ------ ----- --------- --------- ------- -------    ------- -------    ------- -------    ----
   1 !   18.5   0.0   8.7e-06   0.00077     473     592 ..      53     172 ..      28     209 .. 0.84

  Alignments for each domain:
  == domain 1    score: 18.5 bits;  conditional E-value: 8.7e-06
  COP1_NP_180854-aln 473 psmlvsGsddckvkvwctkqeasvlnidmkanicsvkynpgss.nyvavGsadhhihyydlrnisrpvhvfsGhkkavsyvkflsndelas 562
                          ++l sGsdd  vk+w + +e   l      n+ +v +   s+ + +  G+ad  +  +d+   +   + + G  k +  v    +   a+
            Y73E7A.9  53 GALLASGSDDRNVKIWKSGREIHNLVTGHEGNVFAVEFLQNSGdQKLVTGAADRVVALHDIEASTCKKWELDGRVKRICTVEHDPTLFWAA 143
                         4689*********************************987776246778*************99999999999999999999988888888 PP

  COP1_NP_180854-aln 563 astdstlrlwdvkenlpvrtfrGhaneknf 592
                            d  ++ +d + + p  ++r h+ +++f
            Y73E7A.9 144 VECDNGVQQFDTRTENPEVIIR-HTADREF 172
                         8889988888888888776666.5555555 PP

>> F10G8.3  CE09338	WBGene00003803	locus:rae-1	polyA RNA export protein	status:Partially_confirmed	UniProt:Q93454	protei
   #    score  bias  c-Evalue  i-Evalue hmmfrom  hmm to    alifrom  ali to    envfrom  env to     acc
 ---   ------ ----- --------- --------- ------- -------    ------- -------    ------- -------    ----
   1 !   19.7   0.0   3.7e-06   0.00033     467     576 ..      49     163 ..      41     173 .. 0.68

  Alignments for each domain:
  == domain 1    score: 19.7 bits;  conditional E-value: 3.7e-06
  COP1_NP_180854-aln 467 dfsrt..dpsmlvsGsddckvkvwctkqeasv...lnidmkanicsvkynpgssnyvavGsadhhihyydlrnisrpvhvfsGhkkavsyv 552
                          fs t  d  ml  Gs d+ ++vw  +   +     + ++ a i  + +   ss  + +  ad++   +dl +    v v   h   v   
             F10G8.3  49 KFSPTpqDKPMLACGSWDGTIRVWMFNDANTFegkAQQNIPAPILDIAWIEDSS-KIFIACADKEARLWDLASN--QVAVVGTHDGPVKTC 136
                         5666644788**************988644321113445556666677766555.466678**********754..455555555555555 PP

  COP1_NP_180854-aln 553 kfl...sndelasastdstlrlwdvke 576
                          ++     + l + s d tlr+wd+k+
             F10G8.3 137 HWIngnNYQCLMTGSFDKTLRFWDMKN 163
                         55500055668999**********985 PP

>> C05C10.6b  CE27796	WBGene00007333	locus:ufd-3	phospholipase activating protein	status:Partially_confirmed	UniProt:Q95
   #    score  bias  c-Evalue  i-Evalue hmmfrom  hmm to    alifrom  ali to    envfrom  env to     acc
 ---   ------ ----- --------- --------- ------- -------    ------- -------    ------- -------    ----
   1 ?    6.1   0.0      0.05       4.4     469     576 ..      36     148 ..      21     159 .. 0.77
   2 ?    6.5   0.0     0.036       3.2     477     572 ..      91     193 ..      84     199 .. 0.73
   3 !   12.0   0.4   0.00081     0.072     537     591 ..     197     251 ..     179     273 .. 0.81

  Alignments for each domain:
  == domain 1    score: 6.1 bits;  conditional E-value: 0.05
  COP1_NP_180854-aln 469 srtdpsmlvsGsddckvkvwctk..qeasvlnidm..kanicsvkynp.gssnyvavGsadhhihyydlrnisrpvhvfsGhkkavsyvkf 554
                         + t+   l+sG  d  vk w  k  q +   + +      + s+ y   + +  + vG  d  i  +   +  +p  +f+ hk+ v  +  
           C05C10.6b  36 AVTQGGCLISGGRDETVKFWAKKgkQYTKTHAFEQpkGITVNSIAYAElADGWRLFVGRRDGTIAVFGP-SQAEPYAIFNEHKQNVCCLHI 125
                         5688899*************975226555555554104567799997626678899***********86.5678************99987 PP

  COP1_NP_180854-aln 555 ls.ndelasastdstlrlwdvke 576
                            ++ + s s ds + +w + e
           C05C10.6b 126 NEkATHMLSGSWDSNVIIWPITE 148
                         6515678999******9998865 PP

  == domain 2    score: 6.5 bits;  conditional E-value: 0.036
  COP1_NP_180854-aln 477 vsGsddckvkvwctkq.easvlnidmkanicsvkynpgssnyvavGsadhhihyydlrnisrpvhvfs.....Ghkkavsyvkfls..nde 559
                           G  d+ + v+   q e  ++  + k n+c++  n  + +++  Gs d ++  + + + ++  + f+     Gh  +v  +  +    + 
           C05C10.6b  91 FVGRRDGTIAVFGPSQaEPYAIFNEHKQNVCCLHINEKA-THMLSGSWDSNVIIWPITELNSSSFTFQtivcpGHTLSVWALASFPdlPNT 180
                         56777888888876553777888899**********876.56778******9999888777666655433334999888654433212466 PP

  COP1_NP_180854-aln 560 lasastdstlrlw 572
                           sas+d t+r+w
           C05C10.6b 181 YLSASADKTIRMW 193
                         779********** PP

  == domain 3    score: 12.0 bits;  conditional E-value: 0.00081
  COP1_NP_180854-aln 537 rpvhvfsGhkkavsyvkflsndelasastdstlrlwdvkenlpvrtfrGhanekn 591
                         + + vf+Gh   v  +  ls+  + sa  d  +  wdv +   +r f   a e  
           C05C10.6b 197 TTLSVFKGHTDVVRALVVLSSSHFLSAGNDGHIIHWDVASASILRKFATQAHEFI 251
                         5689******************************************998887754 PP

>> T01G1.1d  CE42645	WBGene00002223	locus:klp-12	status:Confirmed	UniProt:B3GWD7	protein_id:CAQ58111.1
   #    score  bias  c-Evalue  i-Evalue hmmfrom  hmm to    alifrom  ali to    envfrom  env to     acc
 ---   ------ ----- --------- --------- ------- -------    ------- -------    ------- -------    ----
   1 !   11.1   0.0    0.0014      0.13     537     602 ..       7      71 ..       2      79 .. 0.84
   2 ?    7.3   0.0     0.021       1.9     430     488 ..     273     332 ..     229     336 .. 0.60

  Alignments for each domain:
  == domain 1    score: 11.1 bits;  conditional E-value: 0.0014
  COP1_NP_180854-aln 537 rpvhvfsGhkkavsyvkflsndelasastdstlrlwdvkenlpvrtfrGhaneknfvGltvsseyi 602
                         +  h ++Gh + v  v    ++ + + s d t +lwd++    +rt+  h n+  +v +   s+y+
            T01G1.1d   7 TRTHTLEGHARGVLSVDV-NEKLMVTGSKDRTAKLWDIEACREIRTLGIHPNNVHLVKFVPFSNYV 71 
                         567899999999999874.56667889**************************9999888878877 PP

  == domain 2    score: 7.3 bits;  conditional E-value: 0.021
  COP1_NP_180854-aln 430 knqiassdyeGivtvwdvttrkslmeyeehekraw.svdfsrtdpsmlvsGsddckvkvw 488
                         k+ + s+  +G +  wdv +   +   ee+ k     ++  ++  sml + s d+ v  w
            T01G1.1d 273 KELLVSACKDGTIRFWDVGSSSRMKLVEEYSKAHQeGINDMCSTKSMLFTASGDSTVGFW 332
                         444555556666666666555444444444443221333344445666666666666666 PP

>> W02D3.9  CE14434	WBGene00006773	locus:unc-37	transducin-like enhancer protein	status:Confirmed	UniProt:O02482	protein
   #    score  bias  c-Evalue  i-Evalue hmmfrom  hmm to    alifrom  ali to    envfrom  env to     acc
 ---   ------ ----- --------- --------- ------- -------    ------- -------    ------- -------    ----
   1 !   19.0   0.0   6.2e-06   0.00055     474     645 ..     387     557 ..     377     571 .. 0.77

  Alignments for each domain:
  == domain 1    score: 19.0 bits;  conditional E-value: 6.2e-06
  COP1_NP_180854-aln 474 smlvsGsddckvkvwctkqeasvlnidmkanicsv.kynpgssnyvavGsadhhihyydlrnisrpvhvfsGhkkavsyvkflsn.delas 562
                         + l+ G + + v +w    e+  l+++  +  c      p     +    ad +i  yd+ n    v  + Gh+   s + +  + ++l s
             W02D3.9 387 NTLLIGGEASTVALWDLTTETKTLDLETDSQACYAlAMSPDEKL-LFACLADGNILIYDIHNKV-KVGTLPGHQDGASCLDLSKDgTKLWS 475
                         55667778889********************9965156666555.55578***********975.58999********99865432689** PP

  COP1_NP_180854-aln 563 astdstlrlwdvkenlpvrtfrGhaneknfvGltvsseyiacGsetnevfvyhkai..skpltshrfgssdlddaeddagsyfis 645
                            d ++r wd+ +   v  +   a +   +G + ++e++a G e n v v          lt+h    + l+ a  ++g +fis
             W02D3.9 476 GGLDNSVRCWDLAQRKEVAKH-DFASQVFSLGCCPNDEWVAVGMENNYVEVLSTTGkeKYQLTQHESCVLSLKFA--HSGKFFIS 557
                         **************9999865.4566667789***************8877654320033455555444444443..44556665 PP

>> F54G8.4  CE05942	WBGene00003597	locus:nhl-1	Zinc finger, C3HC4 type (RING finger)	status:Partially_confirmed	UniProt:
   #    score  bias  c-Evalue  i-Evalue hmmfrom  hmm to    alifrom  ali to    envfrom  env to     acc
 ---   ------ ----- --------- --------- ------- -------    ------- -------    ------- -------    ----
   1 !   18.9   5.4   6.3e-06   0.00057      34     228 ..      30     261 ..       3     296 .. 0.62

  Alignments for each domain:
  == domain 1    score: 18.9 bits;  conditional E-value: 6.3e-06
  COP1_NP_180854-aln  34 avateseldkdllcpicmqiikdafltacGhsfcymcivt...hlrnksdcpccgk.....yltnsqlfpnflldkllkktsarqisktas 116
                          v+  +++++ l cpic++  k+  l  c h+fcy c+ +    l+++ +cp c       y   + + pn+ l+ +l+    +   ++a+
             F54G8.4  30 FVNPLEKIEQLLTCPICLDRYKQPKLLPCQHTFCYPCLEScadTLHRNLKCPECRAehnipYDGVKAFQPNYTLTGFLEIHL-QATPESAA 119
                         4556677888999************************864222689999***99642333355667889*****99997544.45566667 PP

  COP1_NP_180854-aln 117 pvehl..rqalqk...........................Gaevsvkeldsll.tllaekkrkle.qeeaernmqilldflhclrkqkvde 176
                          +e++  r  l++                                +  l   +  ll++ kr  +   ea  n+   +d++++ ++    e
             F54G8.4 120 EIEEYihRYNLERckicdekadcepcahcdrkackecrqtH----MDMLKRDMsRLLNQVKRLANrITEASDNLSKGVDMMTMNCETTKAE 206
                         77765234556657777777777777777777766644222....2222222212333334433313566666666666666655555555 PP

  COP1_NP_180854-aln 177 lke....vqtdlqyikedisavekhrldlyrakdrysvklrlladegarksrassl 228
                         +ke     q dl+  ked   +e    +   +++   ++  l  +++ + +  s l
             F54G8.4 207 IKEyfhrYQRDLK-KKEDNFLMEVDTFQATETRNMSNLRDVLEIESSNMSEAVSRL 261
                         5441111456665.356655566555555555555555554444444444444444 PP

>> Y47G6A.14  CE34401	WBGene00021640	zinc finger protein	status:Confirmed	UniProt:Q9N3T6	protein_id:CCD72559.1
   #    score  bias  c-Evalue  i-Evalue hmmfrom  hmm to    alifrom  ali to    envfrom  env to     acc
 ---   ------ ----- --------- --------- ------- -------    ------- -------    ------- -------    ----
   1 !   20.0   1.6   2.9e-06   0.00026      46     106 ..       9      81 ..       1      99 [. 0.72

  Alignments for each domain:
  == domain 1    score: 20.0 bits;  conditional E-value: 2.9e-06
  COP1_NP_180854-aln  46 lcpicmqiikd...afltacGhsfcymcivthlrn..........ksdcpccgkyltnsqlfpnflldkllkkt 106
                          cp+c +   d    f+ +cGhs+c +civ hl+           +++cp+c   +++++   nf l+  +  +
           Y47G6A.14   9 TCPVCQEEFDDqkaPFIISCGHSLCETCIV-HLKSdysdaygsggQTQCPTCRAVVSKEKRTKNFALTNAVTMI 81 
                         6****9888663336*************98.55532222222222457*****************998766554 PP

>> T01G1.1b  CE37927	WBGene00002223	locus:klp-12	status:Confirmed	UniProt:Q5FC31	protein_id:CAI46599.1
   #    score  bias  c-Evalue  i-Evalue hmmfrom  hmm to    alifrom  ali to    envfrom  env to     acc
 ---   ------ ----- --------- --------- ------- -------    ------- -------    ------- -------    ----
   1 !   11.0   0.0    0.0016      0.14     537     602 ..      48     112 ..      42     120 .. 0.84
   2 ?    7.0   0.0     0.026       2.3     430     488 ..     314     373 ..     270     377 .. 0.60

  Alignments for each domain:
  == domain 1    score: 11.0 bits;  conditional E-value: 0.0016
  COP1_NP_180854-aln 537 rpvhvfsGhkkavsyvkflsndelasastdstlrlwdvkenlpvrtfrGhaneknfvGltvsseyi 602
                         +  h ++Gh + v  v    ++ + + s d t +lwd++    +rt+  h n+  +v +   s+y+
            T01G1.1b  48 TRTHTLEGHARGVLSVDV-NEKLMVTGSKDRTAKLWDIEACREIRTLGIHPNNVHLVKFVPFSNYV 112
                         567899999999999974.56667889**************************9999888878877 PP

  == domain 2    score: 7.0 bits;  conditional E-value: 0.026
  COP1_NP_180854-aln 430 knqiassdyeGivtvwdvttrkslmeyeehekraw.svdfsrtdpsmlvsGsddckvkvw 488
                         k+ + s+  +G +  wdv +   +   ee+ k     ++  ++  sml + s d+ v  w
            T01G1.1b 314 KELLVSACKDGTIRFWDVGSSSRMKLVEEYSKAHQeGINDMCSTKSMLFTASGDSTVGFW 373
                         444555556666666666555444444444443221333344445666666666666666 PP

>> C33H5.6  CE46691	WBGene00016373	locus:swd-2.1	status:Confirmed	UniProt:Q18404	protein_id:CCD66586.1
   #    score  bias  c-Evalue  i-Evalue hmmfrom  hmm to    alifrom  ali to    envfrom  env to     acc
 ---   ------ ----- --------- --------- ------- -------    ------- -------    ------- -------    ----
   1 !   13.4   0.0    0.0003     0.026     520     593 ..      44     117 ..      29     142 .. 0.88
   2 ?    4.6   0.0      0.14        13     374     398 ..     158     182 ..     151     188 .. 0.91

  Alignments for each domain:
  == domain 1    score: 13.4 bits;  conditional E-value: 0.0003
  COP1_NP_180854-aln 520 vGsadhhihyydlrnisrpvhvfsGhkkavsyvkflsnde.lasastdstlrlwdvkenlpvrtfrGhaneknfv 593
                         + sa+  +  ydlr+ s+   + + +k  v  + +l + + + s   d+t+rl  ++++  vr f Gh+   nf+
             C33H5.6  44 IVSAEDVVLVYDLRDGSKGKSI-ECKKYGVNCLEYLDTVKcVHSGPNDTTIRLLHLQKKSYVRYFDGHRMPVNFI 117
                         4589999999*******99776.88999********8755278999***********************999998 PP

  == domain 2    score: 4.6 bits;  conditional E-value: 0.14
  COP1_NP_180854-aln 374 iefdrddelfataGvsrrikvfdfs 398
                         i fd d  lfa a  s  ik+fd+ 
             C33H5.6 158 IAFDPDGILFAVATKSDTIKLFDMR 182
                         89********************986 PP

>> C32D5.10  CE29688	WBGene00016317	status:Confirmed	UniProt:Q09268	protein_id:CCD66038.1
   #    score  bias  c-Evalue  i-Evalue hmmfrom  hmm to    alifrom  ali to    envfrom  env to     acc
 ---   ------ ----- --------- --------- ------- -------    ------- -------    ------- -------    ----
   1 !   19.3   2.6   4.9e-06   0.00044      29      85 ..      22      82 ..       3      91 .. 0.69

  Alignments for each domain:
  == domain 1    score: 19.3 bits;  conditional E-value: 4.9e-06
  COP1_NP_180854-aln 29 aaevaavateseldk.dllcpicmq.iikdafltacGhsfcymcivthlrnksd..cpccg 85
                        ++ +++ ++++e+d+ +  c +c + ii  + l+ c h fcy civ  l++ s   cp c 
            C32D5.10 22 SNMTESPQSKEEIDEpEEECSVCKNeIIDTTSLSDCCHEFCYDCIVGWLTKGSGpfCPMCK 82
                        3333333455566643778****862666678*****************998855588886 PP

>> T05H4.14  CE13295	WBGene00001513	locus:gad-1	status:Confirmed	UniProt:O16519	protein_id:CCD72040.1
   #    score  bias  c-Evalue  i-Evalue hmmfrom  hmm to    alifrom  ali to    envfrom  env to     acc
 ---   ------ ----- --------- --------- ------- -------    ------- -------    ------- -------    ----
   1 !   12.1   0.0   0.00073     0.065     539     580 ..     217     260 ..     212     277 .. 0.86
   2 ?    4.2   0.0      0.18        16     473     548 ..     292     370 ..     284     376 .. 0.79

  Alignments for each domain:
  == domain 1    score: 12.1 bits;  conditional E-value: 0.00073
  COP1_NP_180854-aln 539 vhvfsGhkkavsyvkf..lsndelasastdstlrlwdvkenlpv 580
                         + + +Gh  +v  v f  l ++e+ s s d +lrlw++ +   +
            T05H4.14 217 LNITKGHTATVNCVEFnpLNKNEFISCSDDGSLRLWNLDDHKVI 260
                         67899**********98899*****************9887554 PP

  == domain 2    score: 4.2 bits;  conditional E-value: 0.18
  COP1_NP_180854-aln 473 psmlvsGsddckvkvwct.kqeasvlnidmka...nicsvkynpgssnyvavGsadhhihyydlrnisrpvhvfsGhkka 548
                          + + +G dd+ v+ w    q   v  +  ka    i s+ + p s   ++ G  d  ++ + l n+++p+ v +G   a
            T05H4.14 292 GKWIAAGCDDGSVQAWKYgSQYVNVNYLVRKAhngSITSIAFSPDSKRLLSRGF-DDTLKMWSLDNPKEPLLVKTGLENA 370
                         5667899*********75156666655666664335999*********999996.668999***********99997766 PP

>> R05D3.4a  CE00283	WBGene00007008	locus:rfp-1	status:Confirmed	UniProt:P34537	protein_id:CCD73190.1
   #    score  bias  c-Evalue  i-Evalue hmmfrom  hmm to    alifrom  ali to    envfrom  env to     acc
 ---   ------ ----- --------- --------- ------- -------    ------- -------    ------- -------    ----
   1 ?    0.9   0.8       1.8   1.6e+02     260     333 ..     187     260 ..     142     268 .. 0.77
   2 !   19.0   4.0     6e-06   0.00053      20      92 ..     755     828 ..     746     834 .] 0.78

  Alignments for each domain:
  == domain 1    score: 0.9 bits;  conditional E-value: 1.8
  COP1_NP_180854-aln 260 kasssgkgiqrrdaltgsdsqlinqsglalarkkrvkaqfndlqecylqkrrkaadkarkkqerdtnvisregy 333
                         + ++++ ++  ++ + +s+  ++++ +  l rkkr+ +    +qe  +q+  ++ + ar + ++++ + ++  y
            R05D3.4a 187 ELTAKAASLAIQNEKLQSEVTKVQSDCYNLERKKRILTDKLSVQENRVQELEHQLEDARFETDKHMRLANKFEY 260
                         4444445555566667788889999999**********999999999999988888888888777777777666 PP

  == domain 2    score: 19.0 bits;  conditional E-value: 6e-06
  COP1_NP_180854-aln  20 kslsesaaaaaevaavateseldkdllcpicmqiikdafltacGhsfcymcivthlrnk.sdcpccgkyltnsq 92 
                         k+ ++  a+++++  ++++ ++ + l cp c +  kd+++  c h fc +ci t    +  +cp c + + +++
            R05D3.4a 755 KRNESVPAQSGDQVLEEANRQMKETLTCPSCKTRPKDCIMLKCYHLFCETCIKTMYDTRqRKCPKCNSNFGAND 828
                         4444444555666677888899999*****************************98765169****98776665 PP

>> Y54G9A.6  CE19233	WBGene00013209	locus:bub-3	WD domain, G-beta repeat (2 domains)	status:Confirmed	UniProt:Q9XWH0	pro
   #    score  bias  c-Evalue  i-Evalue hmmfrom  hmm to    alifrom  ali to    envfrom  env to     acc
 ---   ------ ----- --------- --------- ------- -------    ------- -------    ------- -------    ----
   1 !   14.5   0.0   0.00014     0.013     473     543 ..     121     190 ..      76     215 .. 0.81
   2 ?    2.3   0.0      0.67        59     434     476 ..     267     309 ..     261     317 .. 0.83

  Alignments for each domain:
  == domain 1    score: 14.5 bits;  conditional E-value: 0.00014
  COP1_NP_180854-aln 473 psmlvsGsddckvkvwctkqeasvlnidmkanicsvkynpgs.snyvavGsadhhihyydlrnisrpvhvfs 543
                         +s++vsG  d+ vk+w ++      +i+   n+ s  y      + + vG+ d +i  yd r+ ++p++v  
            Y54G9A.6 121 SSLIVSGGWDSSVKLWDARSYGNG-AIE-SVNVSSSVYAMDVlKHTILVGTKDRKIFMYDSRKLREPLQVRD 190
                         689*************99876543.333.4678777777665166799********************9965 PP

  == domain 2    score: 2.3 bits;  conditional E-value: 0.67
  COP1_NP_180854-aln 434 assdyeGivtvwdvttrkslmeyeehekrawsvdfsrtdpsml 476
                         a+   +Giv +wd   rk +++  + e    s+ f    +++ 
            Y54G9A.6 267 ATGGADGIVNIWDPFNRKRIIQLHKFETSISSLSFNEDGSQLA 309
                         666779*********************9999999987665555 PP

>> C39F7.2b  CE42345	WBGene00016539	locus:trim-9	status:Confirmed	UniProt:B1GRL4	protein_id:CCD67096.1
   #    score  bias  c-Evalue  i-Evalue hmmfrom  hmm to    alifrom  ali to    envfrom  env to     acc
 ---   ------ ----- --------- --------- ------- -------    ------- -------    ------- -------    ----
   1 !   18.8   0.6   6.9e-06   0.00061      42      72 ..       2      32 ..       1      47 [. 0.87
   2 ?    1.1   0.3       1.5   1.4e+02     182     270 ..     301     392 ..     288     422 .. 0.64

  Alignments for each domain:
  == domain 1    score: 18.8 bits;  conditional E-value: 6.9e-06
  COP1_NP_180854-aln 42 dkdllcpicmqiikdafltacGhsfcymciv 72
                        +++l+c ic++  +d ++ +cGhs+c mc +
            C39F7.2b  2 EEELKCTICIRFFEDPIILTCGHSLCRMCAL 32
                        5799*************************75 PP

  == domain 2    score: 1.1 bits;  conditional E-value: 1.5
  COP1_NP_180854-aln 182 tdlqyikedis....avekhrldlyrakdrysvklrlladegarksrassldknssglassslnlrgglssgsltkkkdgkskasssgkgi 268
                         +dl++ ++d++    a + h+++l  + ++ s k +  ++e +r +    + kn+++  +ssl ++  +   +l+ +k++ ++   ++   
            C39F7.2b 301 QDLRHANHDVQslpiACKGHKTELSTTLQQLSEKAKTATEEIGRLKGLHDVVKNNCNDFKSSLCIQIDQLIEQLQMRKEKLMQHVDEQ-AD 390
                         5777777777622224578999**************9999997766555555555555566666666666666666664333332222.22 PP

  COP1_NP_180854-aln 269 qr 270
                         ++
            C39F7.2b 391 NK 392
                         22 PP

>> C39F7.2a  CE27581	WBGene00016539	locus:trim-9	status:Partially_confirmed	UniProt:Q9UAQ3	protein_id:CCD67093.1
   #    score  bias  c-Evalue  i-Evalue hmmfrom  hmm to    alifrom  ali to    envfrom  env to     acc
 ---   ------ ----- --------- --------- ------- -------    ------- -------    ------- -------    ----
   1 !   18.8   0.6     7e-06   0.00063      42      72 ..       2      32 ..       1      47 [. 0.87
   2 ?    1.1   0.3       1.6   1.4e+02     182     270 ..     301     392 ..     288     422 .. 0.64

  Alignments for each domain:
  == domain 1    score: 18.8 bits;  conditional E-value: 7e-06
  COP1_NP_180854-aln 42 dkdllcpicmqiikdafltacGhsfcymciv 72
                        +++l+c ic++  +d ++ +cGhs+c mc +
            C39F7.2a  2 EEELKCTICIRFFEDPIILTCGHSLCRMCAL 32
                        5799*************************75 PP

  == domain 2    score: 1.1 bits;  conditional E-value: 1.6
  COP1_NP_180854-aln 182 tdlqyikedis....avekhrldlyrakdrysvklrlladegarksrassldknssglassslnlrgglssgsltkkkdgkskasssgkgi 268
                         +dl++ ++d++    a + h+++l  + ++ s k +  ++e +r +    + kn+++  +ssl ++  +   +l+ +k++ ++   ++   
            C39F7.2a 301 QDLRHANHDVQslpiACKGHKTELSTTLQQLSEKAKTATEEIGRLKGLHDVVKNNCNDFKSSLCIQIDQLIEQLQMRKEKLMQHVDEQ-AD 390
                         5777777777622224578999**************9999997766555555555555566666666666666666664333332222.22 PP

  COP1_NP_180854-aln 269 qr 270
                         ++
            C39F7.2a 391 NK 392
                         22 PP

>> F53C11.7  CE24997	WBGene00009976	locus:swan-2	Yeast hypothetical protein YPL247C like	status:Confirmed	UniProt:Q93759
   #    score  bias  c-Evalue  i-Evalue hmmfrom  hmm to    alifrom  ali to    envfrom  env to     acc
 ---   ------ ----- --------- --------- ------- -------    ------- -------    ------- -------    ----
   1 !   17.5   0.0   1.7e-05    0.0015     420     576 ..     258     434 ..     253     472 .. 0.80

  Alignments for each domain:
  == domain 1    score: 17.5 bits;  conditional E-value: 1.7e-05
  COP1_NP_180854-aln 420 lsclswnkyaknqiassdyeGivtvwdvttrksl..............meyeehekrawsvdfsrtdpsmlvsGsddckvkvwctk.qeas 495
                         l+++ wn    n i +s  +   tvw+++t +++               +   h+k  + + fsr  ++++ s   d+ ++++  +  e s
            F53C11.7 258 LTSFDWNELDMNLIGTSSIDTTCTVWQLETGQAIgttrptaaidgtvrTQLIAHDKEVFDISFSRGSAQIFASVGADGSLRLFDLRrLEHS 348
                         78899************************999873333333322222224558********************99999*999976516888 PP

  COP1_NP_180854-aln 496 vlnid..mkanicsvkynpgssnyvav.GsadhhihyydlrnisrpvhvfsGhkkavsyvkfl..sndelasastdstlrlwdvke 576
                          +  +   +  +  + +n    ny+a  G   +++   dlr + +pv  ++ h  ++  + +   s   + +a  d    +wdv+e
            F53C11.7 349 TIMYEdpQRQPLLRLAWNRNDHNYIATfGQDSKEVLILDLRLPCTPVARLRNHEATINGLSWAphSGSHICTAGDDYQALIWDVHE 434
                         77664235678999***********9636666889*******************9999888753388899**************87 PP

>> R05D3.4b  CE37396	WBGene00007008	locus:rfp-1	status:Confirmed	UniProt:P34537	protein_id:CCD73191.1
   #    score  bias  c-Evalue  i-Evalue hmmfrom  hmm to    alifrom  ali to    envfrom  env to     acc
 ---   ------ ----- --------- --------- ------- -------    ------- -------    ------- -------    ----
   1 ?    0.9   0.8       1.8   1.6e+02     260     333 ..     187     260 ..     142     268 .. 0.77
   2 !   18.7   4.3   7.3e-06   0.00065      20      92 ..     758     831 ..     746     837 .] 0.78

  Alignments for each domain:
  == domain 1    score: 0.9 bits;  conditional E-value: 1.8
  COP1_NP_180854-aln 260 kasssgkgiqrrdaltgsdsqlinqsglalarkkrvkaqfndlqecylqkrrkaadkarkkqerdtnvisregy 333
                         + ++++ ++  ++ + +s+  ++++ +  l rkkr+ +    +qe  +q+  ++ + ar + ++++ + ++  y
            R05D3.4b 187 ELTAKAASLAIQNEKLQSEVTKVQSDCYNLERKKRILTDKLSVQENRVQELEHQLEDARFETDKHMRLANKFEY 260
                         4444445555566667788889999999**********999999999999988888888888777777777666 PP

  == domain 2    score: 18.7 bits;  conditional E-value: 7.3e-06
  COP1_NP_180854-aln  20 kslsesaaaaaevaavateseldkdllcpicmqiikdafltacGhsfcymcivthlrnk.sdcpccgkyltnsq 92 
                         k+ ++  a+++++  ++++ ++ + l cp c +  kd+++  c h fc +ci t    +  +cp c + + +++
            R05D3.4b 758 KRNESVPAQSGDQVLEEANRQMKETLTCPSCKTRPKDCIMLKCYHLFCETCIKTMYDTRqRKCPKCNSNFGAND 831
                         4444444555666677888899999*****************************98765169****98776665 PP

>> Y54E10BR.3  CE22470	WBGene00021842	status:Partially_confirmed	UniProt:Q9N3D1	protein_id:CCD72989.1
   #    score  bias  c-Evalue  i-Evalue hmmfrom  hmm to    alifrom  ali to    envfrom  env to     acc
 ---   ------ ----- --------- --------- ------- -------    ------- -------    ------- -------    ----
   1 !   17.8   0.1   1.4e-05    0.0012      33      97 ..     224     291 ..     191     299 .. 0.79

  Alignments for each domain:
  == domain 1    score: 17.8 bits;  conditional E-value: 1.4e-05
  COP1_NP_180854-aln  33 aavateseldkdllcpicmqiik...dafltacGhsfcymcivthlrnksdcpccgkyltnsqlfpnf 97 
                          ++ t++++d+   c  c++  k   d     c h f   ci   l+ k+ cp c + +  ++   n 
          Y54E10BR.3 224 MKKVTQEHIDNGAQCTTCFDTFKldeDVGALDCNHIFHRPCIEPWLKTKNSCPVCRQKVNMKEWKKNH 291
                         356788999*********99886644777788***********************9988777666555 PP

>> C32D5.11  CE02527	WBGene00016318	status:Partially_confirmed	UniProt:Q18355	protein_id:CCD66039.1
   #    score  bias  c-Evalue  i-Evalue hmmfrom  hmm to    alifrom  ali to    envfrom  env to     acc
 ---   ------ ----- --------- --------- ------- -------    ------- -------    ------- -------    ----
   1 !   17.5   0.5   1.7e-05    0.0015      34      88 ..      55     113 ..      32     163 .. 0.81

  Alignments for each domain:
  == domain 1    score: 17.5 bits;  conditional E-value: 1.7e-05
  COP1_NP_180854-aln  34 avateseldkdllcpicmqi..ikdafltacGhsfcymcivthl..rnksdcpccgkyl 88 
                         +++++++  ++l c ic++    +++ +  c hsfc+ ci   +  + +  cp c k +
            C32D5.11  55 PSTSSNNPVEELQCTICLSTrfSQECRIEGCNHSFCFSCISEWVcqSLRPSCPMCRKDV 113
                         45556667789******9752278999*************98872245889****8765 PP

>> T08D2.4  CE36503	WBGene00011609	Zinc finger, C3HC4 type (RING finger)	status:Partially_confirmed	UniProt:A4F321	prote
   #    score  bias  c-Evalue  i-Evalue hmmfrom  hmm to    alifrom  ali to    envfrom  env to     acc
 ---   ------ ----- --------- --------- ------- -------    ------- -------    ------- -------    ----
   1 !   18.0   0.9   1.2e-05    0.0011      44      78 ..      23      61 ..       6      70 .. 0.75

  Alignments for each domain:
  == domain 1    score: 18.0 bits;  conditional E-value: 1.2e-05
  COP1_NP_180854-aln 44 dllcpicmqiikdaf....ltacGhsfcymcivthlrnk 78
                        +  c icm+          +  cGhsfc +ci  hlr  
             T08D2.4 23 KPTCSICMEEFDANShipkVLICGHSFCIICIEKHLRSS 61
                        45799***98765431222568**************975 PP

>> B0393.6  CE33964	WBGene00007171	Zinc finger, C3HC4 type (RING finger)	status:Partially_confirmed	UniProt:Q17495	prote
   #    score  bias  c-Evalue  i-Evalue hmmfrom  hmm to    alifrom  ali to    envfrom  env to     acc
 ---   ------ ----- --------- --------- ------- -------    ------- -------    ------- -------    ----
   1 !   17.5   1.5   1.8e-05    0.0016      58     249 ..      30     314 ..       6     356 .. 0.73

  Alignments for each domain:
  == domain 1    score: 17.5 bits;  conditional E-value: 1.8e-05
  COP1_NP_180854-aln  58 fltacGhsfcymcivthl.rnksdcpccgkyltnsqlfpnflldkllkktsarqi..sktaspvehlrqalqk.................. 127
                          +  c h+fc mc+  h  r+k  c  c +    s++ pn+ l  +++++ +r++   +++   ++  + + +                  
             B0393.6  30 HVLPCSHTFCLMCLSKHDqRKKRHCLICKTK--YSKFAPNLALMEVFQRIDERRLflESETRQCDECNNRVARsmlrqcetcerqfitrte 118
                         4567*************72567899999865..47899**************997223444556666666666777788888888888888 PP

  COP1_NP_180854-aln 128 .........................................................................Gaevsvkeldslltllae 145
                                                                                                      s +   + l+++ +
             B0393.6 119 yklecivcleccvsshnghklnhfspasspsiesspivhhrarqlstsstvsvhfrhpstvtgrlptkgiintIKSWSFRSSSNELSFVIN 209
                         8888888888888888888888888888888888888888888888888888888888888888888877666555666677777888888 PP

  COP1_NP_180854-aln 146 kkrkleqeeaernmqilldflhclrkqkvdelkevqtdlqyikedisavekhrldlyrakdrysvklrlladeg.arksrassldknssgl 235
                         +  kl   e +  mq    f +  ++ k++e +  ++  +yi  d s  ++  +d +  +  +s+   +    + +++s  +++ ++s  +
             B0393.6 210 TPSKLAFSEEDIVMQCQSPFYEEEHQMKQQERHSQHSSSRYICYDASKSDNVSMDSVFVESPHSLPTNVAPRIPpSSRSSFTQHSNDSGVV 300
                         8888888888888888888888888888888888888888888888888888888888888888887777776644444444444444444 PP

  COP1_NP_180854-aln 236 assslnlrgglssg 249
                          s++ +  +++++g
             B0393.6 301 LSTPPTSSSAKTAG 314
                         44444444444433 PP

>> C28G1.5a  CE37204	WBGene00016190	status:Confirmed	UniProt:Q95QT3	protein_id:CCD63332.1
   #    score  bias  c-Evalue  i-Evalue hmmfrom  hmm to    alifrom  ali to    envfrom  env to     acc
 ---   ------ ----- --------- --------- ------- -------    ------- -------    ------- -------    ----
   1 !   17.7   2.0   1.5e-05    0.0014      47     107 ..       6      69 ..       4      89 .. 0.61

  Alignments for each domain:
  == domain 1    score: 17.7 bits;  conditional E-value: 1.5e-05
  COP1_NP_180854-aln  47 cpicmqiikda......fltacGhsfcymcivthlrnks.dcpccgkyltnsqlfpnflldkllkkts 107
                         c ic++   d+         +cGh++c++ci++ ++n + +cp c +    +++  n  ++kllk+ +
            C28G1.5a   6 CKICFDRFSDTdsehipRNLTCGHALCHKCITAMVNNSTvECPFCRTV---TNIVNN-DITKLLKNFA 69 
                         666666666542221111247***********999986449****743...333322.3344444443 PP

>> F38A6.2a  CE15999	WBGene00001248	locus:elp-1	WD domain, G-beta repeat	status:Partially_confirmed	UniProt:O45487	prote
   #    score  bias  c-Evalue  i-Evalue hmmfrom  hmm to    alifrom  ali to    envfrom  env to     acc
 ---   ------ ----- --------- --------- ------- -------    ------- -------    ------- -------    ----
   1 !   12.8   0.4   0.00045      0.04     439     575 ..     385     530 ..     306     539 .. 0.83
   2 ?    2.8   0.0      0.49        44     429     574 ..     511     656 ..     503     689 .. 0.72
   3 ?    2.1   0.0      0.76        68     463     543 ..     671     750 ..     636     782 .. 0.72

  Alignments for each domain:
  == domain 1    score: 12.8 bits;  conditional E-value: 0.00045
  COP1_NP_180854-aln 439 eGivtvwdvttrkslmeyeehekrawsvdfsrtdpsmlvsGsddck...vkvwctkqeasvlnidmkan.icsvkynpgssnyvavGsadh 525
                         e  v +wd     +lm  +  ek    v fs+td+  l++  dd+    + vw  ++     ++    + +   k+ p+  n + +    h
            F38A6.2a 385 EAHVRIWDTIKLTTLMVLNGFEKGICHVAFSKTDSGSLLAVVDDSLkhlMSVWNWQKGKREGEVKASNDvVFECKWHPTIRNLIVLYGKGH 475
                         67799******************************9999999998768888998777666666655555145679****999988755555 PP

  COP1_NP_180854-aln 526 .hihyydlrn..isrpvhvfsGhk..kavsyvkflsndelasastdstlrlwdvk 575
                              yd       + v  f+G    k+v  + f  nd++ +  ++ t+ +wd +
            F38A6.2a 476 fSFFNYDPATgvLVKTVATFEGRDkpKTVLSMCFGENDQVVTGDSNGTISIWDPR 530
                         1556688654225789999*998622578888999999999999999*****966 PP

  == domain 2    score: 2.8 bits;  conditional E-value: 0.49
  COP1_NP_180854-aln 429 aknqiassdyeGivtvwdvttrkslme.yeehekrawsvdfsrtdpsmlvsGsddckvkvwctkqeasv...lnidmkanicsvkynpgss 515
                         +++q+ + d +G +++wd +t+k+  + +  h    +s+ +++  +  ++sG  d  v  w  +        +++        v    gs 
            F38A6.2a 511 ENDQVVTGDSNGTISIWDPRTCKTTKQaHSVHPGGVYSLTLAK--SGKILSGGKDRMVSEWDLQDLVRTrrpIELPDEKGFPRVILQNGSE 599
                         5678888999999999999998887651456777777777665..4557788888888888776544321114444445555666666665 PP

  COP1_NP_180854-aln 516 nyvavGsadhhihyydlrnisrpvhvfsGhkkavsyvkflsndelasastdstlrlwdv 574
                           + +G++   + + ++ n ++   + +G    ++++   s+++l ++s   tlr+w+ 
            F38A6.2a 600 --LIIGTSSNTLLFGNIENSTNLTSLIEGDPGNLTFLLTCSSNQLITSSQCGTLRIWNH 656
                         ..456777788888899999999999999999999999999999999999999999975 PP

  == domain 3    score: 2.1 bits;  conditional E-value: 0.76
  COP1_NP_180854-aln 463 awsvdfsrtdpsmlvsGsddckvkvwctkqeasvlnidmkanicsvkynpgssnyvavGsadhhihyydlrnisrpvhvfs 543
                            vd   t++ +++  +    + +  tkq++   + +  a i +vk+ p+ ++  av + d h+  y +   ++ + + +
            F38A6.2a 671 VECVDVDVTNTHIILGFAAGLWIVMNITKQQTIQEKKEGTAPITAVKFAPSGAT-FAVATKDPHLTIYRIDASKNLLVIAR 750
                         45677777777777766666677788899999999999999********97665.599999*9999999877666665555 PP

>> F38A6.2b  CE43695	WBGene00001248	locus:elp-1	status:Partially_confirmed	UniProt:C4ALD8	protein_id:CAY39358.1
   #    score  bias  c-Evalue  i-Evalue hmmfrom  hmm to    alifrom  ali to    envfrom  env to     acc
 ---   ------ ----- --------- --------- ------- -------    ------- -------    ------- -------    ----
   1 !   13.0   0.4    0.0004     0.036     439     575 ..     382     527 ..     303     540 .. 0.83
   2 ?    3.4   0.0      0.31        27     423     575 ..     502     654 ..     482     689 .. 0.74
   3 ?    2.0   0.0      0.86        77     462     541 ..     667     745 ..     632     762 .. 0.70

  Alignments for each domain:
  == domain 1    score: 13.0 bits;  conditional E-value: 0.0004
  COP1_NP_180854-aln 439 eGivtvwdvttrkslmeyeehekrawsvdfsrtdpsmlvsGsddck...vkvwctkqeasvlnidmkan.icsvkynpgssnyvavGsadh 525
                         e  v +wd     +lm  +  ek    v fs+td+  l++  dd+    + vw  ++     ++    + +   k+ p+  n + +    h
            F38A6.2b 382 EAHVRIWDTIKLTTLMVLNGFEKGICHVAFSKTDSGSLLAVVDDSLkhlMSVWNWQKGKREGEVKASNDvVFECKWHPTIRNLIVLYGKGH 472
                         67799******************************9999999998768888998777666666655555145679****999988755555 PP

  COP1_NP_180854-aln 526 .hihyydlrn..isrpvhvfsGhk..kavsyvkflsndelasastdstlrlwdvk 575
                              yd       + v  f+G    k+v  + f  nd++ +  ++ t+ +wd +
            F38A6.2b 473 fSFFNYDPATgvLVKTVATFEGRDkpKTVLSMCFGENDQVVTGDSNGTISIWDPR 527
                         1556688654225789999*998622578888999999**999999******976 PP

  == domain 2    score: 3.4 bits;  conditional E-value: 0.31
  COP1_NP_180854-aln 423 lswnkyaknqiassdyeGivtvwdvttrkslme.yeehekrawsvdfsrtdpsmlvsGsddckvkvwctkqeasv...lnidmkanicsvk 509
                         ls    +++q+ + d +G +++wd +t+k+  + +  h    +s+ +++  +  ++sG  d  v  w  +        +++        v 
            F38A6.2b 502 LSMCFGENDQVVTGDSNGTISIWDPRTCKTTKQaHSVHPGGVYSLTLAK--SGKILSGGKDRMVSEWDLQDLVRTrrpIELPDEKGFPRVI 590
                         5555566788999999999999999999987651556777888877765..4567788888899999876544331114554455556666 PP

  COP1_NP_180854-aln 510 ynpgssnyvavGsadhhihyydlrnisrpvhvfsGhkkavsyvkflsndelasastdstlrlwdvk 575
                            gs   + +G++   + + ++ n ++   + +G    ++++   s+++l ++s   tlr+w+  
            F38A6.2b 591 LQNGSE--LIIGTSSNTLLFGNIENSTNLTSLIEGDPGNLTFLLTCSSNQLITSSQCGTLRIWNHI 654
                         666665..4567777888899999999999999999999999999999999999999999999754 PP

  == domain 3    score: 2.0 bits;  conditional E-value: 0.86
  COP1_NP_180854-aln 462 rawsvdfsrtdpsmlvsGsddckvkvwctkqeasvlnidmkanicsvkynpgssnyvavGsadhhihyydlrnisrpvhv 541
                             vd   t++ +++  +    + +  tkq++   + +  a i +vk+ p+ ++  av + d h+  y +   ++ + +
            F38A6.2b 667 SVECVDVDVTNTHIILGFAAGLWIVMNITKQQTIQEKKEGTAPITAVKFAPSGAT-FAVATKDPHLTIYRIDASKNLLVI 745
                         445677777777777766666677788899999999999999********97665.599999999999988766665555 PP

>> H05L14.2  CE42798	WBGene00010367	Zinc finger, C3HC4 type (RING finger)	status:Partially_confirmed	UniProt:O17709	prot
   #    score  bias  c-Evalue  i-Evalue hmmfrom  hmm to    alifrom  ali to    envfrom  env to     acc
 ---   ------ ----- --------- --------- ------- -------    ------- -------    ------- -------    ----
   1 ?   -0.8   3.1       5.9   5.2e+02     224     339 ..    1848    1963 ..    1780    1968 .. 0.61
   2 !   17.6   1.4   1.6e-05    0.0014      36      95 ..    2133    2196 ..    2099    2198 .. 0.72

  Alignments for each domain:
  == domain 1    score: -0.8 bits;  conditional E-value: 5.9
  COP1_NP_180854-aln  224 rassldknssglassslnlrgglssgsltkkkdgkskasssgkgiqrrdaltgsdsqlinqsg.lalarkkrvkaqfndlqecylqkrr 311 
                           + +ld +  +++++  +lr+++ + s  +  + ++ ++s+ +++q    ++    +  n         k  ++ q n+++  +lq+ r
            H05L14.2 1848 AHLQLDLARGQFKKEFGDLRARMETISRFETFEVQVSSESRIEQLQ--GRIDELIRERNNLVKeEIKEEKALMERQINEMKAKHLQQTR 1934
                          3444555555555555555555555554444433333333333333..222222222222222023344556677************** PP

  COP1_NP_180854-aln  312 kaadkark.kqerdtnvisregysaGled 339 
                          k+ad+  + kq+  + ++ r+    G+++
            H05L14.2 1935 KMADEILRlKQQSAQLATARDELLRGISE 1963
                          **998754166666677788888888766 PP

  == domain 2    score: 17.6 bits;  conditional E-value: 1.6e-05
  COP1_NP_180854-aln   36 ateseldkdllcpicmqiikdaflt....acGhsfcymcivthlrnksdcpccgkyltnsqlfp 95  
                          + e+ ++++  c ic +ii++a+ t    +c   + y ci   l+ +s cp c++ l + + +p
            H05L14.2 2133 EREEVVEEEDGCLICTEIIEEAVETvtcdTCTREYHYHCISRWLKINSVCPQCSRALKDPNEYP 2196
                          33444677778***********97644446999************************9999998 PP

>> F10D7.5c  CE36531	WBGene00017342	status:Partially_confirmed	UniProt:Q7JP66	protein_id:CCD67842.1
   #    score  bias  c-Evalue  i-Evalue hmmfrom  hmm to    alifrom  ali to    envfrom  env to     acc
 ---   ------ ----- --------- --------- ------- -------    ------- -------    ------- -------    ----
   1 !   17.2   0.7   2.1e-05    0.0019      36      85 ..     375     425 ..     337     431 .. 0.84

  Alignments for each domain:
  == domain 1    score: 17.2 bits;  conditional E-value: 2.1e-05
  COP1_NP_180854-aln  36 ateseldkdllcpicmqiikdafltacGh.sfcymcivthlrnksdcpccg 85 
                         + ++e+++   c icm+   +++l +cGh  +c+ c    l+ k  cp c 
            F10D7.5c 375 NGAQEVNEGDECTICMDAPVNSVLYTCGHmCMCFECGRRLLTTKGTCPICR 425
                         56677777788******************558******************6 PP

>> Y119C1B.5  CE27234	WBGene00022471	status:Partially_confirmed	UniProt:Q95Y82	protein_id:CCD68302.1
   #    score  bias  c-Evalue  i-Evalue hmmfrom  hmm to    alifrom  ali to    envfrom  env to     acc
 ---   ------ ----- --------- --------- ------- -------    ------- -------    ------- -------    ----
   1 !   17.0   0.4   2.4e-05    0.0021      27      91 ..     584     649 ..     561     655 .. 0.77

  Alignments for each domain:
  == domain 1    score: 17.0 bits;  conditional E-value: 2.4e-05
  COP1_NP_180854-aln  27 aaaaevaavateseldkdllcpicmqiik.dafltacGhsfcymcivthlrnksdcpccgkyltns 91 
                         ++ +  +++   +  +++ +c ic+  +k +a +t c h f   c+   l  k  cp c +y+ ++
           Y119C1B.5 584 KNINRLSKADVVQLREREDVCAICFIEMKeEARITPCKHYFHGPCLRKWLAVKMVCPLCYTYMKED 649
                         33333445555556688999****987773699*****************************9876 PP

>> T26C12.3  CE36613	WBGene00020833	status:Partially_confirmed	UniProt:O61858	protein_id:CCD74006.1
   #    score  bias  c-Evalue  i-Evalue hmmfrom  hmm to    alifrom  ali to    envfrom  env to     acc
 ---   ------ ----- --------- --------- ------- -------    ------- -------    ------- -------    ----
   1 !   13.1   0.6   0.00037     0.033      46      72 ..     109     135 ..      54     149 .. 0.86
   2 ?    1.9   0.0      0.91        82      80     110 ..     179     209 ..     173     223 .. 0.81
   3 ?   -0.3   0.0       4.1   3.7e+02     439     494 ..     290     344 ..     280     353 .. 0.77

  Alignments for each domain:
  == domain 1    score: 13.1 bits;  conditional E-value: 0.00037
  COP1_NP_180854-aln  46 lcpicmqiikdafltacGhsfcymciv 72 
                         +cp c+qi ++ +   cGhs+c +c  
            T26C12.3 109 VCPHCLQIFEQPISLQCGHSLCLICCN 135
                         7************************75 PP

  == domain 2    score: 1.9 bits;  conditional E-value: 0.91
  COP1_NP_180854-aln  80 dcpccgkyltnsqlfpnflldkllkktsarq 110
                          cp c+   ++s   pn+ ld ll+++ + +
            T26C12.3 179 RCPVCSAPPSRSPPVPNLALDHLLRNMRTFR 209
                         6************************998753 PP

  == domain 3    score: -0.3 bits;  conditional E-value: 4.1
  COP1_NP_180854-aln 439 eGivtvwdvttrkslmeyeehekrawsvdfsr..tdpsmlvsGsddckvkvwctkqea 494
                         +Gi+ ++ v  r+s     e  kr    + sr   +p +lv    d +vk   t  e 
            T26C12.3 290 NGIIIMYSVVDRQSFYHAAEIFKRL---EHSRehNQPIVLVGSKKDMRVKRVVTSFEG 344
                         799999********99999999985...444411678899999999999988887665 PP

>> T09B4.10  CE29991	WBGene00000500	locus:chn-1	status:Confirmed	UniProt:Q9BMU2	protein_id:CCD71994.1
   #    score  bias  c-Evalue  i-Evalue hmmfrom  hmm to    alifrom  ali to    envfrom  env to     acc
 ---   ------ ----- --------- --------- ------- -------    ------- -------    ------- -------    ----
   1 !   16.6   0.0   3.2e-05    0.0029      33     108 ..     165     253 ..     132     262 .. 0.72

  Alignments for each domain:
  == domain 1    score: 16.6 bits;  conditional E-value: 3.2e-05
  COP1_NP_180854-aln  33 a...........avateseldkdllc.picmqiikdafltacGhsfcymcivthlrnksdc.pccgkyltnsqlfpnflldkllkktsa 108
                         a           +++ ++    ++lc  i ++++k+ ++   G ++    iv hlr+     p   k lt+++++pn+ l+ +++k  +
            T09B4.10 165 AkkrlteltlatQEKRQNREVPEMLCgKITLELMKEPVIVPSGITYDREEIVQHLRRIGHFdPVTRKPLTENEIIPNYALKEVIEKFLD 253
                         23334444444322333333346777469**************************998775399999*****************99866 PP

>> F10D7.5a  CE36529	WBGene00017342	D. melanogaster finger protein neuralized	status:Confirmed	UniProt:Q7JP67	protein_id
   #    score  bias  c-Evalue  i-Evalue hmmfrom  hmm to    alifrom  ali to    envfrom  env to     acc
 ---   ------ ----- --------- --------- ------- -------    ------- -------    ------- -------    ----
   1 !   16.5   0.7   3.5e-05    0.0031      36      85 ..     555     605 ..     518     611 .. 0.85

  Alignments for each domain:
  == domain 1    score: 16.5 bits;  conditional E-value: 3.5e-05
  COP1_NP_180854-aln  36 ateseldkdllcpicmqiikdafltacGh.sfcymcivthlrnksdcpccg 85 
                         + ++e+++   c icm+   +++l +cGh  +c+ c    l+ k  cp c 
            F10D7.5a 555 NGAQEVNEGDECTICMDAPVNSVLYTCGHmCMCFECGRRLLTTKGTCPICR 605
                         55677777788******************558******************6 PP

>> Y18D10A.9  CE34506	WBGene00012479	WD domain, G-beta repeat	status:Confirmed	UniProt:Q9XW12	protein_id:CAA22322.2
   #    score  bias  c-Evalue  i-Evalue hmmfrom  hmm to    alifrom  ali to    envfrom  env to     acc
 ---   ------ ----- --------- --------- ------- -------    ------- -------    ------- -------    ----
   1 ?    7.4   2.9      0.02       1.8     458     572 ..      65     183 ..      17     200 .. 0.63
   2 !   10.5   0.1    0.0022       0.2     463     574 ..     204     335 ..     198     336 .. 0.67

  Alignments for each domain:
  == domain 1    score: 7.4 bits;  conditional E-value: 0.02
  COP1_NP_180854-aln 458 ehekrawsvdfsrtdpsmlvsGsddckvkvwctkqe..asvlnidmk.anicsvkynpgssnyvavGsadhhihyydlrnis..rpvhvfs 543
                          h +   sv fs  d + lvs s d+ v v+  +    a v +++ + +++ +  +   s  ++a  s d+ + +++  + +  +   +++
           Y18D10A.9  65 SHTRAVRSVAFSN-DGKCLVSASFDASVVVYQQEDGefAEVNKLEGHeSEVKCAVF-SKSDEFLATCSRDKSVWFWQQDEDEdfSVSSILQ 153
                         4666667888875.677788888888877776554212344444433134433333.4577788888888888877654433113446778 PP

  COP1_NP_180854-aln 544 Ghkkavsyvkflsnde.lasastdstlrlw 572
                          h + v  v +  +++ l s s ds++r++
           Y18D10A.9 154 PHTQDVKQVAWHPTEDlLVSCSYDSSIRFY 183
                         888888888776554425778888888876 PP

  == domain 2    score: 10.5 bits;  conditional E-value: 0.0022
  COP1_NP_180854-aln 463 awsvdfsrtdpsmlvsGsddck.......vkvwctkqea..svlnidmkan...icsvkynpgssnyvavGsadhhihyydlrni.srpvh 540
                          ws+ f      ++  G d c        +    + q++  sv   d+      + sv +n + +  +a G  d +i  + + ++ ++pv 
           Y18D10A.9 204 VWSIAFDTEGHRLVTVGEDHCIqlfvrenIGSKSADQDTwkSVARYDVENTrwpLYSVAWNST-NDVIATGGGDCKIRLFKISSTpESPVI 293
                         688888765555555666666666655443333444543337777776543222788999865.5679*************9864267764 PP

  COP1_NP_180854-aln 541 ....vfsGhkkavsyvkflsn....delasastdstlrlwdv 574
                             v   h   v +v +  n    + l+sas d t+rlw++
           Y18D10A.9 294 ehlgVVGRHELDVNHVAWNPNpkfsNLLTSASDDGTIRLWEL 335
                         223377889999****9876533336799***********85 PP

>> C17H12.1  CE16862	WBGene00015927	locus:dyci-1	status:Confirmed	UniProt:O45087	protein_id:CCD64991.1
   #    score  bias  c-Evalue  i-Evalue hmmfrom  hmm to    alifrom  ali to    envfrom  env to     acc
 ---   ------ ----- --------- --------- ------- -------    ------- -------    ------- -------    ----
   1 ?    5.9   0.0     0.056         5     440     496 ..     314     371 ..     309     424 .. 0.85
   2 !    8.6   0.1    0.0086      0.77     434     535 ..     505     612 ..     496     629 .. 0.87

  Alignments for each domain:
  == domain 1    score: 5.9 bits;  conditional E-value: 0.056
  COP1_NP_180854-aln 440 Givtvwdvttrkslmeyeeh.ekrawsvdfsrtdpsmlvsGsddckvkvwctkqeasv 496
                         G++ vw+ ++++   e+  + +    sv f+r ++ +l++G + +++ vw  +  +  
            C17H12.1 314 GVIVVWNTKSKRMTAEFIVYcQSEIQSVAFARFHAHLLLAGCESGQICVWDNRLTSRK 371
                         99**********99999876245678************************87766555 PP

  == domain 2    score: 8.6 bits;  conditional E-value: 0.0086
  COP1_NP_180854-aln 434 assdyeGivtvwdvttrkslmeyeehekrawsvdfsrtdpsmlvsGsddckvkvwctkq..easvlnidmkanicsvkyn....pgssnyv 518
                          ss ++  v +w  +  +    +e h      v +s  +p+++ s   d+ + vw  ++  e  v  +   a+  sv  n       +++v
            C17H12.1 505 ISSSHDWTVKLWSTKDANLKFSFESHPDLVLDVAWSPVHPAVFASIDADGNIFVWNLNEdvEGPVARLRAGAEGESVYMNrliwSPDGKHV 595
                         578889999****99999999**********************************9987336778999999999999988443335799** PP

  COP1_NP_180854-aln 519 avGsadhhihyydlrni 535
                          vG  + ++h yd+r+ 
            C17H12.1 596 FVGDDEGRVHMYDVRES 612
                         **************975 PP

>> F55A12.10  CE28451	WBGene00018867	status:Confirmed	UniProt:Q95R14	protein_id:CCD65448.1
   #    score  bias  c-Evalue  i-Evalue hmmfrom  hmm to    alifrom  ali to    envfrom  env to     acc
 ---   ------ ----- --------- --------- ------- -------    ------- -------    ------- -------    ----
   1 !   16.3   2.9   3.8e-05    0.0034      55     195 ..      16     153 ..       4     191 .. 0.77

  Alignments for each domain:
  == domain 1    score: 16.3 bits;  conditional E-value: 3.8e-05
  COP1_NP_180854-aln  55 kdafltacGhsfcymcivthlrnk.sdcpccgkyltnsqlfpnflldkllkk..tsarqisktaspvehlrqalqkGaevsvkeldslltl 142
                         ++ f+tac h fc +c +t   +    c   +k l  +  +p   ++k++    + +++i k  + v  ++ ++qk  ++ +++  s++  
           F55A12.10  16 RQFFITACSHVFCETCRTTPTADFcHLCKIPTKTLKMDASLPKN-VKKMFGDvgVMSTDIHKRLARVIGFQ-KIQKSIQLKMENKKSVMR- 103
                         6779**************98765414477778888888888875.56777652246789999999999995.79***********99987. PP

  COP1_NP_180854-aln 143 laekkrkleqeeaernmqilldflhclrkqkvdelkevqtdlqyikedisave 195
                          +e+ +k+e++  e  m+  l+ l+   +++ ++l++++ + + +++ isa+e
           F55A12.10 104 -KEQTKKVEKKTEE--MHCQLSKLTSFEENNRKKLEDIERENEKLRNLISALE 153
                         .6777788776655..5555666666666666677777777777777777776 PP

>> C09E7.8b  CE32122	WBGene00015642	status:Confirmed	UniProt:Q8IAB8	protein_id:CCD63917.1
   #    score  bias  c-Evalue  i-Evalue hmmfrom  hmm to    alifrom  ali to    envfrom  env to     acc
 ---   ------ ----- --------- --------- ------- -------    ------- -------    ------- -------    ----
   1 !   15.8   0.3   5.6e-05     0.005      34      95 ..    1014    1077 ..     971    1079 .. 0.81

  Alignments for each domain:
  == domain 1    score: 15.8 bits;  conditional E-value: 5.6e-05
  COP1_NP_180854-aln   34 avateseldkdllcpic...mqiikdafltacGhsfcymcivthlrnksdcpccgkyltnsqlfp 95  
                          a+ t++eld d  c ic   m+  k+++   c   f   c +  l++k +cp+c k l n + +p
            C09E7.8b 1014 ASITSTELD-DTECAICldeMTNFKETIKCQCRRRFHLECATKWLNEKRECPTCRKLLLNPSDYP 1077
                          445566666.789****3334456899999**************************999988777 PP

>> F32H2.4  CE42808	WBGene00009341	locus:thoc-3	WD domain, G-beta repeat (3 domains)	status:Confirmed	UniProt:P91867	pro
   #    score  bias  c-Evalue  i-Evalue hmmfrom  hmm to    alifrom  ali to    envfrom  env to     acc
 ---   ------ ----- --------- --------- ------- -------    ------- -------    ------- -------    ----
   1 ?    6.6   0.2     0.033         3     499     582 ..      32     118 ..      24     149 .. 0.72
   2 ?    7.6   0.0     0.017       1.5     538     610 ..     199     274 ..     155     285 .. 0.80

  Alignments for each domain:
  == domain 1    score: 6.6 bits;  conditional E-value: 0.033
  COP1_NP_180854-aln 499 idmkanic.svkynpgssnyvavGsadhhihyydlrnis.rpvhvfsGhkkavsyvkflsn..delasastdstlrlwdvkenlpvrt 582
                          dmk   c s+ +n   +  +  G+ d+++   ++   + r  +v s h  +v  v    +  + +asas+d  + +wd+++  p   
             F32H2.4  32 TDMKVQQCqSIAFNCDGT-KLVCGAFDKKVSVANVDGGRlRFSWVGSSHSSSVEQVACSEKqpNLFASASADRNICVWDIRQSKPTHR 118
                         578887774566665544.45568888888877776655144578888888888887654322678***************9988755 PP

  == domain 2    score: 7.6 bits;  conditional E-value: 0.017
  COP1_NP_180854-aln 538 pvhvfsGhkkavsyvkf.lsnd..elasastdstlrlwdvkenlpvrtfrGhaneknfvGltvsseyiacGsetne 610
                         pv   + h   v  +   +s+d  +la  ++d++  lwd++e +  r++  h      v ++ + + +a Gse   
             F32H2.4 199 PVTSIQAHSHQVECLAVsISKDgrKLAVGASDASCSLWDLEELICERVIPRHDYGIRAVSFSCNGQLLASGSEDHS 274
                         66666666665554433145443379999*******************************************9765 PP

>> C09E7.8a  CE32121	WBGene00015642	status:Partially_confirmed	UniProt:Q8IAB9	protein_id:CCD63916.1
   #    score  bias  c-Evalue  i-Evalue hmmfrom  hmm to    alifrom  ali to    envfrom  env to     acc
 ---   ------ ----- --------- --------- ------- -------    ------- -------    ------- -------    ----
   1 !   15.7   0.3   5.8e-05    0.0052      34      95 ..    1048    1111 ..    1005    1113 .. 0.81

  Alignments for each domain:
  == domain 1    score: 15.7 bits;  conditional E-value: 5.8e-05
  COP1_NP_180854-aln   34 avateseldkdllcpic...mqiikdafltacGhsfcymcivthlrnksdcpccgkyltnsqlfp 95  
                          a+ t++eld d  c ic   m+  k+++   c   f   c +  l++k +cp+c k l n + +p
            C09E7.8a 1048 ASITSTELD-DTECAICldeMTNFKETIKCQCRRRFHLECATKWLNEKRECPTCRKLLLNPSDYP 1111
                          445566666.789****3334456899999**************************999988777 PP

>> Y57A10A.31  CE43429	WBGene00013270	status:Partially_confirmed	UniProt:Q9NA71	protein_id:CAB55036.2
   #    score  bias  c-Evalue  i-Evalue hmmfrom  hmm to    alifrom  ali to    envfrom  env to     acc
 ---   ------ ----- --------- --------- ------- -------    ------- -------    ------- -------    ----
   1 !   15.7   0.1     6e-05    0.0053      35      80 ..     792     840 ..     768     888 .. 0.77

  Alignments for each domain:
  == domain 1    score: 15.7 bits;  conditional E-value: 6e-05
  COP1_NP_180854-aln  35 vateseldkdllcpicmq...iikdafltacGhsfcymcivthlrnksd 80 
                          + e+e   +l+cpic +   i +d +   cGh +c +ci t +r + d
          Y57A10A.31 792 RNREAEEIPNLVCPICTAetgISNDFYRLECGHVMCRTCINTQIRSRID 840
                         4455555679******8644477899999**************998765 PP

>> D1081.9  CE23619	WBGene00008387	status:Partially_confirmed	UniProt:Q9U3L0	protein_id:CAB54207.1
   #    score  bias  c-Evalue  i-Evalue hmmfrom  hmm to    alifrom  ali to    envfrom  env to     acc
 ---   ------ ----- --------- --------- ------- -------    ------- -------    ------- -------    ----
   1 !   15.1   4.0   8.9e-05    0.0079      57     224 ..      18     191 ..       5     228 .. 0.62

  Alignments for each domain:
  == domain 1    score: 15.1 bits;  conditional E-value: 8.9e-05
  COP1_NP_180854-aln  57 afltacGhsfcymcivthlrnksdcpccgkyltnsqlfpnflldkllkktsarqiskt.aspvehlrqalqkGaevsvk..eldsl..ltl 142
                          +ltacGh fc  c  t+   +s+c  c k l  +++  n+  d +      rq++++ +  ++++     k  e+ vk  + ++    + 
             D1081.9  18 LYLTACGHVFCQNC--TKAAFNSQCYLCKKPLKVDEINKNLRPDLMELFKDPRQLASDlVNELKQVVAFQAKQREIYVKckNAEAKkdTER 106
                         58************..5667789*************9999876654333344666554134444444333455555554114443311445 PP

  COP1_NP_180854-aln 143 laekk.rkleq.eeaernmqilldflhclrkqkvdelkevqtdlqyikedis...avekhrldlyrakdrysvklrlladegarksr 224
                         +ae + +++e+ +e e+  + +l+    l++   +e +++ + l+ ++e+ s   +v+k+r +  r++  +s   r    +  rk+ 
             D1081.9 107 FAEARsKHVEKtQEIEKRKKAFLEDNVKLKN-AKEEKNQLMARLKELREQPSqnlSVNKRRSN-TRTEPPFSKISRTGPPSVMRKAS 191
                         5554414555437888888888876555554.4578899999999999976522256666655.67777777777765555544443 PP

>> C09E7.9  CE29078	WBGene00015643	status:Confirmed	UniProt:Q95YE3	protein_id:CCD63918.1
   #    score  bias  c-Evalue  i-Evalue hmmfrom  hmm to    alifrom  ali to    envfrom  env to     acc
 ---   ------ ----- --------- --------- ------- -------    ------- -------    ------- -------    ----
   1 !   15.7   0.2   6.2e-05    0.0055      38      95 ..     727     786 ..     678     788 .. 0.82

  Alignments for each domain:
  == domain 1    score: 15.7 bits;  conditional E-value: 6.2e-05
  COP1_NP_180854-aln  38 eseldkdllcpic...mqiikdafltacGhsfcymcivthlrnksdcpccgkyltnsqlfp 95 
                         ++eld d  c ic   m+  k+++   c   f  +c +  l++k +cp+c k l n   +p
             C09E7.9 727 STELD-DTECAICldeMTNFKETIKCECRRRFHLKCATKWLNEKRECPTCRKLLLNPADYP 786
                         34444.789****3334456899999**************************999887776 PP

>> K01G5.1  CE26718	WBGene00010476	locus:rnf-113	Zinc finger, C3HC4 type (RING finger)	status:Confirmed	UniProt:O17917	p
   #    score  bias  c-Evalue  i-Evalue hmmfrom  hmm to    alifrom  ali to    envfrom  env to     acc
 ---   ------ ----- --------- --------- ------- -------    ------- -------    ------- -------    ----
   1 !   15.6   5.1   6.4e-05    0.0057      46     109 ..     240     303 ..     209     316 .. 0.76

  Alignments for each domain:
  == domain 1    score: 15.6 bits;  conditional E-value: 6.4e-05
  COP1_NP_180854-aln  46 lcpicmqiikdafltacGhsfcymcivthlrnksdcpccgkyltnsqlfpnflldkllkktsar 109
                          c ic +   d ++t c h fc  c +  +++ s+cp c +   n       ll+ l +k +++
             K01G5.1 240 DCFICGNPFVDPIVTKCKHYFCTGCALKSFQKSSKCPICQQNTENIMNTAKELLTYLKRKKQQQ 303
                         59*************************************9987666666666776665554443 PP

>> C34E10.4a  CE44834	WBGene00006946	locus:prx-10	status:Confirmed	UniProt:P46579	protein_id:CCD66656.1
   #    score  bias  c-Evalue  i-Evalue hmmfrom  hmm to    alifrom  ali to    envfrom  env to     acc
 ---   ------ ----- --------- --------- ------- -------    ------- -------    ------- -------    ----
   1 !   15.0   0.2    0.0001     0.009      34      77 ..     242     284 ..     209     311 .. 0.64

  Alignments for each domain:
  == domain 1    score: 15.0 bits;  conditional E-value: 0.0001
  COP1_NP_180854-aln  34 avateseldkdllcpicmqiikdafltacGhsfcymcivthlrn 77 
                         +  ++s     + c ic++  + +    cGh fc++ci  h   
           C34E10.4a 242 NLDENSLFHPTFQCSICLENKNPSA-LFCGHLFCWTCIQEHAVA 284
                         3344455567899*****9866555.57**********999643 PP

>> Y43F4B.9a  CE40666	WBGene00012806	status:Confirmed	UniProt:C5VUJ2	protein_id:CAZ39167.1
   #    score  bias  c-Evalue  i-Evalue hmmfrom  hmm to    alifrom  ali to    envfrom  env to     acc
 ---   ------ ----- --------- --------- ------- -------    ------- -------    ------- -------    ----
   1 !   14.7   0.0   0.00012      0.01     463     537 ..     157     231 ..     123     237 .. 0.88

  Alignments for each domain:
  == domain 1    score: 14.7 bits;  conditional E-value: 0.00012
  COP1_NP_180854-aln 463 awsvdfsrtdpsmlvsGsddckvkvwctkqeasvln.idmkanicsvkynpgssnyvavGsadhhihyydlrnisr 537
                          ws   s+ d++ +v+G +d+ +k+w ++  +   +     a +  v +  +    +  Gs d h+  +d rn ++
           Y43F4B.9a 157 VWSCAISK-DAQTVVTGGEDGSMKLWDARSRTQTGQsKIFEAGVVFVDFPASNEDQILTGSYDEHVRIFDRRNLKT 231
                         69999987.7788999**********999887665404579********999999******************876 PP

>> K06A5.8b  CE31355	WBGene00019434	status:Partially_confirmed	UniProt:Q95X66	protein_id:CCD68118.1
   #    score  bias  c-Evalue  i-Evalue hmmfrom  hmm to    alifrom  ali to    envfrom  env to     acc
 ---   ------ ----- --------- --------- ------- -------    ------- -------    ------- -------    ----
   1 !    8.5   0.0    0.0092      0.82     516     587 ..     744     816 ..     678     828 .. 0.74
   2 !   12.9   0.0   0.00043     0.038     471     608 ..     740     885 ..     720     893 .. 0.69

  Alignments for each domain:
  == domain 1    score: 8.5 bits;  conditional E-value: 0.0092
  COP1_NP_180854-aln 516 nyvavGsadhhihyydlrnisrpvhvfsGhkkavs..yvkflsndelasastdstlrlwdvkenlpvrtfrGha 587
                         + v+ G+ + h+   d  n+ + ++ ++Gh   +   y    + +++ s s d t+r+wd++++++v ++   +
            K06A5.8b 744 ILVSGGAGNCHLNVTDC-NTGQLIQSMKGHTAPILglYTWSQAGNQFVSCSQDKTIRFWDLRQQTAVNVISPGS 816
                         55555666667766664.6667778888888776422556667799********************99876544 PP

  == domain 2    score: 12.9 bits;  conditional E-value: 0.00043
  COP1_NP_180854-aln 471 tdpsmlvsGsd.dckvkvwctkqeasvlnidmk...anicsvkynpgssnyvavGsadhhihyydlrnisrpvhvfsGhkka..vsyvkfl 555
                           +++lvsG   +c++ v  t  ++  l   mk   a i  +     ++n     s d+ i ++dlr+ ++   +  G +k+   s v  +
            K06A5.8b 740 NRSTILVSGGAgNCHLNV--TDCNTGQLIQSMKghtAPILGLYTWSQAGNQFVSCSQDKTIRFWDLRQQTAVNVISPGSNKShnASPVTSV 828
                         556778886541455444..5555555555565222445555444556666667899**********988777777787775333444444 PP

  COP1_NP_180854-aln 556 s...nde.lasastdstlrlwdvkenlpvrtfrGhaneknfvGltvsseyiacGset 608
                             n + l s   d+++ l+d+  n  ++tfr h +e   v ++ ++ y+   s  
            K06A5.8b 829 CvdpNGKlLVSGHEDASVALFDIGGNRILQTFRPHGDEVRTVRFSNAAYYLLTASYD 885
                         31114333789999**********************999999999888888777665 PP

>> F46C5.9  CE10584	WBGene00009784	G-protein	status:Confirmed	UniProt:P90814	protein_id:CAB05407.1
   #    score  bias  c-Evalue  i-Evalue hmmfrom  hmm to    alifrom  ali to    envfrom  env to     acc
 ---   ------ ----- --------- --------- ------- -------    ------- -------    ------- -------    ----
   1 !   13.8   0.0   0.00023      0.02     539     576 ..      84     122 ..      79     140 .. 0.88

  Alignments for each domain:
  == domain 1    score: 13.8 bits;  conditional E-value: 0.00023
  COP1_NP_180854-aln 539 vhvfsGhkkavsyvkflsn.delasastdstlrlwdvke 576
                         v v++Ghkk v+ v f s+ +++ s s d ++ lwdv++
             F46C5.9  84 VSVLKGHKKEVTDVAFASDgKKFVSISGDRSVILWDVRD 122
                         789***************83679**************97 PP

>> R02E12.4  CE04781	WBGene00019828	Sea urchin tektin A1 \; trans-acting transcriptional factor	status:Partially_confirm
   #    score  bias  c-Evalue  i-Evalue hmmfrom  hmm to    alifrom  ali to    envfrom  env to     acc
 ---   ------ ----- --------- --------- ------- -------    ------- -------    ------- -------    ----
   1 !   14.8   1.7   0.00011      0.01      43      92 ..      22      72 ..       3      87 .. 0.82

  Alignments for each domain:
  == domain 1    score: 14.8 bits;  conditional E-value: 0.00011
  COP1_NP_180854-aln 43 kdllcpicmqiikda.fltacGhsfcymcivthlrnksdcpccgkyltnsq 92
                        +d+ c ic+q+ ++   + +c hs+c  c    l+  s cp c + + + +
            R02E12.4 22 EDVQCHICFQVNHEPvTFLTCKHSICAGCAGRWLSSCSVCPMCRTRVREIH 72
                        699********998523456***********************88766555 PP

>> Y39G10AR.9a  CE28982	WBGene00021467	status:Confirmed	protein_id:CCD69907.1
   #    score  bias  c-Evalue  i-Evalue hmmfrom  hmm to    alifrom  ali to    envfrom  env to     acc
 ---   ------ ----- --------- --------- ------- -------    ------- -------    ------- -------    ----
   1 ?   14.1   0.0   0.00019     0.017     510     588 ..     161     238 ..     114     263 .. 0.72

  Alignments for each domain:
  == domain 1    score: 14.1 bits;  conditional E-value: 0.00019
  COP1_NP_180854-aln 510 ynpgssnyvavGsadhhihyydlrnisrpvhvfsGhkkavsyvkfls.ndelasastdstlrlwdvkenlpvrtfrGhan 588
                         y p s+  v  G  d  i  + + ++ +  + f Gh kav+    +    e+ s s d t+r+w  k+  p  t+   + 
         Y39G10AR.9a 161 YFP-SGLVVIGGGMDMAIRVWAVDKVPA-QKTFVGHTKAVTGFGIIGvGREFLSCSNDGTVRFWSCKNAAPTETWSFEKG 238
                         555.445555667788888887766543.46899******988888626899****************999999865554 PP

>> Y77E11A.13a  CE25614	WBGene00003806	locus:npp-20	status:Confirmed	UniProt:Q9N4A7	protein_id:CCD72599.1
   #    score  bias  c-Evalue  i-Evalue hmmfrom  hmm to    alifrom  ali to    envfrom  env to     acc
 ---   ------ ----- --------- --------- ------- -------    ------- -------    ------- -------    ----
   1 ?   14.0   0.2   0.00019     0.017     453     612 ..      51     234 ..      20     245 .. 0.67

  Alignments for each domain:
  == domain 1    score: 14.0 bits;  conditional E-value: 0.00019
  COP1_NP_180854-aln 453 lmeyeehekrawsvdfsrtd.psmlvsGsddckvkvwctkqeasvlnid...mkanicsvkynpgs.snyvavGsadhhihy..yd.lrni 535
                         + e   h    w v ++  +   +l s s d kv +w  +q     + +     a   +v + p   +  +a  sad +i    yd   n 
         Y77E11A.13a  51 MAELVGHSGPVWKVSWAHPKyGGLLASASYDKKVIIWNEQQGRWQKAYEwaaHEASTTCVAFAPHQyGLMLASASADGDIGIlrYDnSSNE 141
                         5567778888899988876625688999999999999999876554444111567899999999753788999999998765113313344 PP

  COP1_NP_180854-aln 536 srpvhvfsGhkkavsyvkfl.......sndelasastdstlrlwdvken....lpvrtfrGhan...eknfvGltvssey..iacGsetne 610
                             ++ + h + v  v +        +++ l sa  d  +++w   +     +  +t+ Gh++   e  +  +t + ++  ++cG e n 
         Y77E11A.13a 142 WISSKIQKCHEQGVNSVCWApgsadpaAKKRLVSAGNDKNVKIWAFDDAtnewILEKTLAGHTDfvrEAAWCPVTNNGQHtiVSCGMEGNL 232
                         4567899999999999987533222225678999999999999966543111245589999985444778888877765333899999997 PP

  COP1_NP_180854-aln 611 vf 612
                         v+
         Y77E11A.13a 233 VL 234
                         76 PP

>> Y39G10AR.9b  CE45029	WBGene00021467	status:Partially_confirmed	protein_id:CCD69922.1
   #    score  bias  c-Evalue  i-Evalue hmmfrom  hmm to    alifrom  ali to    envfrom  env to     acc
 ---   ------ ----- --------- --------- ------- -------    ------- -------    ------- -------    ----
   1 ?   14.0   0.0    0.0002     0.018     510     588 ..     179     256 ..     132     281 .. 0.72

  Alignments for each domain:
  == domain 1    score: 14.0 bits;  conditional E-value: 0.0002
  COP1_NP_180854-aln 510 ynpgssnyvavGsadhhihyydlrnisrpvhvfsGhkkavsyvkfls.ndelasastdstlrlwdvkenlpvrtfrGhan 588
                         y p s+  v  G  d  i  + + ++ +  + f Gh kav+    +    e+ s s d t+r+w  k+  p  t+   + 
         Y39G10AR.9b 179 YFP-SGLVVIGGGMDMAIRVWAVDKVPA-QKTFVGHTKAVTGFGIIGvGREFLSCSNDGTVRFWSCKNAAPTETWSFEKG 256
                         555.445555667788888887766543.46899******988888626899****************999999865554 PP

>> C09E7.5  CE43000	WBGene00015639	status:Partially_confirmed	UniProt:Q9N5Y9	protein_id:CCD63920.1
   #    score  bias  c-Evalue  i-Evalue hmmfrom  hmm to    alifrom  ali to    envfrom  env to     acc
 ---   ------ ----- --------- --------- ------- -------    ------- -------    ------- -------    ----
   1 ?   14.6   1.3   0.00013     0.011      31      95 ..     388     454 ..     354     456 .. 0.79

  Alignments for each domain:
  == domain 1    score: 14.6 bits;  conditional E-value: 0.00013
  COP1_NP_180854-aln  31 evaavateseldkdllcpicmqii...kdafltacGhsfcymcivthlrnksdcpccgkyltnsqlfp 95 
                         +v+ +a +seld d  c ic++ +   k+++   c   f  +c +  l++k +cp+c k + n + +p
             C09E7.5 388 TVTVSAPSSELD-DTECAICLEEMynfKETIKCECRRRFHSKCATKWLNEKRECPTCRKLMLNPSDYP 454
                         344444555665.889****875433399999*************************99988877776 PP

>> F28C6.3  CE03274	WBGene00000773	locus:cpf-1	cleavage stimulation factor like	status:Confirmed	UniProt:Q19864	protein_
   #    score  bias  c-Evalue  i-Evalue hmmfrom  hmm to    alifrom  ali to    envfrom  env to     acc
 ---   ------ ----- --------- --------- ------- -------    ------- -------    ------- -------    ----
   1 ?   -1.1   0.0       7.2   6.4e+02     472     532 ..     120     138 ..     103     144 .. 0.62
   2 ?   11.0   0.2    0.0016      0.14     473     585 ..     182     299 ..     168     304 .. 0.79
   3 ?    2.5   0.0      0.59        53     421     457 ..     304     342 ..     294     355 .. 0.80

  Alignments for each domain:
  == domain 1    score: -1.1 bits;  conditional E-value: 7.2
  COP1_NP_180854-aln 472 dpsmlvsGsddckvkvwctkqeasvlnidmkanicsvkynpgssnyvavGsadhhihyydl 532
                         d s                                           va Gsad  i+  d+
             F28C6.3 120 DGS------------------------------------------LVATGSADCSIKIMDV 138
                         334..........................................4555555555555554 PP

  == domain 2    score: 11.0 bits;  conditional E-value: 0.0016
  COP1_NP_180854-aln 473 psmlvsGsddckvkvwctkqeasvlnidmkanicsvk...ynpgssnyvavGsadhhihyydlrnisrpvhv..fsGhkkavsyvkflsnd 558
                          s+l+sGs+d  vk++   + a   ++   +++  v+     pg + ++ v +    +  y++  +++         h  +v+ v +  n 
             F28C6.3 182 DSILISGSNDKTVKLFDFSKTAVKKAMKTLSEVYPVRalsCHPG-GEFLLVATDHPTVRLYNIETAQAYASAnpDDQHTESVTDVHYSENA 271
                         589*************9999888888887788877762215666.5667776655589999999888765541157899*********999 PP

  COP1_NP_180854-aln 559 el.asastdstlrlwdvkenlpvrtfrG 585
                          l  +as d  +++wd  +n  v tf+ 
             F28C6.3 272 RLyVTASKDGHVKIWDGVSNRCVETFKR 299
                         984689*******************964 PP

  == domain 3    score: 2.5 bits;  conditional E-value: 0.59
  COP1_NP_180854-aln 421 sclswnkyakn..qiassdyeGivtvwdvttrkslmeye 457
                         s++   k++kn   i +s  + iv +w+++t++ l+ y 
             F28C6.3 304 SSICSAKFTKNgkYILTSGMDSIVKLWELSTNRCLIVYT 342
                         556667888874468999999999999999999998885 PP

>> Y77E11A.13b  CE25615	WBGene00003806	locus:npp-20	status:Confirmed	UniProt:Q9N4A6	protein_id:CCD72600.1
   #    score  bias  c-Evalue  i-Evalue hmmfrom  hmm to    alifrom  ali to    envfrom  env to     acc
 ---   ------ ----- --------- --------- ------- -------    ------- -------    ------- -------    ----
   1 ?   11.5   0.0    0.0011       0.1     383     488 ..      28     133 ..       9     169 .. 0.75
   2 ?    1.0   0.0       1.6   1.5e+02     474     493 ..     171     190 ..     149     204 .. 0.77

  Alignments for each domain:
  == domain 1    score: 11.5 bits;  conditional E-value: 0.0011
  COP1_NP_180854-aln 383 fataGvsrrikvfdfsavvnepadvhcpvvelstrsk.lsclswnkyak.nqiassdyeGivtvwdvttr..kslmeyeehekrawsvdfs 469
                         +at G  r +k+f+       p     p+ el   s  +  +sw   +    +as+ y+  v +w+ +    +   e+  he  +  v f+
         Y77E11A.13b  28 LATCGSDRLVKIFEV-----RPNGQSYPMAELVGHSGpVWKVSWAHPKYgGLLASASYDKKVIIWNEQQGrwQKAYEWAAHEASTTCVAFA 113
                         689999999999986.....467777899999988853678999865541679999*********987641367778889**********9 PP

  COP1_NP_180854-aln 470 rtd.psmlvsGsddckvkvw 488
                           +   ml s s d+ + + 
         Y77E11A.13b 114 PHQyGLMLASASADGDIGIL 133
                         77625699999999887664 PP

  == domain 2    score: 1.0 bits;  conditional E-value: 1.6
  COP1_NP_180854-aln 474 smlvsGsddckvkvwctkqe 493
                         + lvs  +d  vk+w   q 
         Y77E11A.13b 171 KRLVSAGNDKNVKIWALSQF 190
                         46999999999****98885 PP

>> Y54F10AM.10  CE43667	WBGene00004314	locus:rbc-2	status:Partially_confirmed	UniProt:Q9BL05	protein_id:CCD73830.1
   #    score  bias  c-Evalue  i-Evalue hmmfrom  hmm to    alifrom  ali to    envfrom  env to     acc
 ---   ------ ----- --------- --------- ------- -------    ------- -------    ------- -------    ----
   1 ?    7.3   0.0     0.021       1.8     504     577 ..      29     105 ..      26     113 .. 0.81
   2 ?    4.1   0.0      0.19        17     469     492 ..     448     471 ..     443     523 .. 0.90

  Alignments for each domain:
  == domain 1    score: 7.3 bits;  conditional E-value: 0.021
  COP1_NP_180854-aln 504 nicsvkynpgssnyvavGsadhhihyydlrnisrpvhvfsGhkkavsyvkfl....sndelasastdstlrlwdvken 577
                          ic+++  p  ++ +  G+ + hi  + l +   p +++ Gh + ++ +       +n+ + sas+d  + lw++++ 
         Y54F10AM.10  29 KICAIRVLPDGAT-IITGAENGHIIIWKLAEGLMPKQLMIGHSQKITAISQTtntpTNTRFVSASADGRVCLWEIQDG 105
                         69****9998765.667999**********************9766655544111256789**************986 PP

  == domain 2    score: 4.1 bits;  conditional E-value: 0.19
  COP1_NP_180854-aln 469 srtdpsmlvsGsddckvkvwctkq 492
                         +r dp+ +vsGsdd  v vw  + 
         Y54F10AM.10 448 TRYDPQYFVSGSDDFSVIVWNINS 471
                         5889****************8876 PP

>> K06A9.2  CE31199	WBGene00019436	status:Confirmed	UniProt:P91364	protein_id:CCD69096.1
   #    score  bias  c-Evalue  i-Evalue hmmfrom  hmm to    alifrom  ali to    envfrom  env to     acc
 ---   ------ ----- --------- --------- ------- -------    ------- -------    ------- -------    ----
   1 ?   13.4   0.1    0.0003     0.027     442     484 ..     104     150 ..      86     219 .. 0.81

  Alignments for each domain:
  == domain 1    score: 13.4 bits;  conditional E-value: 0.0003
  COP1_NP_180854-aln 442 vtvwdvttrkslmeyeehekraw....svdfsrtdpsmlvsGsddck 484
                          t+w  +  + +++ e he r w    sv+fs  d+ +lv+Gs d  
             K06A9.2 104 CTLWVYREDQDMLNCELHEERGWdkilSVEFSPDDSHLLVTGSRDQF 150
                         6999999****************88889***************9953 PP

>> B0432.13  CE40596	WBGene00015194	status:Confirmed	UniProt:P90990	protein_id:CCD61945.1
   #    score  bias  c-Evalue  i-Evalue hmmfrom  hmm to    alifrom  ali to    envfrom  env to     acc
 ---   ------ ----- --------- --------- ------- -------    ------- -------    ------- -------    ----
   1 ?   13.9   0.5    0.0002     0.018      46      93 ..      12      62 ..       3      74 .. 0.80

  Alignments for each domain:
  == domain 1    score: 13.9 bits;  conditional E-value: 0.0002
  COP1_NP_180854-aln 46 lcpicmqiikda...fltacGhsfcymcivthlrnksdcpccgkyltnsql 93
                         c ic++ +k+        cGh + + ci   +  k +cp+c + + ++ +
            B0432.13 12 SCSICFEDLKQNdkiSAIVCGHIYHHGCISQWIATKRQCPSCRRTVPKNGF 62
                        599**99998542113456***********************998777655 PP

>> ZK809.7  CE40543	WBGene00004192	locus:prx-2	Zinc finger, C3HC4 type (RING finger)	status:Partially_confirmed	UniProt:
   #    score  bias  c-Evalue  i-Evalue hmmfrom  hmm to    alifrom  ali to    envfrom  env to     acc
 ---   ------ ----- --------- --------- ------- -------    ------- -------    ------- -------    ----
   1 ?   13.5   0.9   0.00028     0.025      33      87 ..     202     255 ..     183     271 .. 0.71

  Alignments for each domain:
  == domain 1    score: 13.5 bits;  conditional E-value: 0.00028
  COP1_NP_180854-aln  33 aavateseldkdllcpicmqi.ikdafltacGhsfcymcivthlrnksdcpccgky 87 
                         + + t+s    d+ c +c +  +   +   cGh  cy+ci t   ++  cp c++ 
             ZK809.7 202 DRKFTSSIGSSDIECVVCDKPsVIPMVGQKCGHVACYTCIATS--RNMTCPLCSEN 255
                         444555556678999999875144556679***********96..5578****975 PP

>> Y45F10D.7  CE44839	WBGene00012887	status:Partially_confirmed	UniProt:O62477	protein_id:CAA16382.5
   #    score  bias  c-Evalue  i-Evalue hmmfrom  hmm to    alifrom  ali to    envfrom  env to     acc
 ---   ------ ----- --------- --------- ------- -------    ------- -------    ------- -------    ----
   1 ?   12.4   0.0   0.00061     0.055     440     576 ..     211     350 ..     196     362 .. 0.78

  Alignments for each domain:
  == domain 1    score: 12.4 bits;  conditional E-value: 0.00061
  COP1_NP_180854-aln 440 GivtvwdvttrkslmeyeehekrawsvdfsrtdpsmlvsGsddckvkvwct.kqeasvlnid..mkanicsvkynpgssnyvavGsadhh. 526
                         G v +++v+  k +  +  h+ +   v f     s +v+   ++ + vw   kqe  + +i      +i ++ + pg  + ++  s d   
           Y45F10D.7 211 GEVMLFNVKMDKIITSF-RHDAKITNVAFRDDGESTMVTADKNGTMAVWDLeKQEL-IGKITgiHSDEINCLYFVPGEPIMLS-ASLDNSl 298
                         66777888877766666.58888999999999999999999999*****7615664.3333211456899*******998876.4666651 PP

  COP1_NP_180854-aln 527 .ihyydlrn.isrpvhvfsGhkkavsyvkflsndelasastdstlrlwdvke 576
                          +  +d  + + r +  ++Gh k  + +kf+ +d + sa  d ++r +dv +
           Y45F10D.7 299 rLWIFDSADgMPRELVRLEGHSKPCASIKFVGKDHVLSAGKDGSIRKYDVSS 350
                         155677654255778889*******************************975 PP

>> R11D1.1b  CE38536	WBGene00011242	WD domain, G-beta repeat	status:Confirmed	UniProt:Q21934	protein_id:CAA99909.2
   #    score  bias  c-Evalue  i-Evalue hmmfrom  hmm to    alifrom  ali to    envfrom  env to     acc
 ---   ------ ----- --------- --------- ------- -------    ------- -------    ------- -------    ----
   1 ?   10.8   0.0    0.0018      0.16     367     540 ..      65     242 ..      23     250 .. 0.77
   2 ?   -0.2   0.0       3.8   3.4e+02     536     573 ..     357     395 ..     355     398 .. 0.81

  Alignments for each domain:
  == domain 1    score: 10.8 bits;  conditional E-value: 0.0018
  COP1_NP_180854-aln 367 sanivssiefdrddelfataGvsrrikvfdfsavvnepadvhcpvvelstrsklsclswnkyaknqiassdyeGivtvwdvttrkslmeye 457
                          +  + +++f  +d ++a+ G     +v++   ++   +     v+e   rs + +l ++  ++  + s +  G v   d++t++s+   +
            R11D1.1b  65 HTGCINALQFSHNDRFLASGGDDMHGRVWNVDELMVRKTPKPIGVMEHPHRSNIFSLEFDL-ENRFLYSGERWGTVIKHDIETKQSIYVAN 154
                         556678999*************************************************985.55678899999***************999 PP

  COP1_NP_180854-aln 458 ehekr..awsvdfsrtdpsmlvsGsddckvkvwctkqeas....vlnidmkanicsvkynpgssnyvavGsadhhihyydlrnisrpvh 540
                         e ++r   + +d   td +++v       v     +        vl  +   n  +  + p +   + v s       +d r   rpv+
            R11D1.1b 155 ENNNRgdVYHMDQHPTDNTLIVVTRAKL-VSFIDNRDRQNpislVLPANSGKNFYTAEFHPETPALILVNSETGGPNVFDRRMQARPVY 242
                         9999944589999999999999765542.333333222220011333344445666666677777777777776677777777777766 PP

  == domain 2    score: -0.2 bits;  conditional E-value: 3.8
  COP1_NP_180854-aln 536 srpvhvfsGhkkavsyvkflsnde.lasastdstlrlwd 573
                         ++ + v++Gh+     v+f   ++ l s+  + +++lw 
            R11D1.1b 357 EKELTVLRGHRSVPNQVRFSQHNNlLVSSGVENSFKLWS 395
                         567899*************87655167888999999995 PP

>> Y39H10A.6  CE45064	WBGene00021482	status:Partially_confirmed	UniProt:Q965W8	protein_id:CCD73289.1
   #    score  bias  c-Evalue  i-Evalue hmmfrom  hmm to    alifrom  ali to    envfrom  env to     acc
 ---   ------ ----- --------- --------- ------- -------    ------- -------    ------- -------    ----
   1 ?   -0.3   0.0       4.2   3.8e+02     459     578 ..     254     288 ..     245     388 .. 0.51
   2 ?   10.8   0.0    0.0019      0.17     557     621 ..     457     528 ..     403     539 .. 0.77

  Alignments for each domain:
  == domain 1    score: -0.3 bits;  conditional E-value: 4.2
  COP1_NP_180854-aln 459 hekrawsvdfsrtdpsmlvsGsddckvkvwctkqeasvlnidmkanicsvkynpgssnyvavGsadhhihyydlrnisrpvhvfsGhkkav 549
                         h+   + v fsr   +m+ sG                                                                      
           Y39H10A.6 254 HKFEIFCVKFSRN-GKMMASGGKS------------------------------------------------------------------- 276
                         3333444444443.2344444444................................................................... PP

  COP1_NP_180854-aln 550 syvkflsndelasastdstlrlwdvkenl 578
                                           ++ lw   +  
           Y39H10A.6 277 -----------------NSITLWKCAKSK 288
                         .................444444444333 PP

  == domain 2    score: 10.8 bits;  conditional E-value: 0.0019
  COP1_NP_180854-aln 557 ndelasastdstlrlwdvkenlpvrtfrGhaneknfvGlt.......vsseyiacGsetnevfvyhkaiskp 621
                         ++ l  ++t+  lrlwd++    +r+f G     +f           v +++ia Gs   e     ++ +kp
           Y39H10A.6 457 SERLVLTTTELNLRLWDIRTHNLIRIFSGACQREEFSRYQihssfggVHQNFIATGSIGKETDESLRETTKP 528
                         5668888999********************999999876511112225567888888777766666666665 PP

>> Y51H4A.4  CE22330	WBGene00013100	locus:zip-7	status:Confirmed	UniProt:Q9NAE4	protein_id:CAB61136.1
   #    score  bias  c-Evalue  i-Evalue hmmfrom  hmm to    alifrom  ali to    envfrom  env to     acc
 ---   ------ ----- --------- --------- ------- -------    ------- -------    ------- -------    ----
   1 ?   12.7   1.3   0.00047     0.042     272     329 ..      72     129 ..       6     154 .. 0.68

  Alignments for each domain:
  == domain 1    score: 12.7 bits;  conditional E-value: 0.00047
  COP1_NP_180854-aln 272 daltgsdsqlinqsglalarkkrvkaqfndlqecylqkrrkaadkarkkqerdtnvis 329
                         ++ ++++sq+ ++ +    +kk v    n+  e+yl +rr+ ++ ark +e +++v +
            Y51H4A.4  72 STSSTTSSQNQQSGSSGSKKKKPVPVPENQKDEAYLDRRRRNNEAARKSRESRKKVDQ 129
                         22222233333444466678889*****************988888777666655443 PP

>> C53A5.6b  CE44769	WBGene00008266	status:Partially_confirmed	UniProt:D5MCU1	protein_id:CBL43425.1
   #    score  bias  c-Evalue  i-Evalue hmmfrom  hmm to    alifrom  ali to    envfrom  env to     acc
 ---   ------ ----- --------- --------- ------- -------    ------- -------    ------- -------    ----
   1 ?   12.4   1.2    0.0006     0.054      47     127 ..       9      93 ..       3     271 .. 0.82

  Alignments for each domain:
  == domain 1    score: 12.4 bits;  conditional E-value: 0.0006
  COP1_NP_180854-aln  47 cpicmq....iikdafltacGhsfcymcivthlrnksdcpccgkyltnsqlfpnflldkllkktsarqisktaspve...hlrqalqk 127
                         c ic +     ++  ++ +cGhs+c  c   h    s+cp c +  + +    n+ +  l+k+ ++ q    a p     ++ q+l++
            C53A5.6b   9 CIICYNeydtELRKPCIGTCGHSICESC--KHQMVSSKCPQCNREEAFAITTINYQVLELIKHFKSMQSGGVA-PQAqstNFLQSLDE 93 
                         666664222246788999**********..58888899*****998888888898888888888777754433.33301134444444 PP

>> F02E9.10a  CE27119	WBGene00008533	status:Confirmed	UniProt:Q95QM9	protein_id:CAC42275.1
   #    score  bias  c-Evalue  i-Evalue hmmfrom  hmm to    alifrom  ali to    envfrom  env to     acc
 ---   ------ ----- --------- --------- ------- -------    ------- -------    ------- -------    ----
   1 ?   10.7   0.1    0.0019      0.17     504     623 ..     161     290 ..     156     293 .. 0.76
   2 ?    9.2   0.0    0.0056       0.5     367     487 ..     201     323 ..     195     326 .. 0.77

  Alignments for each domain:
  == domain 1    score: 10.7 bits;  conditional E-value: 0.0019
  COP1_NP_180854-aln 504 nicsvkynpgssnyvavGsadhhihyydlrnisrpvhvfsGhkkavsyvkflsnde.lasastdstlrlwdvke.........nlpvrtfr 584
                          i ++ky    ++y+a+G  d  i      n +   h ++ h   +  + fl n+e + sa  d  ++l  + e           ++r++ 
           F02E9.10a 161 QISCLKYSRD-AKYLAIGQLDGAIEMLYSENFK-NYHKYEVHSMRIRKIEFLPNEErFLSACDDRLIKLHSLSEftetdpsrsTKAIRVYS 249
                         699****865.78************99888875.689****************99846799999999998775421111111133445555 PP

  COP1_NP_180854-aln 585 GhaneknfvGltvsse....yiacGsetnevfvyhkaiskplt 623
                          h  +    Glt++++      a  s + ++f++h +++ p+ 
           F02E9.10a 250 AH--DAPVTGLTIDEKsggtRFASSSASSQIFIWHIEMTTPIM 290
                         44..4567899998752222589999*************9986 PP

  == domain 2    score: 9.2 bits;  conditional E-value: 0.0056
  COP1_NP_180854-aln 367 sanivssiefdrddelfataGvsrrikvfdfsavvn.epadvhcpv.velstrsklsclswn.kyaknqiassdyeGivtvwdvttrkslm 454
                         s  i   ief  ++e f +a   r ik+  +s   + +p+     + v  +  + ++ l+ + k    + ass     + +w ++    +m
           F02E9.10a 201 SMRI-RKIEFLPNEERFLSACDDRLIKLHSLSEFTEtDPSRSTKAIrVYSAHDAPVTGLTIDeKSGGTRFASSSASSQIFIWHIEMTTPIM 290
                         5444.57999999999999999999999999988752555544444155556677888887526667899********************9 PP

  COP1_NP_180854-aln 455 ey.eehekrawsvdfsrtdpsmlvsGsddckvkv 487
                            +eh     ++ fs t    l+sG dd+ + +
           F02E9.10a 291 SItNEHTSTISALSFSPTSRH-LLSGGDDAMILI 323
                         863799999999*****9876.669999987765 PP

>> F02E9.10c  CE41213	WBGene00008533	status:Confirmed	UniProt:A5Z2V7	protein_id:CAN99681.1
   #    score  bias  c-Evalue  i-Evalue hmmfrom  hmm to    alifrom  ali to    envfrom  env to     acc
 ---   ------ ----- --------- --------- ------- -------    ------- -------    ------- -------    ----
   1 ?   10.7   0.1    0.0019      0.17     504     623 ..     161     290 ..     156     293 .. 0.76
   2 ?    9.2   0.0    0.0057      0.51     367     487 ..     201     323 ..     195     326 .. 0.77

  Alignments for each domain:
  == domain 1    score: 10.7 bits;  conditional E-value: 0.0019
  COP1_NP_180854-aln 504 nicsvkynpgssnyvavGsadhhihyydlrnisrpvhvfsGhkkavsyvkflsnde.lasastdstlrlwdvke.........nlpvrtfr 584
                          i ++ky    ++y+a+G  d  i      n +   h ++ h   +  + fl n+e + sa  d  ++l  + e           ++r++ 
           F02E9.10c 161 QISCLKYSRD-AKYLAIGQLDGAIEMLYSENFK-NYHKYEVHSMRIRKIEFLPNEErFLSACDDRLIKLHSLSEftetdpsrsTKAIRVYS 249
                         699****865.78************99888875.689****************99846799999999998775421111111133445555 PP

  COP1_NP_180854-aln 585 GhaneknfvGltvsse....yiacGsetnevfvyhkaiskplt 623
                          h  +    Glt++++      a  s + ++f++h +++ p+ 
           F02E9.10c 250 AH--DAPVTGLTIDEKsggtRFASSSASSQIFIWHIEMTTPIM 290
                         44..4567899998752222589999*************9986 PP

  == domain 2    score: 9.2 bits;  conditional E-value: 0.0057
  COP1_NP_180854-aln 367 sanivssiefdrddelfataGvsrrikvfdfsavvn.epadvhcpv.velstrsklsclswn.kyaknqiassdyeGivtvwdvttrkslm 454
                         s  i   ief  ++e f +a   r ik+  +s   + +p+     + v  +  + ++ l+ + k    + ass     + +w ++    +m
           F02E9.10c 201 SMRI-RKIEFLPNEERFLSACDDRLIKLHSLSEFTEtDPSRSTKAIrVYSAHDAPVTGLTIDeKSGGTRFASSSASSQIFIWHIEMTTPIM 290
                         5444.57999999999999999999999999988752555544444155556677888887526667899********************9 PP

  COP1_NP_180854-aln 455 ey.eehekrawsvdfsrtdpsmlvsGsddckvkv 487
                            +eh     ++ fs t    l+sG dd+ + +
           F02E9.10c 291 SItNEHTSTISALSFSPTSRH-LLSGGDDAMILI 323
                         863799999999*****9876.669999987765 PP

>> C53A5.6a  CE08955	WBGene00008266	Zinc finger, C3HC4 type (RING finger)	status:Partially_confirmed	UniProt:O17698	prot
   #    score  bias  c-Evalue  i-Evalue hmmfrom  hmm to    alifrom  ali to    envfrom  env to     acc
 ---   ------ ----- --------- --------- ------- -------    ------- -------    ------- -------    ----
   1 ?   12.1   1.6   0.00076     0.068      47     128 ..       9      91 ..       3     250 .. 0.86

  Alignments for each domain:
  == domain 1    score: 12.1 bits;  conditional E-value: 0.00076
  COP1_NP_180854-aln  47 cpicmq....iikdafltacGhsfcymcivthlrnksdcpccgkyltnsqlfpnflldkllkktsarqisktaspvehlrqalqkG 128
                         c ic +     ++  ++ +cGhs+c  c   h    s+cp c +  + +    n+ +  l+k+ ++ q    ++p  +  ++l++G
            C53A5.6a   9 CIICYNeydtELRKPCIGTCGHSICESC--KHQMVSSKCPQCNREEAFAITTINYQVLELIKHFKSMQS-GGVAPQAQSTNSLDEG 91 
                         666664222246788999**********..58888899*****99999988999999999998888774.4456666666666665 PP

>> C06A5.9  CE34249	WBGene00004380	locus:rnf-1	status:Confirmed	UniProt:O01482	protein_id:CCD61221.1
   #    score  bias  c-Evalue  i-Evalue hmmfrom  hmm to    alifrom  ali to    envfrom  env to     acc
 ---   ------ ----- --------- --------- ------- -------    ------- -------    ------- -------    ----
   1 ?   11.7   1.3   0.00096     0.086      45     103 ..      20      88 ..       2      92 .. 0.66

  Alignments for each domain:
  == domain 1    score: 11.7 bits;  conditional E-value: 0.00096
  COP1_NP_180854-aln  45 llcpicmqiikdaflta....cGhsfcymcivthlrn....ksdcpccgkyltn..sqlfpnflldkll 103
                           c +c q  +++   a    cGh+fc  ci    +     + +cp+c     +  +++ pnf +  l 
             C06A5.9  20 CQCQVCYQPFNETTKLArslhCGHTFCTECIRNVQNYgnspHLECPTCRAETKSniENVAPNFSIMELA 88 
                         579999998776543322333**********7654431122458****765432125789999887665 PP

>> JC8.2  CE37529	WBGene00010435	status:Partially_confirmed	UniProt:Q9NAQ2	protein_id:CAB05230.3
   #    score  bias  c-Evalue  i-Evalue hmmfrom  hmm to    alifrom  ali to    envfrom  env to     acc
 ---   ------ ----- --------- --------- ------- -------    ------- -------    ------- -------    ----
   1 ?    1.1   0.0       1.6   1.4e+02     512     541 ..     191     222 ..     179     250 .. 0.75
   2 ?    7.9   0.0     0.013       1.2     462     574 ..     248     363 ..     240     387 .. 0.68

  Alignments for each domain:
  == domain 1    score: 1.1 bits;  conditional E-value: 1.6
  COP1_NP_180854-aln 512 pgssnyvavGsadhhihyydl..rnisrpvhv 541
                          g +n +avG+ + +ih +dl   n+ +p   
               JC8.2 191 TGKGNLLAVGTMNSEIHIWDLdiMNTATPFLT 222
                         477899********999998722466666544 PP

  == domain 2    score: 7.9 bits;  conditional E-value: 0.013
  COP1_NP_180854-aln 462 rawsvdfsrtdpsmlvsGsddckvkvwctkqea.svlnidmkanicsvkynpgssnyvavGsadhhihyydlrnis...rpvhvfsGhkka 548
                            s+ + r  + +l sG  d  v +w   +   + +  d   +i ++k+ p  s+++ +G+   ++   d r+ s   +  + f G    
               JC8.2 248 AVISLAWNRITTHVLASGGADKTVVLWDLDEAKpAQIIPDQGGEIQTMKWHPNESTFLLLGTMKGQVNVVDCRESSgnaSAAWKFDGQIEK 338
                         5567777888888888888888888887654331344448888888888888888888888888888888888776222344566676666 PP

  COP1_NP_180854-aln 549 vsyvkflsndelasastdstlrlwdv 574
                         v +  f   + + s s d  lr  d+
               JC8.2 339 VIWNHFNPFTAFCS-SDDGRLRHLDM 363
                         66666655544443.45556665555 PP

>> F02E9.10b  CE38314	WBGene00008533	status:Confirmed	UniProt:Q564V0	protein_id:CAI79161.1
   #    score  bias  c-Evalue  i-Evalue hmmfrom  hmm to    alifrom  ali to    envfrom  env to     acc
 ---   ------ ----- --------- --------- ------- -------    ------- -------    ------- -------    ----
   1 ?    8.0   0.2     0.012       1.1     487     623 ..      72     226 ..      14     229 .. 0.71
   2 ?    9.7   0.0    0.0038      0.34     366     487 ..     136     259 ..     129     262 .. 0.78

  Alignments for each domain:
  == domain 1    score: 8.0 bits;  conditional E-value: 0.012
  COP1_NP_180854-aln 487 vwctkqeasvlnidmka....nicsvkynpg...ssnyvavGsadhhihyydlrnisrpvhvfsGhkkavsyvkflsnde.lasastdstl 569
                          w t  +a+ +++d k      + s+ y+      ++y+a+G  d  i      n +   h ++ h   +  + fl n+e + sa  d  +
           F02E9.10b  72 KWRTAIQAADISVDGKYmvavGMNSIVYEVElsrDAKYLAIGQLDGAIEMLYSENFK-NYHKYEVHSMRIRKIEFLPNEErFLSACDDRLI 161
                         5667767777777755311012345666543111568***********998888775.6899***************99846799999999 PP

  COP1_NP_180854-aln 570 rlwdvke.........nlpvrtfrGhaneknfvGltvsse....yiacGsetnevfvyhkaiskplt 623
                         +l  + e           ++r++  h  +    Glt++++      a  s + ++f++h +++ p+ 
           F02E9.10b 162 KLHSLSEftetdpsrsTKAIRVYSAH--DAPVTGLTIDEKsggtRFASSSASSQIFIWHIEMTTPIM 226
                         99877542111111113344555544..4567899998752222589999*************9986 PP

  == domain 2    score: 9.7 bits;  conditional E-value: 0.0038
  COP1_NP_180854-aln 366 hsanivssiefdrddelfataGvsrrikvfdfsavvn.epadvhcpv.velstrsklsclswn.kyaknqiassdyeGivtvwdvttrksl 453
                         hs  i   ief  ++e f +a   r ik+  +s   + +p+     + v  +  + ++ l+ + k    + ass     + +w ++    +
           F02E9.10b 136 HSMRI-RKIEFLPNEERFLSACDDRLIKLHSLSEFTEtDPSRSTKAIrVYSAHDAPVTGLTIDeKSGGTRFASSSASSQIFIWHIEMTTPI 225
                         55544.5799999999999999999999999998875255554444415555667788888752666789********************* PP

  COP1_NP_180854-aln 454 mey.eehekrawsvdfsrtdpsmlvsGsddckvkv 487
                         m   +eh     ++ fs t    l+sG dd+ + +
           F02E9.10b 226 MSItNEHTSTISALSFSPTSRH-LLSGGDDAMILI 259
                         9863799999999*****9876.669999987765 PP

>> F45G2.6  CE37519	WBGene00006612	locus:trf-1	Zinc finger, C3HC4 type (RING finger)	status:Partially_confirmed	UniProt:
   #    score  bias  c-Evalue  i-Evalue hmmfrom  hmm to    alifrom  ali to    envfrom  env to     acc
 ---   ------ ----- --------- --------- ------- -------    ------- -------    ------- -------    ----
   1 ?   10.7   4.1    0.0019      0.17      41      86 ..      12      53 ..       2      63 .. 0.76

  Alignments for each domain:
  == domain 1    score: 10.7 bits;  conditional E-value: 0.0019
  COP1_NP_180854-aln 41 ldkdllcpicmqiikdafltacGhsfcymcivthlrnksdcpccgk 86
                        l  d  cpic q ++d +   c h +c +c        +  p c+ 
             F45G2.6 12 LPADCTCPICEQALRDPIKLNCDHHYCRQCFEN----ENRTPGCAA 53
                        667999************************754....444444443 PP

>> H24G06.1c  CE32196	WBGene00019237	status:Partially_confirmed	UniProt:Q8ITV9	protein_id:CCD72430.1
   #    score  bias  c-Evalue  i-Evalue hmmfrom  hmm to    alifrom  ali to    envfrom  env to     acc
 ---   ------ ----- --------- --------- ------- -------    ------- -------    ------- -------    ----
   1 ?   10.2   0.2    0.0028      0.25     516     574 ..     537     601 ..     513     609 .. 0.85

  Alignments for each domain:
  == domain 1    score: 10.2 bits;  conditional E-value: 0.0028
  COP1_NP_180854-aln 516 nyvavGsadhhihyyd.lrnisrpvh..vfsGhkkavsyvkflsnd...elasastdstlrlwdv 574
                         +++a G  d  +h +  +   s+ vh  v+ Gh+ a+  +kf sn+    l +a++d +l +w +
           H24G06.1c 537 IFLASGGRDRFVHVFRrIPYSSQFVHcaVLDGHQSAIKSIKFASNNgqlHLYTAASDRSLIIWKL 601
                         68999********99625667788886689***************95555889999****99976 PP

>> Y52E8A.2  CE25390	WBGene00021795	status:Confirmed	UniProt:Q9N3H6	protein_id:CCD62412.1
   #    score  bias  c-Evalue  i-Evalue hmmfrom  hmm to    alifrom  ali to    envfrom  env to     acc
 ---   ------ ----- --------- --------- ------- -------    ------- -------    ------- -------    ----
   1 ?   11.2   0.5    0.0014      0.12      11      95 ..     101     190 ..      91     192 .] 0.66

  Alignments for each domain:
  == domain 1    score: 11.2 bits;  conditional E-value: 0.0014
  COP1_NP_180854-aln  11 pavvkeekskslsesaaaaaeva.avateseldkdllcpicmq.ii...kdafltacGhsfcymcivthlrnksdcpccgkyltnsqlfp 95 
                         ++ +k + s+s ++ +  + + + +++++s    d  c ic++ +i   k     +c   f   c    +++ks cp+c + + +   fp
            Y52E8A.2 101 NGAEKLKASTSSEKGSIPSVSFSsSISSSSAELSDARCLICLDdVIsteKTIKCNSCRRRFHLDCASQWFKEKSVCPACNRGMLDPTEFP 190
                         444444444444444444433331555566666899*****97344332444567999*********************98776666665 PP

>> C02B8.6  CE29656	WBGene00015324	DNA repair protein RAD16 (yeast, weak)	status:Partially_confirmed	UniProt:Q11096	prot
   #    score  bias  c-Evalue  i-Evalue hmmfrom  hmm to    alifrom  ali to    envfrom  env to     acc
 ---   ------ ----- --------- --------- ------- -------    ------- -------    ------- -------    ----
   1 ?   11.0   1.8    0.0016      0.15      46      88 ..       4      47 ..       2      77 .. 0.84

  Alignments for each domain:
  == domain 1    score: 11.0 bits;  conditional E-value: 0.0016
  COP1_NP_180854-aln 46 lcpicmqiikdafltacGhsfcymcivthlrnks.dcpccgkyl 88
                        +c ic +  +  +   c h fcy+ci   ++n   +c  c + +
             C02B8.6  4 ICTICHNTPNRPVRLDCNHEFCYICIKGSIQNDMlNCAVCRRPF 47
                        6999*999999999**************9998644999997654 PP

>> C17E4.5  CE08254	WBGene00003904	locus:pabp-2	RNA binding protein (RNP like)	status:Confirmed	UniProt:Q93233	protein_i
   #    score  bias  c-Evalue  i-Evalue hmmfrom  hmm to    alifrom  ali to    envfrom  env to     acc
 ---   ------ ----- --------- --------- ------- -------    ------- -------    ------- -------    ----
   1 ?    2.0   0.2      0.85        76     176     232 ..      16      72 ..      11      99 .. 0.68
   2 ?    7.2   0.0     0.022         2     540     576 ..     112     150 ..      88     164 .. 0.81

  Alignments for each domain:
  == domain 1    score: 2.0 bits;  conditional E-value: 0.85
  COP1_NP_180854-aln 176 elkevqtdlqyikedisavekhrldlyrakdrysvklrlladegarksrassldkns 232
                         ++   ++dl  i  d++ +e+++++l   ++++  ++ l ++++++ s++  + +++
             C17E4.5  16 DMTGDDADLSAIEGDLNEIEEEQKKLKAIQNEMVGHMNLNTSSQSNSSQSLLTPEEK 72 
                         55566789999*********9999999999998877777766654444433333333 PP

  == domain 2    score: 7.2 bits;  conditional E-value: 0.022
  COP1_NP_180854-aln 540 hvfsGhkkavsyvkflsndel..asastdstlrlwdvke 576
                           fsGh k  +yv f  ++ +  a a tds lr  ++k 
             C17E4.5 112 DRFSGHPKGFAYVEFTEKEGMqnALAMTDSLLRGRQIKV 150
                         569*************99876336789******888775 PP

>> ZK637.14  CE00432	WBGene00014031	Zinc finger, C3HC4 type (RING finger)	status:Confirmed	UniProt:P30631	protein_id:CAA
   #    score  bias  c-Evalue  i-Evalue hmmfrom  hmm to    alifrom  ali to    envfrom  env to     acc
 ---   ------ ----- --------- --------- ------- -------    ------- -------    ------- -------    ----
   1 ?   10.4   2.1    0.0023      0.21      58      90 ..     107     139 ..      44     145 .. 0.76

  Alignments for each domain:
  == domain 1    score: 10.4 bits;  conditional E-value: 0.0023
  COP1_NP_180854-aln  58 fltacGhsfcymcivthlrnksdcpccgkyltn 90 
                         ++  c h f y c++  l+ ++ cp+c + + +
            ZK637.14 107 IVMPCKHRFHYFCLTLWLEAQQTCPTCRQKVKT 139
                         4567***********************987654 PP

>> Y47D3B.11  CE33946	WBGene00012944	status:Partially_confirmed	UniProt:Q9U2B7	protein_id:CAB54384.2
   #    score  bias  c-Evalue  i-Evalue hmmfrom  hmm to    alifrom  ali to    envfrom  env to     acc
 ---   ------ ----- --------- --------- ------- -------    ------- -------    ------- -------    ----
   1 ?   10.3   0.1    0.0025      0.23      33      86 ..     290     359 ..     257     395 .. 0.72

  Alignments for each domain:
  == domain 1    score: 10.3 bits;  conditional E-value: 0.0025
  COP1_NP_180854-aln  33 a.............avateseldkdllcpicmqiikdaf...ltacGhsfcymcivthlrnksdcpccgk 86 
                         +             +va++s+   +  c ic++  ++     +  cGh f  +c+   l  k  cp c  
           Y47D3B.11 290 SrhssylavfgsltSVAQSSSHSAQERCVICLEEYEEGTelrVLFCGHEFHPKCVDPWLLSKRRCPLCQF 359
                         133333334444447777788888889*****9998764322568***********************74 PP

>> K06A5.8d  CE33139	WBGene00019434	status:Partially_confirmed	UniProt:Q8IA70	protein_id:CCD68119.1
   #    score  bias  c-Evalue  i-Evalue hmmfrom  hmm to    alifrom  ali to    envfrom  env to     acc
 ---   ------ ----- --------- --------- ------- -------    ------- -------    ------- -------    ----
   1 ?   -1.3   0.0       8.2   7.3e+02     533     576 ..     401     445 ..     393     453 .. 0.70
   2 ?    9.2   0.0    0.0055      0.49     515     584 ..     477     547 ..     412     555 .. 0.73

  Alignments for each domain:
  == domain 1    score: -1.3 bits;  conditional E-value: 8.2
  COP1_NP_180854-aln 533 rnisrpvhvfsGhkkavsyvkflsnde.lasastdstlrlwdvke 576
                         +n++  v   + h+ +v  + f  n + la+ s d t+rl   +e
            K06A5.8d 401 KNAEIAVTRPKQHRGSVYCLSFNPNGDlLATGSNDKTIRLMAFNE 445
                         555566666677888888888877755268888888888876655 PP

  == domain 2    score: 9.2 bits;  conditional E-value: 0.0055
  COP1_NP_180854-aln 515 snyvavGsadhhihyydlrnisrpvhvfsGhkkavs..yvkflsndelasastdstlrlwdvkenlpvrtfr 584
                         ++ v+ G+ + h+   d  n+ + ++ ++Gh   +   y    + +++ s s d t+r+wd++++++v ++ 
            K06A5.8d 477 TILVSGGAGNCHLNVTDC-NTGQLIQSMKGHTAPILglYTWSQAGNQFVSCSQDKTIRFWDLRQQTAVNVIS 547
                         455556666677777664.6677788888888777422666667799*******************998876 PP

>> F47G4.4  CE18702	WBGene00009825	status:Confirmed	UniProt:Q9XTS1	protein_id:CAB16313.1
   #    score  bias  c-Evalue  i-Evalue hmmfrom  hmm to    alifrom  ali to    envfrom  env to     acc
 ---   ------ ----- --------- --------- ------- -------    ------- -------    ------- -------    ----
   1 ?    9.8   0.0    0.0036      0.32     438     535 ..      71     167 ..      43     183 .. 0.83

  Alignments for each domain:
  == domain 1    score: 9.8 bits;  conditional E-value: 0.0036
  COP1_NP_180854-aln 438 yeGivtvwdvttrkslmeyeehekrawsvdfsrtdpsmlvsGsddckvkvwctkqeasvl.nidmkanicsvkynpgssnyvavGsadhhi 527
                          + i+ v d+ t + + +   h     s+  s+ +p    +Gs dc    w t+ + s +        + s+   pg   yvavG+ d  i
             F47G4.4  71 TNAILKVADIITGHEVRNLTGHTLPITSLAASKFNPYCWYTGSSDCDWTQWDTRMNPSKIfGSKTPGVVRSIALSPGD-RYVAVGT-DETI 159
                         578999************************************************9998761455666788999***95.7*****5.999* PP

  COP1_NP_180854-aln 528 hyydlrni 535
                           +d r+ 
             F47G4.4 160 QIFDARQR 167
                         ****9975 PP

>> Y110A7A.9b  CE37057	WBGene00022459	status:Partially_confirmed	UniProt:Q6AW19	protein_id:CCD66200.1
   #    score  bias  c-Evalue  i-Evalue hmmfrom  hmm to    alifrom  ali to    envfrom  env to     acc
 ---   ------ ----- --------- --------- ------- -------    ------- -------    ------- -------    ----
   1 ?    9.3   0.9    0.0051      0.46     425     507 ..     496     575 ..     478     584 .. 0.83

  Alignments for each domain:
  == domain 1    score: 9.3 bits;  conditional E-value: 0.0051
  COP1_NP_180854-aln 425 wnkyaknqiassdyeGivtvwdvttrkslmeyeehekrawsvdfsr..tdpsmlvsGsddckvkvwctkqeasvlnidmkanics 507
                         w   + + +a  d eG + vwd+  r+s    +    r   + fsr   d +m v  s +  v +w t+  + + +i m +   +
          Y110A7A.9b 496 W---KDDILAVGDVEGNLVVWDLGRRQSRQVRDVSHSRVHRMTFSRlaGDHTMAVLHSKE--VTLWDTEAMTRIQSIRMDSSKLC 575
                         3...4577899******************9999999*********944488999999988..99****99999999999765444 PP

>> T20F5.6  CE28685	WBGene00020628	zinc finger protein	status:Partially_confirmed	UniProt:P91482	protein_id:CCD67781.1
   #    score  bias  c-Evalue  i-Evalue hmmfrom  hmm to    alifrom  ali to    envfrom  env to     acc
 ---   ------ ----- --------- --------- ------- -------    ------- -------    ------- -------    ----
   1 ?    9.7   4.5    0.0039      0.35      14     243 ..      87     349 ..      71     393 .. 0.60

  Alignments for each domain:
  == domain 1    score: 9.7 bits;  conditional E-value: 0.0039
  COP1_NP_180854-aln  14 vkeekskslsesaaaaaevaavateseldkdllcpicmqiikda....fltacGhsfcymcivthlrnks.......dcpccgk...y.lt 89 
                         +k e++k    +++ +a+ +  +++    k l c ic +  +       +  cGh++c +ci   l+ ++        cp+c +   y lt
             T20F5.6  87 PKAENEK----EKEDEADDTILTSKGTEMKGLSCGICYDPFNTGkripKVFPCGHTICLQCIKKLLNTRTflggntvICPSCRQntrYsLT 173
                         2222222....22222333344555666799******998865411125779**********9888766422222226****763333455 PP

  COP1_NP_180854-aln  90 n..sqlfpnflldkllkktsarqisktaspvehlrqalqk.............Gaevsvkeldslltllaekkrkleqe..eaernmqill 163
                         +  +++  nf ++ ll++ ++++ +k+   v+   +                   e+s +el ++ ++   k   + +   e++++ +i++
             T20F5.6 174 TpaDKIPTNFCIQSLLEQRQQEKSTKEPEAVKCTECHTTVsaieattcsdetcQKEISEEELKNVDKIKRPKETLICRSciETNHSTHIFV 264
                         43256777********999998888875555433322222335556666665555666666666666666666666555114444467888 PP

  COP1_NP_180854-aln 164 dflhclrkqkvde...lke..vqtdlqyikedisavekhrldlyrakdrysvklrlladegarksrassldknssglassslnlr 243
                         +f ++  +   ++   l e  +++ l+ + e + a +k +++ +  + r++  l  + +e+ + +   sl++ +s+++ss +  +
             T20F5.6 265 SFSNVAAQYEANKkilLAEslLKKKLKAVDEALLAFDKTKAEAIDHRRRMANALVNIRKEADHPDFYESLNRFMSSMKSSGELFK 349
                         8887766554443221332226777888888888888888888888888877777777777666777777766666666655443 PP

>> Y92C3B.1  CE34437	WBGene00022357	locus:kbp-4	status:Confirmed	UniProt:Q9N2X3	protein_id:CCD62277.1
   #    score  bias  c-Evalue  i-Evalue hmmfrom  hmm to    alifrom  ali to    envfrom  env to     acc
 ---   ------ ----- --------- --------- ------- -------    ------- -------    ------- -------    ----
   1 ?   10.1   0.8    0.0029      0.26     273     324 ..      39      90 ..       3      96 .. 0.68

  Alignments for each domain:
  == domain 1    score: 10.1 bits;  conditional E-value: 0.0029
  COP1_NP_180854-aln 273 altgsdsqlinqsglalarkkrvkaqfndlqecylqkrrkaadkarkkqerd 324
                          ++++ ++  ++   +l ++k v+ q++dlqe y  k    + +++ ++e +
            Y92C3B.1  39 IINKEMDEADRKLEETLEKRKLVEKQLEDLQEQYKVKEFAFSLQKEFQDELK 90 
                         3333333334444578999***************999888777777666654 PP

>> Y110A7A.9a  CE28105	WBGene00022459	status:Partially_confirmed	UniProt:Q9N594	protein_id:CCD66199.1
   #    score  bias  c-Evalue  i-Evalue hmmfrom  hmm to    alifrom  ali to    envfrom  env to     acc
 ---   ------ ----- --------- --------- ------- -------    ------- -------    ------- -------    ----
   1 ?    9.1   0.9     0.006      0.53     425     507 ..     607     686 ..     589     695 .. 0.83

  Alignments for each domain:
  == domain 1    score: 9.1 bits;  conditional E-value: 0.006
  COP1_NP_180854-aln 425 wnkyaknqiassdyeGivtvwdvttrkslmeyeehekrawsvdfsr..tdpsmlvsGsddckvkvwctkqeasvlnidmkanics 507
                         w   + + +a  d eG + vwd+  r+s    +    r   + fsr   d +m v  s +  v +w t+  + + +i m +   +
          Y110A7A.9a 607 W---KDDILAVGDVEGNLVVWDLGRRQSRQVRDVSHSRVHRMTFSRlaGDHTMAVLHSKE--VTLWDTEAMTRIQSIRMDSSKLC 686
                         3...4577899******************9999999*********944488999999988..99****99999999999765444 PP

>> Y75B8A.10  CE28718	WBGene00013547	Zinc finger, C3HC4 type (RING finger)	status:Partially_confirmed	UniProt:Q9XW86	pro
   #    score  bias  c-Evalue  i-Evalue hmmfrom  hmm to    alifrom  ali to    envfrom  env to     acc
 ---   ------ ----- --------- --------- ------- -------    ------- -------    ------- -------    ----
   1 ?    9.7   0.6     0.004      0.36      43      85 ..     169     212 ..     139     218 .. 0.82

  Alignments for each domain:
  == domain 1    score: 9.7 bits;  conditional E-value: 0.004
  COP1_NP_180854-aln  43 kdllcpicmqiikdafltacGhsfcymcivthlrnksd.cpccg 85 
                           + cpi ++      +  c h fc +c+ t  +   d cp c 
           Y75B8A.10 169 ASIGCPIGFTCSTPKAMLRCSHVFCETCLATASKWDFDgCPVCR 212
                         4578******99999999*************99876544**996 PP

>> C06A5.8a  CE07955	WBGene00015505	status:Confirmed	UniProt:O01481	protein_id:CCD61219.1
   #    score  bias  c-Evalue  i-Evalue hmmfrom  hmm to    alifrom  ali to    envfrom  env to     acc
 ---   ------ ----- --------- --------- ------- -------    ------- -------    ------- -------    ----
   1 ?   10.1   4.0    0.0029      0.26      42     106 ..      33     107 ..       2     185 .. 0.69

  Alignments for each domain:
  == domain 1    score: 10.1 bits;  conditional E-value: 0.0029
  COP1_NP_180854-aln  42 dkdllcpicmqiikd....afltacGhsfcymcivthlrnks....dcpccgky..ltnsqlfpnflldkllkkt 106
                         ++ l+c +c +  ++    a    cGh+fc  ci t  +  +    +cp+c        + +  nf +  l++k 
            C06A5.8a  33 EEFLKCQVCCTNYNEttklARGLHCGHTFCTECIKTMQKYGNsaylECPSCRAEtkCDIAAVSTNFAIMELIRKC 107
                         444668888766554110044457***********987754433448****754113446778899999999886 PP

>> T21F4.1a  CE07525	WBGene00020658	status:Partially_confirmed	protein_id:CCD69510.1
   #    score  bias  c-Evalue  i-Evalue hmmfrom  hmm to    alifrom  ali to    envfrom  env to     acc
 ---   ------ ----- --------- --------- ------- -------    ------- -------    ------- -------    ----
   1 ?    9.5   0.3    0.0046      0.41      42      78 ..     326     369 ..     284     382 .. 0.69

  Alignments for each domain:
  == domain 1    score: 9.5 bits;  conditional E-value: 0.0046
  COP1_NP_180854-aln  42 dkdllcpicmqiikda.......fltacGhsfcymcivthlrnk 78 
                            l c ic+++ k         +lt cGh++c  c  t l ++
            T21F4.1a 326 MARLDCKICLKVYKSNrakstprILTNCGHTLCEACAETLLAQH 369
                         45688******9986433344448*************9998765 PP

>> K06A5.8a  CE31354	WBGene00019434	status:Partially_confirmed	UniProt:Q95X65	protein_id:CCD68117.1
   #    score  bias  c-Evalue  i-Evalue hmmfrom  hmm to    alifrom  ali to    envfrom  env to     acc
 ---   ------ ----- --------- --------- ------- -------    ------- -------    ------- -------    ----
   1 ?    8.5   0.0    0.0089       0.8     517     588 ..     745     817 ..     690     830 .. 0.75

  Alignments for each domain:
  == domain 1    score: 8.5 bits;  conditional E-value: 0.0089
  COP1_NP_180854-aln 517 yvavGsadhhihyydlrnisrpvhvfsGhkkavs..yvkflsndelasastdstlrlwdvkenlpvrtfrGhan 588
                          v+ G+ + h+   d  n+ + ++ ++Gh   +   y    + +++ s s d t+r+wd++++++v ++   +n
            K06A5.8a 745 LVSGGAGNCHLNVTDC-NTGQLIQSMKGHTAPILglYTWSQAGNQFVSCSQDKTIRFWDLRQQTAVNVISPGSN 817
                         5555666666666664.6667777788888776422555666799********************998765444 PP

>> T05A12.4a  CE37666	WBGene00020235	helicase	status:Partially_confirmed	UniProt:Q5WRS6	protein_id:CCD73336.1
   #    score  bias  c-Evalue  i-Evalue hmmfrom  hmm to    alifrom  ali to    envfrom  env to     acc
 ---   ------ ----- --------- --------- ------- -------    ------- -------    ------- -------    ----
   1 ?    8.7   1.5    0.0079       0.7      36      71 ..    1335    1370 ..    1304    1401 .. 0.74

  Alignments for each domain:
  == domain 1    score: 8.7 bits;  conditional E-value: 0.0079
  COP1_NP_180854-aln   36 ateseldkdllcpicmqiikdafltacGhsfcymci 71  
                          +   e++  + cpic + i   ++ +cGh +c  c 
           T05A12.4a 1335 QLDGETEDIFDCPICCASIDCFMVFTCGHRICQNCF 1370
                          44455666789********999999**********7 PP

>> F26E4.11  CE09695	WBGene00009164	locus:hrdl-1	Zinc finger, C3HC4 type (RING finger)	status:Confirmed	UniProt:P90859	p
   #    score  bias  c-Evalue  i-Evalue hmmfrom  hmm to    alifrom  ali to    envfrom  env to     acc
 ---   ------ ----- --------- --------- ------- -------    ------- -------    ------- -------    ----
   1 ?    8.9   1.9    0.0066      0.59      25      85 ..     313     373 ..     295     380 .. 0.78

  Alignments for each domain:
  == domain 1    score: 8.9 bits;  conditional E-value: 0.0066
  COP1_NP_180854-aln  25 saaaaaevaavateseldkdllcpicmqiikdafltacGhsfcymcivthlrnksdcpccg 85 
                         ++  ++ + + ++ + ++ d  c +c +++  +    c h f   c++  l + s cp+c 
            F26E4.11 313 KKIFEHIERSYPSVKCANGDDRCVVCWELLGTSRRLPCSHQFHDWCLMWWLAQDSSCPTCR 373
                         4444444445566677788889**************************************6 PP

>> C30H6.12  CE43622	WBGene00044238	status:Partially_confirmed	UniProt:Q564W5	protein_id:CAI79147.3
   #    score  bias  c-Evalue  i-Evalue hmmfrom  hmm to    alifrom  ali to    envfrom  env to     acc
 ---   ------ ----- --------- --------- ------- -------    ------- -------    ------- -------    ----
   1 ?    9.1   3.0    0.0061      0.54     219     311 ..      70     164 ..      53     175 .. 0.76

  Alignments for each domain:
  == domain 1    score: 9.1 bits;  conditional E-value: 0.0061
  COP1_NP_180854-aln 219 garksrassldknssglassslnlrgglssgsltkkkdgkskasssgkgiqrrdaltgsdsqlinq.sg.lalarkkrvkaqfndlqecyl 307
                         + +k++++s  ++ s+  sss++ +++++++++t++k +k k +++ ++ ++r++ +gs +  +++  +   +    r   q ++l e+ l
            C30H6.12  70 SEEKEKKKSKSRSGSKKRSSSQKKKTTTTTTTKTSQKTAKKKEAKDVTKEKDRESSEGSPTSILTNdLAtCFIGAPSRTSKQIENLPEYEL 160
                         3556677777788888889999999999999999999899998888889999999998866554431333678889999999999999998 PP

  COP1_NP_180854-aln 308 qkrr 311
                          ++ 
            C30H6.12 161 LRKE 164
                         8765 PP

>> ZC123.3  CE45744	WBGene00022518	locus:zfh-2	zinc finger protein	status:Partially_confirmed	UniProt:O45019	protein_id:
   #    score  bias  c-Evalue  i-Evalue hmmfrom  hmm to    alifrom  ali to    envfrom  env to     acc
 ---   ------ ----- --------- --------- ------- -------    ------- -------    ------- -------    ----
   1 ?    8.8   0.3    0.0075      0.67      60     101 ..     453     496 ..     392     730 .. 0.76
   2 ?   -0.5   0.1       4.6   4.1e+02      27     101 ..    1139    1214 ..    1095    1218 .. 0.71

  Alignments for each domain:
  == domain 1    score: 8.8 bits;  conditional E-value: 0.0075
  COP1_NP_180854-aln  60 tacGhsfcymcivthl..rnksdcpccgkyltnsqlfpnflldk 101
                          +cG sf    ivth+  + k++c  c++ +++++ f   l + 
             ZC123.3 453 PTCGDSFDENTIVTHMleHTKEECEMCSETFATKEAFLSHLNSA 496
                         47*************8445799******9887777776665432 PP

  == domain 2    score: -0.5 bits;  conditional E-value: 4.6
  COP1_NP_180854-aln   27 aaaaevaavateseldkdllcpicmqiikdaf.ltacGhsfcymcivthlrnksdcpccgkyltnsqlfpnflldk 101 
                          a++ + +++a++++  +d+l  +c +i+  +   t+  h +c  c      + +     ++   ++ l+pnf ld 
             ZC123.3 1139 ANSVTPSSSAASQKSSNDVLLKMCESIVGGSTpSTSSFHKLCIFCAQDFKDRSAMSEHMAQKHPQHMLLPNFDLDM 1214
                          33344446677788899**********9876426777788888887766666566667777778889999999985 PP

>> T27C4.4c  CE33330	WBGene00003025	locus:lin-40	status:Partially_confirmed	UniProt:Q86S27	protein_id:CCD74257.1
   #    score  bias  c-Evalue  i-Evalue hmmfrom  hmm to    alifrom  ali to    envfrom  env to     acc
 ---   ------ ----- --------- --------- ------- -------    ------- -------    ------- -------    ----
   1 ?    8.3   2.8     0.011      0.94     244     325 ..     662     740 ..     636     748 .. 0.58

  Alignments for each domain:
  == domain 1    score: 8.3 bits;  conditional E-value: 0.011
  COP1_NP_180854-aln 244 gglssgsltkkkdgkskasssgkgiqrrdaltgs.dsqlinqsglalarkkrvkaqfndlqecylqkrrkaadkarkkqerdt 325
                         ++++  +lt ++    ++++++  ++   +l++  +++l+n +  alar +  + qf +lq+ + qk + + +++ ++q++++
            T27C4.4c 662 ATAAVNTLTPQQ----QQQQRAAAANMLMTLNSGdKQNLLNVAKEALARGQITQEQFLQLQKNFAQKIQAQIQQQIQQQQQRQ 740
                         222222222222....22222222222233334414555667779**********************8866666555544443 PP

>> C10H11.8b  CE45568	WBGene00015697	status:Partially_confirmed	UniProt:E5QCF5	protein_id:CCD64224.1
   #    score  bias  c-Evalue  i-Evalue hmmfrom  hmm to    alifrom  ali to    envfrom  env to     acc
 ---   ------ ----- --------- --------- ------- -------    ------- -------    ------- -------    ----
   1 ?    3.7   0.0      0.26        23     560     606 ..      28      74 ..      23      91 .. 0.82
   2 ?    3.1   0.0      0.39        35     564     587 ..     318     341 ..     253     347 .. 0.85

  Alignments for each domain:
  == domain 1    score: 3.7 bits;  conditional E-value: 0.26
  COP1_NP_180854-aln 560 lasastdstlrlwdvkenlpvrtfrGhaneknfvGltvsseyiacGs 606
                         l sas d t+rlw++     + t+   + + n + lt +   +a G+
           C10H11.8b  28 LVSASYDLTIRLWQLSTGKCIGTIPHNEGQVNALSLTSTGRDLAVGA 74 
                         78*************99999999988777888888887777777765 PP

  == domain 2    score: 3.1 bits;  conditional E-value: 0.39
  COP1_NP_180854-aln 564 stdstlrlwdvkenlpvrtfrGha 587
                           d  +++wdv++n  v  + Gh 
           C10H11.8b 318 GNDNQVKIWDVENNKKVAQWDGHI 341
                         457788888888888888888885 PP

>> Y55F3AM.6b  CE33891	WBGene00021924	status:Confirmed	UniProt:Q86FN4	protein_id:CCD74064.1
   #    score  bias  c-Evalue  i-Evalue hmmfrom  hmm to    alifrom  ali to    envfrom  env to     acc
 ---   ------ ----- --------- --------- ------- -------    ------- -------    ------- -------    ----
   1 ?    8.6   1.0    0.0086      0.77      27      73 ..     193     244 ..     172     269 .. 0.64

  Alignments for each domain:
  == domain 1    score: 8.6 bits;  conditional E-value: 0.0086
  COP1_NP_180854-aln  27 aaaaevaavateseldkdllcpicmqii.....kdafltacGhsfcymcivt 73 
                         a+++++ + a   +  ++  c icm+ i     +  +l  c h fc  ci  
          Y55F3AM.6b 193 ANHTTEMERAFLLQKTEQKTCGICMENIfeknlRFGILNGCQHCFCLDCIRQ 244
                         22222223333444555678*****87733222446899**********975 PP

>> R11D1.1a  CE38535	WBGene00011242	status:Confirmed	UniProt:Q7JLF4	protein_id:CAA99908.2
   #    score  bias  c-Evalue  i-Evalue hmmfrom  hmm to    alifrom  ali to    envfrom  env to     acc
 ---   ------ ----- --------- --------- ------- -------    ------- -------    ------- -------    ----
   1 ?    6.5   0.0     0.036       3.2     370     540 ..      68     241 ..      27     249 .. 0.74
   2 ?   -0.2   0.0       3.7   3.3e+02     536     573 ..     356     394 ..     354     397 .. 0.81

  Alignments for each domain:
  == domain 1    score: 6.5 bits;  conditional E-value: 0.036
  COP1_NP_180854-aln 370 ivssiefdrddelfataGvsrrikvfdfsavvnepadvhcpvvelstrsklsclswnkyaknqiassdyeGivtvwdvttrkslmeyeehe 460
                          + +++f  +d ++a +G     +v++   ++   +     v+e   rs + +l ++  ++  + s +  G v   d++t++s+   +e +
            R11D1.1a  68 CINALQFSHNDRFLA-SGDDMHGRVWNVDELMVRKTPKPIGVMEHPHRSNIFSLEFDL-ENRFLYSGERWGTVIKHDIETKQSIYVANENN 156
                         566777877777665.5777888899999999999999999*************9985.55678899999***************999999 PP

  COP1_NP_180854-aln 461 kr..awsvdfsrtdpsmlvsGsddckvkvwctkqeas....vlnidmkanicsvkynpgssnyvavGsadhhihyydlrnisrpvh 540
                         +r   + +d   td +++v       v     +        vl  +   n  +  + p +   + v s       +d r   rpv+
            R11D1.1a 157 NRgdVYHMDQHPTDNTLIVVTRAKL-VSFIDNRDRQNpislVLPANSGKNFYTAEFHPETPALILVNSETGGPNVFDRRMQARPVY 241
                         9944589999999999999765542.333333222220011333344445666666677777777777776667777777777666 PP

  == domain 2    score: -0.2 bits;  conditional E-value: 3.7
  COP1_NP_180854-aln 536 srpvhvfsGhkkavsyvkflsnde.lasastdstlrlwd 573
                         ++ + v++Gh+     v+f   ++ l s+  + +++lw 
            R11D1.1a 356 EKELTVLRGHRSVPNQVRFSQHNNlLVSSGVENSFKLWS 394
                         567899*************87655167888999999995 PP

>> Y53G8AM.4  CE25416	WBGene00021804	status:Partially_confirmed	UniProt:Q9N3H1	protein_id:CCD73803.1
   #    score  bias  c-Evalue  i-Evalue hmmfrom  hmm to    alifrom  ali to    envfrom  env to     acc
 ---   ------ ----- --------- --------- ------- -------    ------- -------    ------- -------    ----
   1 ?    8.7   3.0    0.0079      0.71      57      81 ..     253     277 ..     231     302 .. 0.76

  Alignments for each domain:
  == domain 1    score: 8.7 bits;  conditional E-value: 0.0079
  COP1_NP_180854-aln  57 afltacGhsfcymcivthlrnksdc 81 
                          fl acGh++c  c  t l++ks+ 
           Y53G8AM.4 253 RFLFACGHTYCDECCNTILKKKSEY 277
                         49********************984 PP

>> F42G2.5  CE10314	WBGene00018354	status:Partially_confirmed	UniProt:O17099	protein_id:CCD70285.1
   #    score  bias  c-Evalue  i-Evalue hmmfrom  hmm to    alifrom  ali to    envfrom  env to     acc
 ---   ------ ----- --------- --------- ------- -------    ------- -------    ------- -------    ----
   1 ?    8.9   0.6    0.0069      0.62      34      99 ..     121     196 ..      87     334 .. 0.70

  Alignments for each domain:
  == domain 1    score: 8.9 bits;  conditional E-value: 0.0069
  COP1_NP_180854-aln  34 avateseldkdllcpic...mqiikdaf...ltacGhsfcymcivthlrnks.dcpccgkyltn...sqlfpnfll 99 
                         +  ++++   ++ c ic   ++ + d     +  cGhs+c  c     +n    cp c +       ++l  nf l
             F42G2.5 121 TFVDNTDSKSNIECEICtleFSSVVDNQiprILQCGHSICQSCASKLAKNCViLCPFCRNETNVssvASLPKNFAL 196
                         5556677788899999943333444543133679*********987777654279*99875443011344456644 PP

>> F40G9.14  CE19861	WBGene00018248	zinc finger protein	status:Partially_confirmed	UniProt:Q9TZ74	protein_id:CCD70936.1
   #    score  bias  c-Evalue  i-Evalue hmmfrom  hmm to    alifrom  ali to    envfrom  env to     acc
 ---   ------ ----- --------- --------- ------- -------    ------- -------    ------- -------    ----
   1 ?   13.7   3.6   0.00025     0.022      28     115 ..     117     212 ..      93     224 .. 0.69

  Alignments for each domain:
  == domain 1    score: 13.7 bits;  conditional E-value: 0.00025
  COP1_NP_180854-aln  28 aaaevaavateseldk..dllcpicmqii.....kdafltacGhsfcymci.vthlrnksdcpccgkyltnsqlfpnflldkllkktsarq 110
                          ++ +++++++ +ld+  d  c ic++       +   +  cGh++c  ci v + + + +cp c++   + ++  n l+  +l+  s+  
            F40G9.14 117 EKERKEQIKKRYQLDEyvDDECKICFEKYevtgnRSPRVFNCGHTYCESCIqVCKHQFQIKCPFCTTTSYQINFSTNKLILEVLNGKSKDT 207
                         33333444555555542266899999765112224567889**********555677899*****99999999999999988988888887 PP

  COP1_NP_180854-aln 111 iskta 115
                         +s t+
            F40G9.14 208 LSCTS 212
                         77765 PP

>> T27C4.4b  CE21212	WBGene00003025	locus:lin-40	status:Confirmed	UniProt:Q76NP4	protein_id:CCD74256.1
   #    score  bias  c-Evalue  i-Evalue hmmfrom  hmm to    alifrom  ali to    envfrom  env to     acc
 ---   ------ ----- --------- --------- ------- -------    ------- -------    ------- -------    ----
   1 ?    8.1   2.8     0.012       1.1     244     326 ..     662     741 ..     636     749 .. 0.58

  Alignments for each domain:
  == domain 1    score: 8.1 bits;  conditional E-value: 0.012
  COP1_NP_180854-aln 244 gglssgsltkkkdgkskasssgkgiqrrdaltgs.dsqlinqsglalarkkrvkaqfndlqecylqkrrkaadkarkkqerdtn 326
                         ++++  +lt ++    ++++++  ++   +l++  +++l+n +  alar +  + qf +lq+ + qk + + +++ ++q++++ 
            T27C4.4b 662 ATAAVNTLTPQQ----QQQQRAAAANMLMTLNSGdKQNLLNVAKEALARGQITQEQFLQLQKNFAQKIQAQIQQQIQQQQQRQA 741
                         222222222222....22222222222233334414555667779**********************88666665555444433 PP

>> T27C4.4d  CE33331	WBGene00003025	locus:lin-40	status:Partially_confirmed	UniProt:Q86S28	protein_id:CCD74258.1
   #    score  bias  c-Evalue  i-Evalue hmmfrom  hmm to    alifrom  ali to    envfrom  env to     acc
 ---   ------ ----- --------- --------- ------- -------    ------- -------    ------- -------    ----
   1 ?    8.1   2.8     0.012       1.1     244     326 ..     662     741 ..     636     749 .. 0.58

  Alignments for each domain:
  == domain 1    score: 8.1 bits;  conditional E-value: 0.012
  COP1_NP_180854-aln 244 gglssgsltkkkdgkskasssgkgiqrrdaltgs.dsqlinqsglalarkkrvkaqfndlqecylqkrrkaadkarkkqerdtn 326
                         ++++  +lt ++    ++++++  ++   +l++  +++l+n +  alar +  + qf +lq+ + qk + + +++ ++q++++ 
            T27C4.4d 662 ATAAVNTLTPQQ----QQQQRAAAANMLMTLNSGdKQNLLNVAKEALARGQITQEQFLQLQKNFAQKIQAQIQQQIQQQQQRQA 741
                         222222222222....22222222222233334414555667779**********************88666665555444433 PP

>> C10H11.8a  CE08097	WBGene00015697	status:Partially_confirmed	UniProt:P91040	protein_id:CCD64220.1
   #    score  bias  c-Evalue  i-Evalue hmmfrom  hmm to    alifrom  ali to    envfrom  env to     acc
 ---   ------ ----- --------- --------- ------- -------    ------- -------    ------- -------    ----
   1 ?    3.5   0.0      0.29        26     560     606 ..      54     100 ..      49     117 .. 0.82
   2 ?    2.9   0.0      0.44        39     564     587 ..     344     367 ..     282     373 .. 0.85

  Alignments for each domain:
  == domain 1    score: 3.5 bits;  conditional E-value: 0.29
  COP1_NP_180854-aln 560 lasastdstlrlwdvkenlpvrtfrGhaneknfvGltvsseyiacGs 606
                         l sas d t+rlw++     + t+   + + n + lt +   +a G+
           C10H11.8a  54 LVSASYDLTIRLWQLSTGKCIGTIPHNEGQVNALSLTSTGRDLAVGA 100
                         78*************99999999988777888888887777777765 PP

  == domain 2    score: 2.9 bits;  conditional E-value: 0.44
  COP1_NP_180854-aln 564 stdstlrlwdvkenlpvrtfrGha 587
                           d  +++wdv++n  v  + Gh 
           C10H11.8a 344 GNDNQVKIWDVENNKKVAQWDGHI 367
                         457788888888888888888885 PP

>> ZC504.3  CE40176	WBGene00013917	serine\/threonine kinase (CDC2\/CDKX subfamily)	status:Partially_confirmed	UniProt:Q2
   #    score  bias  c-Evalue  i-Evalue hmmfrom  hmm to    alifrom  ali to    envfrom  env to     acc
 ---   ------ ----- --------- --------- ------- -------    ------- -------    ------- -------    ----
   1 ?    7.1   0.0     0.024       2.1     227     369 ..     114     323 ..       3     328 .. 0.64

  Alignments for each domain:
  == domain 1    score: 7.1 bits;  conditional E-value: 0.024
  COP1_NP_180854-aln 227 sldknssglassslnlrgglssgsltkkkdgkskasssgkgiqrrdaltgsdsqlinqsglalarkkrvka.................... 297
                            k++++                                                   +l     ++ ++                    
             ZC504.3 114 RSSKSKTKSP------------------------------------------------DSLRSKSSRKSQTpnhlpddgklfdrildpnyk 156
                         1111111111................................................111111111112234444444444444444444 PP

  COP1_NP_180854-aln 298 ........................................................................................... 297
                                                                                                                    
             ZC504.3 157 kkektvmevedvemspvemldeeevstftfddacgpvrpsnepeekdyksegdpesrpatpktpltpdylentivslnetlsddedkgpdd 247
                         4555555555555566666666666669999999999999999999999999999999999999999999999999999999999999999 PP

  COP1_NP_180854-aln 298 .........qfndlqecylqkrrkaadkarkkqerdtnvisregysaGledfqsvlttftrysrlrviaelrhGdlfhsan 369
                                  q++ + e   +  r+a +k r++q++++ v +   y  Gl   q +    + y  l viae  +G++f   n
             ZC504.3 248 kygktpdkeQWESMTENEQKLHRDAMKK-RREQRHREAVSKLPVYYPGLRGCQHI----SEYVILNVIAEGTYGEVFRGKN 323
                         9999999999999999887777755555.555666666777899*******9986....7899**************9877 PP

>> T28B8.5  CE32505	WBGene00012116	locus:del-4	mechanosensory protein	status:Partially_confirmed	UniProt:P91835	protein_
   #    score  bias  c-Evalue  i-Evalue hmmfrom  hmm to    alifrom  ali to    envfrom  env to     acc
 ---   ------ ----- --------- --------- ------- -------    ------- -------    ------- -------    ----
   1 ?    8.1   0.4     0.012       1.1     161     205 ..     461     506 ..     454     515 .. 0.81

  Alignments for each domain:
  == domain 1    score: 8.1 bits;  conditional E-value: 0.012
  COP1_NP_180854-aln 161 illd.flhclrkqkvdelkevqtdlqyikedisavekhrldlyrak 205
                         i+l  f  c +k +  e+++++ d++  k+d++ v ++r++  +a+
             T28B8.5 461 IFLVfFYCCTHKSRRAEIEQLEMDIKKAKDDVDQVAEKRKKHQKAN 506
                         5555156678999**********************99998776664 PP

>> Y55F3AM.6a  CE25488	WBGene00021924	status:Confirmed	UniProt:Q9N373	protein_id:CCD74063.1
   #    score  bias  c-Evalue  i-Evalue hmmfrom  hmm to    alifrom  ali to    envfrom  env to     acc
 ---   ------ ----- --------- --------- ------- -------    ------- -------    ------- -------    ----
   1 ?    8.1   1.0     0.012         1      27      73 ..     193     244 ..     172     269 .. 0.64

  Alignments for each domain:
  == domain 1    score: 8.1 bits;  conditional E-value: 0.012
  COP1_NP_180854-aln  27 aaaaevaavateseldkdllcpicmqii.....kdafltacGhsfcymcivt 73 
                         a+++++ + a   +  ++  c icm+ i     +  +l  c h fc  ci  
          Y55F3AM.6a 193 ANHTTEMERAFLLQKTEQKTCGICMENIfeknlRFGILNGCQHCFCLDCIRQ 244
                         22222223333444555678*****87733222446899**********975 PP

>> T27C4.4a  CE21211	WBGene00003025	locus:lin-40	status:Confirmed	UniProt:O61907	protein_id:CCD74255.1
   #    score  bias  c-Evalue  i-Evalue hmmfrom  hmm to    alifrom  ali to    envfrom  env to     acc
 ---   ------ ----- --------- --------- ------- -------    ------- -------    ------- -------    ----
   1 ?    7.8   2.8     0.015       1.3     245     326 ..     663     741 ..     636     749 .. 0.58

  Alignments for each domain:
  == domain 1    score: 7.8 bits;  conditional E-value: 0.015
  COP1_NP_180854-aln 245 glssgsltkkkdgkskasssgkgiqrrdaltgs.dsqlinqsglalarkkrvkaqfndlqecylqkrrkaadkarkkqerdtn 326
                         +++  +lt ++    ++++++  ++   +l++  +++l+n +  alar +  + qf +lq+ + qk + + +++ ++q++++ 
            T27C4.4a 663 TAAVNTLTPQQ----QQQQRAAAANMLMTLNSGdKQNLLNVAKEALARGQITQEQFLQLQKNFAQKIQAQIQQQIQQQQQRQA 741
                         22222222222....22222222222233334414555667779**********************88666665555444433 PP

>> B0280.9  CE00816	WBGene00015104	status:Confirmed	UniProt:P42000	protein_id:CCD61605.1
   #    score  bias  c-Evalue  i-Evalue hmmfrom  hmm to    alifrom  ali to    envfrom  env to     acc
 ---   ------ ----- --------- --------- ------- -------    ------- -------    ------- -------    ----
   1 ?    7.9   0.4     0.013       1.2     516     614 ..     312     421 ..     307     426 .. 0.78

  Alignments for each domain:
  == domain 1    score: 7.9 bits;  conditional E-value: 0.013
  COP1_NP_180854-aln 516 nyvavGsadhhihyy...dlrnisrpvhvf..sGhkkavsyvkflsndel...asastdstlrlwdvkenlpvrtf...rGhaneknfvGl 595
                          y a Gs    +  y   d rn ++p  +f  s    avs + f s+ +l    s   d  lrl  v ++++ + f    G+      v +
             B0280.9 312 DYFATGSDTGIVNVYsgnDCRNSTNPRPLFnvSNLVTAVSSIAFNSDAQLmaiCSNVKDNHLRLVHVASQTTFKNFperNGKVTHARCVEF 402
                         6788888777777666668999987655551156679*********998732246678**************999955458888889999* PP

  COP1_NP_180854-aln 596 tvsseyiacGsetnevfvy 614
                         + +  y+a G +   ++v+
             B0280.9 403 SPNGGYMAVGNDDGRLHVF 421
                         **********998877776 PP

>> Y7A5A.7  CE21332	WBGene00012413	status:Partially_confirmed	UniProt:Q9XVY7	protein_id:CAA22467.1
   #    score  bias  c-Evalue  i-Evalue hmmfrom  hmm to    alifrom  ali to    envfrom  env to     acc
 ---   ------ ----- --------- --------- ------- -------    ------- -------    ------- -------    ----
   1 ?    8.8   0.1    0.0072      0.64     415     463 ..      33      81 ..      21      99 .. 0.87

  Alignments for each domain:
  == domain 1    score: 8.8 bits;  conditional E-value: 0.0072
  COP1_NP_180854-aln 415 strsklsclswnkyaknqiassdyeGivtvwdvttrkslmeyeehekra 463
                         s   k+s +s nk + +++a +dy  iv   d+       + +ehe ra
             Y7A5A.7  33 SDMQKMSMMSGNKETAKVVARTDYGTIVIDNDILKLAKNAKQKEHEFRA 81 
                         56789****************************9999999999***998 PP

>> F52C9.1  CE44897	WBGene00018672	status:Partially_confirmed	UniProt:D7SFK0	protein_id:CCD71617.1
   #    score  bias  c-Evalue  i-Evalue hmmfrom  hmm to    alifrom  ali to    envfrom  env to     acc
 ---   ------ ----- --------- --------- ------- -------    ------- -------    ------- -------    ----
   1 ?    7.2   0.0     0.022         2     540     578 ..    1130    1169 ..    1120    1183 .. 0.84

  Alignments for each domain:
  == domain 1    score: 7.2 bits;  conditional E-value: 0.022
  COP1_NP_180854-aln  540 hvfsGhkkavsyvkflsn.delasastdstlrlwdvkenl 578 
                            ++Gh+  +  +  +sn + + sas+d t++lw +k +l
             F52C9.1 1130 CNYTGHQEKIRKLAAISNeNSFVSASSDKTVKLWSIKPEL 1169
                          5689******9999999834689*************9775 PP

>> ZK287.5  CE06614	WBGene00004320	locus:rbx-1	Zinc finger, C3HC4 type (RING finger)	status:Confirmed	UniProt:Q23457	pro
   #    score  bias  c-Evalue  i-Evalue hmmfrom  hmm to    alifrom  ali to    envfrom  env to     acc
 ---   ------ ----- --------- --------- ------- -------    ------- -------    ------- -------    ----
   1 ?    8.4   0.6      0.01      0.89      54      83 ..      66      98 ..       4     103 .. 0.67

  Alignments for each domain:
  == domain 1    score: 8.4 bits;  conditional E-value: 0.01
  COP1_NP_180854-aln 54 ikdaflta...cGhsfcymcivthlrnksdcpc 83
                        +kd +  a   c h+f + ci   l+ ++ cp 
             ZK287.5 66 LKDECTVAwgnCNHAFHFHCISRWLKTRQVCPL 98
                        6676654433399******************95 PP

>> F26F4.7  CE29291	WBGene00003598	locus:nhl-2	status:Partially_confirmed	UniProt:Q19818	protein_id:CCD65755.1
   #    score  bias  c-Evalue  i-Evalue hmmfrom  hmm to    alifrom  ali to    envfrom  env to     acc
 ---   ------ ----- --------- --------- ------- -------    ------- -------    ------- -------    ----
   1 ?    9.9   0.0    0.0035      0.31      41      76 ..      56      91 ..      10     111 .. 0.79
   2 ?   -1.1   2.3       7.3   6.5e+02     185     305 ..     278     406 ..     232     428 .. 0.60

  Alignments for each domain:
  == domain 1    score: 9.9 bits;  conditional E-value: 0.0035
  COP1_NP_180854-aln 41 ldkdllcpicmqiikdafltacGhsfcymcivthlr 76
                         d +  cp c q  +   +  c hs+c  ci++ l 
             F26F4.7 56 EDDHASCPYCQQDFRKPRVLDCLHSMCEDCIIAQLD 91
                        467789**************************8664 PP

  == domain 2    score: -1.1 bits;  conditional E-value: 7.3
  COP1_NP_180854-aln 185 qyikedisa....vekhrldlyrakdrysvklrlladegarksrassldknssglassslnlrgglss....gsltkkkdg.kskasssgk 266
                         + i+ed+++    vek+  + +   +    k + l+++   +  +  +dk+  +l  s +++ +++ +    +  +++ +  ++  +s+ +
             F26F4.7 278 NAIREDVTStvdrVEKKYNNSVADMNSLPDKSQQLNEQ--YEIAKYRVDKHYEELRNSIEEAYQKSVNdleeARIRQESNIdEMYRKSQVN 366
                         44666654322224555555555555555555555554..334445566666665555544443333300002222222220333445555 PP

  COP1_NP_180854-aln 267 giqrrdaltgsdsqlinqsg.lalarkkrvkaqfndlqec 305
                         +++ +da++ +   l++ +g   ++ +k+v  qf +l ++
             F26F4.7 367 EARVHDAINFTRRLLTKGNGlELVVSRKKVIQQFGNLSHA 406
                         6666788888888888888855567788899999998765 PP

>> Y111B2A.12a  CE45348	WBGene00013735	status:Partially_confirmed	UniProt:E0R7L2	protein_id:CBW48561.1
   #    score  bias  c-Evalue  i-Evalue hmmfrom  hmm to    alifrom  ali to    envfrom  env to     acc
 ---   ------ ----- --------- --------- ------- -------    ------- -------    ------- -------    ----
   1 ?    0.0   0.0       3.3     3e+02     510     560 ..      64     114 ..      46     143 .. 0.66
   2 ?   -0.6   0.1       5.3   4.7e+02     410     488 ..      93     168 ..      78     178 .. 0.70
   3 ?    4.8   0.0      0.12        10     515     584 ..     311     383 ..     298     414 .. 0.70

  Alignments for each domain:
  == domain 1    score: 0.0 bits;  conditional E-value: 3.3
  COP1_NP_180854-aln 510 ynpgssnyvavGsadhhihyydlrni.srpvhvfsGhkkavsyvkflsndel 560
                            +s+ ++a G  d     +d  +  s+pv     hk +v+ v f  ++ l
         Y111B2A.12a  64 VALASNRWLATGGEDDVAFLFDQNQSeSEPVL-KVEHKDSVTQVMFNHSETL 114
                         44567778888888888888886543145553.4468888888877655544 PP

  == domain 2    score: -0.6 bits;  conditional E-value: 5.3
  COP1_NP_180854-aln 410 pvvelstrsklsclswnkyaknqiassdyeGivtvwdvttrkslmeyeehekrawsvdfsrtdpsmlvsGsddckvkvw 488
                         pv+++  +  ++ + +n  +   +a+ d  G + + ++ t+k   e +e +   w      +   +l +G  d+ + +w
         Y111B2A.12a  93 PVLKVEHKDSVTQVMFNH-SETLLATGDLSGKIMISEMATKKVRAEIDECNDLEWMCWHQTA--DILFAGDKDGILWMW 168
                         555555555555555654.5567888888888888888888888888888888887654433..467777777766666 PP

  == domain 3    score: 4.8 bits;  conditional E-value: 0.12
  COP1_NP_180854-aln 515 snyvavGsadhhihyydlrnisrpvhvfsGhkkavsyvkflsnde.....lasastdstlrlwdvkenlpvrtfr 584
                           + avG  d  +  y++ + ++p  +f+  +  ++ vk + + e     +++ s d t+r++d ++   v+ ++
         Y111B2A.12a 311 HPWFAVGRNDGTMCIYEMDS-NSPRSIFQSNQ-MMAIVKVIWSMEgnapyVTAGSIDGTIRIFDARDSSLVKELH 383
                         55678888888888888754.55888887654.455666664444223334567888888888888888877665 PP

>> Y76A2B.1  CE19273	WBGene00004075	locus:pod-1	WD domain, G-beta repeat (3 domains)	status:Confirmed	UniProt:Q9XTG9	pro
   #    score  bias  c-Evalue  i-Evalue hmmfrom  hmm to    alifrom  ali to    envfrom  env to     acc
 ---   ------ ----- --------- --------- ------- -------    ------- -------    ------- -------    ----
   1 ?    6.9   0.0     0.028       2.5     508     588 ..     634     722 ..     623     762 .. 0.74

  Alignments for each domain:
  == domain 1    score: 6.9 bits;  conditional E-value: 0.028
  COP1_NP_180854-aln 508 vkynpgssnyvavGsadhhihyydl......rnisrpvhvfs.Ghkkavsy.vkflsndelasastdstlrlwdvkenlpvrtfrGhan 588
                         + +np     +avG+   +i  + l      rn  +p ++ + G  k  s     l++d la a ++st+ lwdv +      f  h+ 
            Y76A2B.1 634 LHWNPFDDEQLAVGTDCGQINLWRLttndgpRNEMEPEKIIKiGGEKITSLrWHPLASDLLAVALSNSTIELWDVANAKLYSRFVNHTG 722
                         567888888888888888888887755555577888887765466666665146699******************99988888888875 PP

>> M142.6c  CE46406	WBGene00010923	locus:rle-1	status:Partially_confirmed	protein_id:CCD31145.1
   #    score  bias  c-Evalue  i-Evalue hmmfrom  hmm to    alifrom  ali to    envfrom  env to     acc
 ---   ------ ----- --------- --------- ------- -------    ------- -------    ------- -------    ----
   1 ?    7.8   0.2     0.015       1.3      44     119 ..      13      94 ..       3     288 .. 0.81

  Alignments for each domain:
  == domain 1    score: 7.8 bits;  conditional E-value: 0.015
  COP1_NP_180854-aln  44 dllcpicmqiikdaflta...cGhsfcymcivthlrnksdcpccgkyltns.qlfpnf..lldkllkktsarqisktaspve 119
                          l c ic +  +++fl     cGh +c +c     ++ + cp      t+s + +pn   ll+ ++ + +   +s  +s +e
             M142.6c  13 VLCCSICNRHFNETFLPVsliCGHVICRKCAEKPENQTKPCPHDDWKTTHSpSEYPNNvaLLSVIFPRKQCMTLSGAVSEAE 94 
                         47799**********963344**********999999999*99887777663568884236676666666666665555544 PP

>> M142.6a  CE45978	WBGene00010923	locus:rle-1	Zinc finger, C3HC4 type (RING finger)	status:Partially_confirmed	UniProt:
   #    score  bias  c-Evalue  i-Evalue hmmfrom  hmm to    alifrom  ali to    envfrom  env to     acc
 ---   ------ ----- --------- --------- ------- -------    ------- -------    ------- -------    ----
   1 ?    7.7   0.2     0.015       1.4      44     119 ..      13      94 ..       3     288 .. 0.81

  Alignments for each domain:
  == domain 1    score: 7.7 bits;  conditional E-value: 0.015
  COP1_NP_180854-aln  44 dllcpicmqiikdaflta...cGhsfcymcivthlrnksdcpccgkyltns.qlfpnf..lldkllkktsarqisktaspve 119
                          l c ic +  +++fl     cGh +c +c     ++ + cp      t+s + +pn   ll+ ++ + +   +s  +s +e
             M142.6a  13 VLCCSICNRHFNETFLPVsliCGHVICRKCAEKPENQTKPCPHDDWKTTHSpSEYPNNvaLLSVIFPRKQCMTLSGAVSEAE 94 
                         47799**********963344**********999999999*99887777663568884236676666666666665555544 PP

>> F53C11.8  CE10918	WBGene00009977	locus:swan-1	Yeast hypothetical protein YPL247C like	status:Confirmed	UniProt:Q93758
   #    score  bias  c-Evalue  i-Evalue hmmfrom  hmm to    alifrom  ali to    envfrom  env to     acc
 ---   ------ ----- --------- --------- ------- -------    ------- -------    ------- -------    ----
   1 ?   -0.0   0.1       3.5   3.1e+02     418     448 ..     166     196 ..     135     202 .. 0.87
   2 ?    5.3   0.0     0.084       7.5     373     492 ..     225     344 ..     214     379 .. 0.68

  Alignments for each domain:
  == domain 1    score: -0.0 bits;  conditional E-value: 3.5
  COP1_NP_180854-aln 418 sklsclswnkyaknqiassdyeGivtvwdvt 448
                         s l+++ wn  +   i  s  +   t++dv+
            F53C11.8 166 SALTSFDWNELEPRYIGVSSVDTTCTIYDVE 196
                         7799999**********999********997 PP

  == domain 2    score: 5.3 bits;  conditional E-value: 0.084
  COP1_NP_180854-aln 373 siefdr...ddelfataGvsrrikvfdfsavvnepadvhcpvvelstrsklsclswnkyaknqias.sdyeGivtvwdvtt.rkslmeyee 458
                          ief +     + fat G     ++fd+  + n+ +     v e   + kl  lswnk +   +a  ++    v + d++  ++ l    +
            F53C11.8 225 DIEFAKingGRDHFATVGADGSARMFDLRHL-NHST----IVYEDPNKEKLQRLSWNKQEPYFMALfAENSQEVQILDIRMpCNILCRLRN 310
                         5666552213578999999999999998764.5544....467999999*********988777742445556777777651344456677 PP

  COP1_NP_180854-aln 459 hekrawsvdfsrtdpsmlvsGsddckvkvwctkq 492
                         h      + ++   p  + +  dd++  +w  +q
            F53C11.8 311 HTGPVNGIAWAPHSPHHICTAGDDSQALIWDLQQ 344
                         7777777777777777777777777777776665 PP

>> F43C11.8  CE44105	WBGene00018385	status:Partially_confirmed	UniProt:Q9U5C2	protein_id:CCD69626.1
   #    score  bias  c-Evalue  i-Evalue hmmfrom  hmm to    alifrom  ali to    envfrom  env to     acc
 ---   ------ ----- --------- --------- ------- -------    ------- -------    ------- -------    ----
   1 ?    8.1   0.3     0.012       1.1      60     110 ..      25      79 ..       4     246 .. 0.89

  Alignments for each domain:
  == domain 1    score: 8.1 bits;  conditional E-value: 0.012
  COP1_NP_180854-aln  60 tacGhsfcymcivthlrnks.dcpcc...gkyltnsqlfpnflldkllkktsarq 110
                           cGh++c+ c    l+n    cp c   ++  t ++l  nf l + ++++++r 
            F43C11.8  25 LRCGHTICHGCAEKLLQNSMiLCPFCreaTNVSTVKDLQKNFALLQAVEHAKTRT 79 
                         57************99997537***933234567888999998887777766654 PP

>> Y48B6A.1  CE22116	WBGene00012978	status:Confirmed	UniProt:Q9U2A9	protein_id:CAB54439.1
   #    score  bias  c-Evalue  i-Evalue hmmfrom  hmm to    alifrom  ali to    envfrom  env to     acc
 ---   ------ ----- --------- --------- ------- -------    ------- -------    ------- -------    ----
   1 ?    5.6   0.0     0.069       6.2     474     515 ..     358     399 ..     338     413 .. 0.82
   2 ?   -0.7   0.0       5.6     5e+02     520     588 ..     563     641 ..     550     670 .. 0.68

  Alignments for each domain:
  == domain 1    score: 5.6 bits;  conditional E-value: 0.069
  COP1_NP_180854-aln 474 smlvsGsddckvkvwctkqeasvlnidmkanicsvkynpgss 515
                          +l sG +d+ v++w       + + +m  ++ sv + p + 
            Y48B6A.1 358 ELLASGGEDGTVRIWMIATGRCIKTFQMDGEVTSVSFSPVAD 399
                         5899*********************************99765 PP

  == domain 2    score: -0.7 bits;  conditional E-value: 5.6
  COP1_NP_180854-aln 520 vGsadhhihyydlrnisrpvhvfsGhkkavsyvkflsnde.lasastdstlrlw.....d..vken..lpvrtfrGhan 588
                         +G  d +  + dl+  ++p + ++ h  av  v +  +   la+ s d t  ++        vk+n   pv+ +r h+ 
            Y48B6A.1 563 LGGLDRRFCWMDLQMGNKPWKKLKHHTAAVRSVAYHKKYPlLATVSDDGTAMVYyariyTdfVKDNelYPVKRLRAHEK 641
                         6777888888888888888888888888888888776654257777777754331111112355553335666666654 PP

>> F41G3.12  CE42264	WBGene00018304	locus:agr-1	status:Confirmed	UniProt:Q194S7	protein_id:CCD71051.1
   #    score  bias  c-Evalue  i-Evalue hmmfrom  hmm to    alifrom  ali to    envfrom  env to     acc
 ---   ------ ----- --------- --------- ------- -------    ------- -------    ------- -------    ----
   1 ?    7.0   0.2     0.025       2.2     167     273 ..     916    1029 ..     908    1096 .. 0.69

  Alignments for each domain:
  == domain 1    score: 7.0 bits;  conditional E-value: 0.025
  COP1_NP_180854-aln  167 hclrkqkvdelk...evqtdlqyikedisavekhrldlyrakdrysvklrlladegarksrassldknssgl...assslnlrgglssg 249 
                          ++++k+k d+l+   ++++d  + ++di+   k  +++   ++r ++ +r+++++    + + +  + + ++     +sl++ + + s 
            F41G3.12  916 EISKKRKSDQLElttDINSDWYFSRKDINRFSKLSMHIHLKEKREGILIRMVTEDKKDLQISHENRRIVIKVgkaRVDSLQTIAYNVSL 1004
                          455666666653223899**********************************9986443333332222222200022222222222333 PP

  COP1_NP_180854-aln  250 slt.kkkdgkskasssgkgiqrrda 273 
                          +l+ k+++ + k + + ++ + +d+
            F41G3.12 1005 ELKwKRNEVHFKLNGEVQKYTFEDV 1029
                          3331333445555555555555555 PP

>> K06A1.5  CE39948	WBGene00019427	locus:atg-16.2	status:Partially_confirmed	UniProt:Q09406	protein_id:CCD72613.1
   [No individual domains that satisfy reporting thresholds (although complete target did)]

>> F54E4.1  CE46646	WBGene00004313	locus:rbc-1	Drosophila protein X like	status:Partially_confirmed	UniProt:D6R8W9	prote
   #    score  bias  c-Evalue  i-Evalue hmmfrom  hmm to    alifrom  ali to    envfrom  env to     acc
 ---   ------ ----- --------- --------- ------- -------    ------- -------    ------- -------    ----
   1 ?    3.3   0.2      0.33        30     475     574 ..    2745    2854 ..    2735    2869 .. 0.73
   2 ?    1.8   0.0      0.97        86     431     490 ..    2883    2943 ..    2876    2948 .. 0.76

  Alignments for each domain:
  == domain 1    score: 3.3 bits;  conditional E-value: 0.33
  COP1_NP_180854-aln  475 mlvsGsddckvkvwctkqeasvlni...dmkanicsvkynpgssnyvavGsadhhihyyd...lrnisrpvhvfsGhkkavsyvkflsn 557 
                            v+Gs d+ +kvw    + +v +      +a +  + +    +++ av   d  +  ++     + ++p +  + h+k+ + v+fl  
             F54E4.1 2745 FYVTGSSDGSIKVWKWGAKDTVYTArvaGQHAKVSKIAFSCNGNKFAAVDG-DGMLCLWQasqATEQKKPFFSQRCHNKSATDVRFLGH 2832
                          6799******99998766666665411145789999999999999999965.555555541114456789999999**********965 PP

  COP1_NP_180854-aln  558 de..l...asastdstlrlwdv 574 
                              l    s+s d  l lwd 
             F54E4.1 2833 SAsvLltaGSSSLDYNLGLWDT 2854
                          4322423247788999999995 PP

  == domain 2    score: 1.8 bits;  conditional E-value: 0.97
  COP1_NP_180854-aln  431 nqiassdyeGivtvwdvttrkslmeyeehekrawsvdfsrtdp..smlvsGsddckvkvwct 490 
                          ++i s   +G + +wd++ r+     +  ++    v    td+   ++vsGs ++ +k+w +
             F54E4.1 2883 QTIFSGGRHGEICLWDIRQRQLRHTIKAFDQ-MHVVKTLATDSaqDLIVSGSSEGDIKIWSA 2943
                          567888889999*****99987666666654.4456666666522589************76 PP

>> K09C6.8  CE12002	WBGene00019562	status:Partially_confirmed	UniProt:O16940	protein_id:CCD71078.1
   #    score  bias  c-Evalue  i-Evalue hmmfrom  hmm to    alifrom  ali to    envfrom  env to     acc
 ---   ------ ----- --------- --------- ------- -------    ------- -------    ------- -------    ----
   1 ?    2.8   0.0      0.47        42     279     320 ..     218     258 ..     158     295 .. 0.68
   2 ?    3.1   0.0      0.38        34     282     328 ..     362     407 ..     308     465 .. 0.77

  Alignments for each domain:
  == domain 1    score: 2.8 bits;  conditional E-value: 0.47
  COP1_NP_180854-aln 279 sqlinqsg.lalarkkrvkaqfndlqecylqkrrkaadkarkk 320
                         s   n+++ + ++r+ r  ++ n lq  y+q+ r+a +k++++
             K09C6.8 218 S-FFNSETrQNISRNIR-TTKHNGLQPLYVQQARHARNKSERE 258
                         3.344444256666555.6899************888776654 PP

  == domain 2    score: 3.1 bits;  conditional E-value: 0.38
  COP1_NP_180854-aln 282 inqsg.lalarkkrvkaqfndlqecylqkrrkaadkarkkqerdtnvi 328
                          n+++ + ++r+ r  ++ n lq  y+q+ r+a +k++++    +nvi
             K09C6.8 362 FNSETrQNISRNIR-TTKHNGLQPLYVQQSRHARNKSERE-PLSKNVI 407
                         44444245555554.6899************887776654.4444444 PP

>> F23B2.4  CE40504	WBGene00000906	locus:daf-10	WD domain, G-beta repeats	status:Confirmed	UniProt:O45401	protein_id:CAB
   #    score  bias  c-Evalue  i-Evalue hmmfrom  hmm to    alifrom  ali to    envfrom  env to     acc
 ---   ------ ----- --------- --------- ------- -------    ------- -------    ------- -------    ----
   1 ?    5.7   0.0     0.065       5.8     522     581 ..      37      96 ..      12     103 .. 0.78
   2 ?   -1.1   0.1       7.1   6.3e+02     474     533 ..     252     309 ..     232     342 .. 0.80

  Alignments for each domain:
  == domain 1    score: 5.7 bits;  conditional E-value: 0.065
  COP1_NP_180854-aln 522 sadhhihyydlrnisrpvhvfsGhkkavsyvkflsndel.asastdstlrlwdvkenlpvr 581
                         +ad +++ +d+ +    ++ ++Ghk  v  v +  n el as  +d  + lw+ k++ ++r
             F23B2.4  37 AADNKVYLFDVNEG-GQMQTLKGHKDLVYTVAWSHNGELfASGGADKLVILWNEKHEGTLR 96 
                         58889999998654.4578889999999999999888876888899999999888876665 PP

  == domain 2    score: -1.1 bits;  conditional E-value: 7.1
  COP1_NP_180854-aln 474 smlvsGsddckvkvwctkqeasvlnidmkanicsvkynpgssnyvavGsadhhihyydlr 533
                          +l+ Gsd   +k++  k        +m   i sv   p s   va+G  d  i  y+l 
             F23B2.4 252 YLLIGGSDK-ILKIYTRKGVLLGTVAQMDHWIWSVTVRPNSQ-TVAMGCVDGTIACYNLV 309
                         567888877.789998887777777789999********875.69*********999984 PP

>> Y69A2AR.8  CE22804	WBGene00022079	status:Confirmed	UniProt:Q95XH4	protein_id:CCD74116.1
   #    score  bias  c-Evalue  i-Evalue hmmfrom  hmm to    alifrom  ali to    envfrom  env to     acc
 ---   ------ ----- --------- --------- ------- -------    ------- -------    ------- -------    ----
   1 ?    7.4   1.2     0.019       1.7     242     295 ..      59     116 ..      15     120 .] 0.58

  Alignments for each domain:
  == domain 1    score: 7.4 bits;  conditional E-value: 0.019
  COP1_NP_180854-aln 242 lrgglssgsltkkk...dgkskasssgkgiqrrdaltgsdsqlinqsg.lalarkkrv 295
                         +++ +++ s+++kk   ++ks+ s+++++ q++++++g+d+++ + s  +++ + k v
           Y69A2AR.8  59 TEEEATKKSKKSKKsskSKKSTDSKKENKDQKEEPKKGEDEKTKEGSKqKSIEKEKSV 116
                         2222333333333301122333334444556666666666666655543556665555 PP

>> M04G12.1d  CE45375	WBGene00010867	locus:tag-260	status:Confirmed	UniProt:E1B6V0	protein_id:CBW48423.1
   #    score  bias  c-Evalue  i-Evalue hmmfrom  hmm to    alifrom  ali to    envfrom  env to     acc
 ---   ------ ----- --------- --------- ------- -------    ------- -------    ------- -------    ----
   1 ?    6.9   0.9     0.027       2.4      24      82 ..      90     150 ..      62     163 .. 0.66

  Alignments for each domain:
  == domain 1    score: 6.9 bits;  conditional E-value: 0.027
  COP1_NP_180854-aln  24 esaaaaaevaavateseldkdllcpicmqiikdafltacG....hsfcymcivthlrnksdcp 82 
                         +++  +  v++    + +++ l c +c + ++d+ +  c     h fc+ c  + +++  +c 
           M04G12.1d  90 THSPDHPGVKDRRGIAPIERVLRCTLCNERLEDTHFVQCPtvsiHKFCFPCSRSSIKD--QCK 150
                         222222233367788899****************99888544559******8766544..444 PP

>> Y111B2A.12b  CE45370	WBGene00013735	status:Partially_confirmed	UniProt:E0R7L3	protein_id:CBW48562.1
   #    score  bias  c-Evalue  i-Evalue hmmfrom  hmm to    alifrom  ali to    envfrom  env to     acc
 ---   ------ ----- --------- --------- ------- -------    ------- -------    ------- -------    ----
   1 ?    6.6   0.0     0.033         3     514     584 ..     117     190 ..     104     222 .. 0.69

  Alignments for each domain:
  == domain 1    score: 6.6 bits;  conditional E-value: 0.033
  COP1_NP_180854-aln 514 ssnyvavGsadhhihyydlrnisrpvhvfsGhkkavsyvkflsnde.....lasastdstlrlwdvkenlpvrtfr 584
                         s  + avG  d  +  y++ + ++p  +f+  +  ++ vk + + e     +++ s d t+r++d ++   v+ ++
         Y111B2A.12b 117 SHPWFAVGRNDGTMCIYEMDS-NSPRSIFQSNQ-MMAIVKVIWSMEgnapyVTAGSIDGTIRIFDARDSSLVKELH 190
                         455778888888888888755.55888888754.455666665444223334567888888888888888887665 PP

>> C18H9.7  CE01807	WBGene00004507	locus:rpy-1	postsynaptic protein	status:Confirmed	UniProt:Q09485	protein_id:CCD65265.
   #    score  bias  c-Evalue  i-Evalue hmmfrom  hmm to    alifrom  ali to    envfrom  env to     acc
 ---   ------ ----- --------- --------- ------- -------    ------- -------    ------- -------    ----
   1 ?    7.9   1.2     0.013       1.2      30      85 ..     357     418 ..     335     434 .. 0.76

  Alignments for each domain:
  == domain 1    score: 7.9 bits;  conditional E-value: 0.013
  COP1_NP_180854-aln  30 aevaavateseldkdllcpicmqi..ikdaflta..cGhsfcymcivthlrnksd..cpccg 85 
                         +++  +a++   + +l c  c q   +kd  l a  c h f  +c+ t+l +++d  cp c 
             C18H9.7 357 ETARRAASRLTQEMQLFCNFCGQRygLKDESLQAlrCSHIFHEKCLHTYLLQRTDqtCPKCR 418
                         2333445556667889*****996458****99777**************988775589884 PP

>> H10E21.5  CE19490	WBGene00019185	zinc finger protein	status:Partially_confirmed	UniProt:O76671	protein_id:CCD68273.1
   #    score  bias  c-Evalue  i-Evalue hmmfrom  hmm to    alifrom  ali to    envfrom  env to     acc
 ---   ------ ----- --------- --------- ------- -------    ------- -------    ------- -------    ----
   1 ?    6.7   0.2     0.031       2.8      44      97 ..     224     280 ..     186     301 .. 0.71

  Alignments for each domain:
  == domain 1    score: 6.7 bits;  conditional E-value: 0.031
  COP1_NP_180854-aln  44 dllcpicmq..iikdaf.ltacGhsfcymcivthlrnksdcpccgkyltnsqlfpnf 97 
                         +  c +c++   ++d + l  c h +   ci   l ++  cp c + + ++  + n 
            H10E21.5 224 QSDCAVCLDpyQLQDVIrLLPCKHIYHKSCIDPWLLEHRTCPMCKNDILKHFGYWND 280
                         335999987334677654899***********************9987776666655 PP

>> F21H12.1  CE32634	WBGene00017683	status:Confirmed	UniProt:Q09309	protein_id:CCD66115.1
   #    score  bias  c-Evalue  i-Evalue hmmfrom  hmm to    alifrom  ali to    envfrom  env to     acc
 ---   ------ ----- --------- --------- ------- -------    ------- -------    ------- -------    ----
   1 ?    6.3   0.0     0.041       3.7     503     577 ..      26      99 ..      17     110 .. 0.76

  Alignments for each domain:
  == domain 1    score: 6.3 bits;  conditional E-value: 0.041
  COP1_NP_180854-aln 503 anicsvkynpgssnyvavGsadhhihyydl..rnisrpvhvfsGhkkavsyvkflsn.delasastdstlrlwdvken 577
                         a   + k+n      vavG +d ++  yd+  rni      fs h   vs + +  +  +l ++s+d ++ ++dv   
            F21H12.1  26 ASANCCKFNRWG-SIVAVGCTDGRVLIYDFmtRNI---ARTFSAHCLPVSCLSWSRDgRKLLTSSADNSIAMFDVLAG 99 
                         555677999765.569********99999822444...46799***99999998654268999999999999999765 PP

>> Y4C6A.3  CE21299	WBGene00021153	zinc finger protein	status:Confirmed	UniProt:Q9N4T7	protein_id:CCD74031.1
   #    score  bias  c-Evalue  i-Evalue hmmfrom  hmm to    alifrom  ali to    envfrom  env to     acc
 ---   ------ ----- --------- --------- ------- -------    ------- -------    ------- -------    ----
   1 ?    6.8   2.8     0.029       2.6      57      86 ..     272     303 ..     227     311 .. 0.72

  Alignments for each domain:
  == domain 1    score: 6.8 bits;  conditional E-value: 0.029
  COP1_NP_180854-aln  57 afltacGhsfcymcivthlrnks..dcpccgk 86 
                          +l  cGh++c  ci   l++ +   cp c +
             Y4C6A.3 272 RILDKCGHTLCEGCIQNILKHSNqiSCPICKS 303
                         46889**********98887554227999975 PP

>> C29F5.4  CE33602	WBGene00003403	locus:mps-1	status:Confirmed	protein_id:CCD66022.1
   #    score  bias  c-Evalue  i-Evalue hmmfrom  hmm to    alifrom  ali to    envfrom  env to     acc
 ---   ------ ----- --------- --------- ------- -------    ------- -------    ------- -------    ----
   1 ?    6.4   0.1     0.039       3.5     161     224 ..      61     124 ..      55     148 .. 0.75

  Alignments for each domain:
  == domain 1    score: 6.4 bits;  conditional E-value: 0.039
  COP1_NP_180854-aln 161 illdflhclrkqkvdelkevqtdlqyikedisavekhrldlyrakdrysvklrlladeg.arksr 224
                         ill    + r q   e++ +  d   i+e+++  e++r  l+rak +++  l   ++e   +k +
             C29F5.4  61 ILLMVRSIRRTQSTVEMDSLL-DAMRIREELEIQERKRRRLMRAKTQVTAWLVNKNKEKgPEKRK 124
                         566666677778888888876.55669******************99988776555544244444 PP

>> K10D2.1b  CE39597	WBGene00019627	status:Partially_confirmed	UniProt:Q09589	protein_id:CCD72856.1
   #    score  bias  c-Evalue  i-Evalue hmmfrom  hmm to    alifrom  ali to    envfrom  env to     acc
 ---   ------ ----- --------- --------- ------- -------    ------- -------    ------- -------    ----
   1 ?    4.4   0.0      0.16        14     506     574 ..     137     205 ..     119     216 .. 0.71
   2 ?   -0.1   1.0       3.6   3.2e+02     217     280 ..     429     493 ..     382     548 .. 0.60

  Alignments for each domain:
  == domain 1    score: 4.4 bits;  conditional E-value: 0.16
  COP1_NP_180854-aln 506 csvkynpgssnyvavGsadhhihyydlrnisrpvhvfsGhkkavsyvkfls.ndelasastdstlrlwdv 574
                          +v + p  ++y+a Gs d++i  y+ r+    + v++  +  v  + +    + las   d  lr+w  
            K10D2.1b 137 LTVEWSPN-GKYLASGSIDYRIIIYNARKLPDRITVLNDIQLPVKGLSWDPiGKYLASLEGDKKLRFWAT 205
                         55666664.6788999999999999999888888888877766544444321456888888888888865 PP

  == domain 2    score: -0.1 bits;  conditional E-value: 3.6
  COP1_NP_180854-aln 217 degarksrassldkns.sglassslnlrgglssgsltkkkdgkskasssgkgiqrrdaltgsdsq 280
                         ++++  + ++s++ ns  +  ++s+++     + +   +kdgk +++    g++  d++t+ +s+
            K10D2.1b 429 QQSSDIQLTKSMEDNSkENESKNSEKTMMEERNKQIDVRKDGKRRIQPVFCGTTTADPMTSLSSE 493
                         22223333333333330333344444445555555556666666666666666666666655555 PP

>> Y79H2A.6  CE24672	WBGene00000201	locus:arx-3	status:Confirmed	UniProt:Q9U1R7	protein_id:CAB54510.1
   #    score  bias  c-Evalue  i-Evalue hmmfrom  hmm to    alifrom  ali to    envfrom  env to     acc
 ---   ------ ----- --------- --------- ------- -------    ------- -------    ------- -------    ----
   1 ?    6.4   3.0     0.039       3.5     420     570 ..      17     173 ..      13     181 .. 0.69

  Alignments for each domain:
  == domain 1    score: 6.4 bits;  conditional E-value: 0.039
  COP1_NP_180854-aln 420 lsclswnkyaknqia.s.sdyeGivtvwdvttrkslmeyeehekrawsvdfsrtdpsmlvsGsddckvkvwctkqea...svlnidmkani 505
                         ++c +wnk    qia s s  +  +  w     +s+    eh+     +d+  t+++ +vs s+d    vw   ++      + +  +   
            Y79H2A.6  17 ITCHAWNKDRT-QIAvSaSSNDIHIFEWRNGDWQSIHTLSEHDLPVTGLDWG-TKTNRIVSCSQDKNAFVWTFDKNVwkpELVLVRFNRAA 105
                         57999**9654.444130334444667999999*****************96.778899******9999**98876522245556666677 PP

  COP1_NP_180854-aln 506 csvkynpgssnyvavGsadh..hihyydlrnis.rpvhvfsGhkkavsyvkflsnde.lasastdstlr 570
                           vk+ p  +++ avGs  +   + yy+  n      ++ +  + +v+ + + sn+  la  s d   r
            Y79H2A.6 106 TYVKWSPLENKF-AVGSGAKlvSVCYYEKENDWwVSKQIKKPIRSTVTCLDWHSNNVlLAVGSCDFKCR 173
                         889999987665.78887652256788877753134455666667777777777775245566666555 PP

>> T13C2.7  CE39407	WBGene00020482	status:Partially_confirmed	UniProt:Q7JP79	protein_id:CCD70329.1
   #    score  bias  c-Evalue  i-Evalue hmmfrom  hmm to    alifrom  ali to    envfrom  env to     acc
 ---   ------ ----- --------- --------- ------- -------    ------- -------    ------- -------    ----
   1 ?    6.5   1.7     0.037       3.3     160     280 ..      60     177 ..      54     189 .. 0.77

  Alignments for each domain:
  == domain 1    score: 6.5 bits;  conditional E-value: 0.037
  COP1_NP_180854-aln 160 qilldflhclrkqkvdelkevqtdlqyikedisavekhrldlyrakdrysvklrlladegarksrassldknssglassslnlrgglssgs 250
                          +ll f  +  +q +d+   +      ++ +++  e++++++  ak++    +  l++ + r   +ss   +ss   s++ln  +   + s
             T13C2.7  60 IVLLMFRSIRPHQSLDDQVTLMMSTMKMRVEVDEYERRKIKMKEAKKKAQDWINNLKSRSLRSLSRSSRRSKSSMAESNPLNSDS---TRS 147
                         5789999999999999988888888889999*******************99999999988877777777777777787776655...455 PP

  COP1_NP_180854-aln 251 ltkkkdgkskasssgkgiqrrdaltgsdsq 280
                         ++++++ ++  ++s++ iq +d + +  s 
             T13C2.7 148 YKNENSLNVPFTTSQQAIQVEDETRTGTSS 177
                         666666777777777777777765544333 PP

>> C14F11.4b  CE42721	WBGene00015780	status:Confirmed	UniProt:B3WFT7	protein_id:CCD64547.1
   #    score  bias  c-Evalue  i-Evalue hmmfrom  hmm to    alifrom  ali to    envfrom  env to     acc
 ---   ------ ----- --------- --------- ------- -------    ------- -------    ------- -------    ----
   1 ?    6.5   0.5     0.035       3.1     119     192 ..     144     214 ..      62     339 .. 0.64

  Alignments for each domain:
  == domain 1    score: 6.5 bits;  conditional E-value: 0.035
  COP1_NP_180854-aln 119 ehlrqalqkGaevsvkeldslltllaekkrkleqeeaernmqilldflhclrkqkvdelkevqtdlqyikedis 192
                         e lr +l   ++++ +++d ll++++e++r +e++    n++ l d   +  + k+d   + q+ +q   + + 
           C14F11.4b 144 EGLRVKLV-SSNIAGEDIDELLKVINETRRDMEEK--IGNIKQLSDGNYIHLEDKLDGYLRNQHGIQLQVDHLM 214
                         44444443.5678999****************865..4566666665555556666665555555555444444 PP

>> C14F11.4a  CE35398	WBGene00015780	status:Confirmed	UniProt:B3WFT8	protein_id:CCD64546.1
   #    score  bias  c-Evalue  i-Evalue hmmfrom  hmm to    alifrom  ali to    envfrom  env to     acc
 ---   ------ ----- --------- --------- ------- -------    ------- -------    ------- -------    ----
   1 ?    6.6   0.5     0.035       3.1     119     192 ..     148     218 ..      63     343 .. 0.64

  Alignments for each domain:
  == domain 1    score: 6.6 bits;  conditional E-value: 0.035
  COP1_NP_180854-aln 119 ehlrqalqkGaevsvkeldslltllaekkrkleqeeaernmqilldflhclrkqkvdelkevqtdlqyikedis 192
                         e lr +l   ++++ +++d ll++++e++r +e++    n++ l d   +  + k+d   + q+ +q   + + 
           C14F11.4a 148 EGLRVKLV-SSNIAGEDIDELLKVINETRRDMEEK--IGNIKQLSDGNYIHLEDKLDGYLRNQHGIQLQVDHLM 218
                         44444443.5678999****************865..4566666665555556666665555555555444444 PP

>> F55A11.3  CE05945	WBGene00004768	locus:sel-11	Zinc finger, C3HC4 type (RING finger)	status:Confirmed	UniProt:Q20798	p
   #    score  bias  c-Evalue  i-Evalue hmmfrom  hmm to    alifrom  ali to    envfrom  env to     acc
 ---   ------ ----- --------- --------- ------- -------    ------- -------    ------- -------    ----
   1 ?    6.1   0.5     0.049       4.4      35      85 ..     280     333 ..     250     339 .. 0.70

  Alignments for each domain:
  == domain 1    score: 6.1 bits;  conditional E-value: 0.049
  COP1_NP_180854-aln  35 vateseldkdllcpicmqii.kdaf..ltacGhsfcymcivthlrnksdcpccg 85 
                         v++e  +  d  c ic + +  da      c h f   c+ + +++++ cp+c 
            F55A11.3 280 VSAEDLAAMDATCIICREEMtVDASpkRLPCSHVFHAHCLRSWFQRQQTCPTCR 333
                         333334457889999976541466522568***********************7 PP

>> F22F4.3a  CE33056	WBGene00002224	locus:klp-13	kinesin-like protein	status:Confirmed	UniProt:Q9NDT1	protein_id:CCD6382
   #    score  bias  c-Evalue  i-Evalue hmmfrom  hmm to    alifrom  ali to    envfrom  env to     acc
 ---   ------ ----- --------- --------- ------- -------    ------- -------    ------- -------    ----
   1 ?    6.2   0.1     0.046       4.1     152     311 ..     144     340 ..     103     376 .. 0.65

  Alignments for each domain:
  == domain 1    score: 6.2 bits;  conditional E-value: 0.046
  COP1_NP_180854-aln 152 qeeaernmqilldflhclrkqkvdelkevqtdlqyikedisavekhr.ldlyrakdrysvklrlladeg...arksrassldknssglass 238
                          e+ +++ q+ll+++++  +   d l+    dl+ + ++ + +     ++++    r s   rll+d+    a+  + + +  +ss++  +
            F22F4.3a 144 YEKLDNQYQVLLSYMEIYNEIIRDLLNPSGGDLELLEDERGNIRVPEtTKFVN--YRDSKLTRLLKDSLggtAKTCMIAHVTPSSSNFEET 232
                         45667788999999999999999999999999999988877775433033333..344666777877753212233334445556666666 PP

  COP1_NP_180854-aln 239 slnlrgglssgsltkkkdgkskasssgkgiqrrdaltgs.dsqlinqsg.lalarkkrvka.............................. 297
                          ++l  ++ + + t+k   +  as+++  ++  +a+ ++  sq  n+s+ + la +  v+                               
            F22F4.3a 233 YNTLMYASRAMNITNKPMRNRPASADQVYAEAMNAIRKEvGSQIKNSSSiTGLAARSSVQErsssrnrpksisrnssltraaqpmpidrgr 323
                         6666666667777777655555555555555566655542556666666566777777777677777777777777777777777777777 PP

  COP1_NP_180854-aln 298 ...qfndlqecylqkrr 311
                             f +l+e y+    
            F22F4.3a 324 ggsLFTQLKEQYMTLSD 340
                         77778888888875332 PP

>> ZK177.6  CE26338	WBGene00001511	locus:fzy-1	CDC20	status:Confirmed	UniProt:Q09373	protein_id:CCD64859.1
   #    score  bias  c-Evalue  i-Evalue hmmfrom  hmm to    alifrom  ali to    envfrom  env to     acc
 ---   ------ ----- --------- --------- ------- -------    ------- -------    ------- -------    ----
   1 ?    2.5   0.7      0.61        55     458     491 ..     313     345 ..     264     355 .. 0.66
   2 ?    1.4   0.0       1.2   1.1e+02     538     578 ..     358     402 ..     346     417 .. 0.70

  Alignments for each domain:
  == domain 1    score: 2.5 bits;  conditional E-value: 0.61
  COP1_NP_180854-aln 458 ehekrawsvdfsrtdpsmlvsGsddckvkvwctk 491
                          h +   ++++s +d +m vsGs d   k+w  +
             ZK177.6 313 GHCRDVTALEWS-ADENMCVSGSSDRTAKIWDGR 345
                         455555566666.577899******999999655 PP

  == domain 2    score: 1.4 bits;  conditional E-value: 1.2
  COP1_NP_180854-aln 538 pvhvfsGhkkavsyvkflsnde..lasas..tdstlrlwdvkenl 578
                         p++    h   v   +f s  +  la+     d t++lwdvk + 
             ZK177.6 358 PMFTIDEHTGQVRTAQFCSFRDgiLATGGgiNDGTVKLWDVKRQF 402
                         6666667777777777777544225543222799*******9875 PP

>> W09B7.3  CE26030	WBGene00021108	status:Predicted	UniProt:Q9N5A7	protein_id:CCD62324.1
   #    score  bias  c-Evalue  i-Evalue hmmfrom  hmm to    alifrom  ali to    envfrom  env to     acc
 ---   ------ ----- --------- --------- ------- -------    ------- -------    ------- -------    ----
   1 ?    6.2   0.2     0.044       3.9     591     638 ..     101     149 ..      73     164 .. 0.69

  Alignments for each domain:
  == domain 1    score: 6.2 bits;  conditional E-value: 0.044
  COP1_NP_180854-aln 591 nfv..GltvsseyiacGsetnevfvyhkaiskpltshrfgssdlddaedd 638
                         n++  G+tv +ey+ c +e   v+   k +s   +   f s+d+++++++
             W09B7.3 101 NMMceGFTVCAEYLKCKAEIKVVYYIDKIVSFC-AATGFLSTDFKECNHK 149
                         443449**************9999888777655.5567999999887765 PP

>> M151.7  CE28628	WBGene00019799	status:Confirmed	UniProt:Q965L8	protein_id:CCD69710.1
   #    score  bias  c-Evalue  i-Evalue hmmfrom  hmm to    alifrom  ali to    envfrom  env to     acc
 ---   ------ ----- --------- --------- ------- -------    ------- -------    ------- -------    ----
   1 ?    6.1   0.3     0.047       4.2     143     241 ..     192     296 ..     183     321 .. 0.66

  Alignments for each domain:
  == domain 1    score: 6.1 bits;  conditional E-value: 0.047
  COP1_NP_180854-aln 143 laekkrkleqeeaer.nmqilldflhclrkqkvdelkevqtdlqyiked....isavekhrldlyrakdrysvklrlladegarksr.ass 227
                         l+   +  eq  ae+  m++ l fl+   +qk +++  v ++   ++e+    i+  +  r++l   +d+++ k + l+ ++++ +r + +
              M151.7 192 LKSAPKSYEQLAAENsAMKLELAFLKSELEQKDNKILVVVAENVILREEwdanIAIKQDLRVKLKDLEDKFAQKSKELSASNSNIARlERK 282
                         5556667788888862699***************999999999999986222244445567788888888888888776665443330233 PP

  COP1_NP_180854-aln 228 ldknssglasssln 241
                          +k +++ a  s++
              M151.7 283 NEKLNCRSARCSTS 296
                         33333333333322 PP

>> M02A10.3c  CE37131	WBGene00004829	locus:sli-1	status:Partially_confirmed	UniProt:Q6ABG8	protein_id:CCD62723.1
   #    score  bias  c-Evalue  i-Evalue hmmfrom  hmm to    alifrom  ali to    envfrom  env to     acc
 ---   ------ ----- --------- --------- ------- -------    ------- -------    ------- -------    ----
   1 ?    5.9   0.5     0.055       4.9      46      86 ..     372     415 ..     341     438 .. 0.79

  Alignments for each domain:
  == domain 1    score: 5.9 bits;  conditional E-value: 0.055
  COP1_NP_180854-aln  46 lcpicmqiikdafltacGhsfcymcivthlrnk...sdcpccgk 86 
                         lc ic +  k+  +  cGh +c +c+          + cp c  
           M02A10.3c 372 LCKICDDNEKNIKIEPCGHLLCAKCLANWQDSDgggNTCPFCRY 415
                         8*************************988765433367888864 PP

>> K08E5.6  CE45160	WBGene00195174	status:Predicted	UniProt:D9N127	protein_id:CBO25055.1
   #    score  bias  c-Evalue  i-Evalue hmmfrom  hmm to    alifrom  ali to    envfrom  env to     acc
 ---   ------ ----- --------- --------- ------- -------    ------- -------    ------- -------    ----
   1 ?    6.5   0.2     0.035       3.2     163     224 ..       3      65 ..       1     105 [. 0.74

  Alignments for each domain:
  == domain 1    score: 6.5 bits;  conditional E-value: 0.035
  COP1_NP_180854-aln 163 ldflhclrkqkvdelkevqtdlqyikedisavekhrldlyra.kdrysvklrlladegarksr 224
                         l+ l+  r++    +++++ dl+ ++e++++ ++h ++ + a     sv l +l+ +  + + 
             K08E5.6   3 LSILEQERRHIKSRMEKLNGDLKQVHEEMESFKRHHVNPILAyTFIISVYLSMLNATCQQAAN 65 
                         67888899999999*********************9986555155789999999887644333 PP

>> C28G1.6  CE30885	WBGene00016191	status:Confirmed	UniProt:Q8MQB4	protein_id:CCD63333.1
   #    score  bias  c-Evalue  i-Evalue hmmfrom  hmm to    alifrom  ali to    envfrom  env to     acc
 ---   ------ ----- --------- --------- ------- -------    ------- -------    ------- -------    ----
   1 ?    7.3   0.5     0.021       1.9      61     113 ..      24      82 ..       5     115 .. 0.79

  Alignments for each domain:
  == domain 1    score: 7.3 bits;  conditional E-value: 0.021
  COP1_NP_180854-aln  61 acGhsfcymcivthlrn.ksdcpccgkylt.....nsqlfpnflldkllkktsarqisk 113
                          cGh +c +c    ++n   +cp+c + +       ++l  nf + k++++++++   k
             C28G1.6  24 NCGHVICPVCASKLFENpEVKCPTCRQPIEvkdrdVNNLVTNFGMLKIIREIEESGKNK 82 
                         6**********9998883569****9876422222478999999999999988765554 PP

>> Y41E3.1a  CE32966	WBGene00012762	status:Confirmed	UniProt:O62436	protein_id:CAB09003.2
   #    score  bias  c-Evalue  i-Evalue hmmfrom  hmm to    alifrom  ali to    envfrom  env to     acc
 ---   ------ ----- --------- --------- ------- -------    ------- -------    ------- -------    ----
   1 ?    5.5   0.1     0.071       6.3     188     249 ..      32      94 ..      22     172 .. 0.69

  Alignments for each domain:
  == domain 1    score: 5.5 bits;  conditional E-value: 0.071
  COP1_NP_180854-aln 188 kedisavekhrldlyrakdrysvklrlladegarksrassldkns.sglassslnlrgglssg 249
                          +d+s +e+ r++ y+  d+  vk+r ++++  r++ + s +k++ + l+s+  n+ +   +g
            Y41E3.1a  32 YDDVSRLEQSRAERYQEIDEIPVKVRTVHSDRDRHKGEDSSEKHAeTALQSQKCNIPKLEING 94 
                         68*************************999886655555555554044555544544444333 PP

>> M04G12.1c  CE42519	WBGene00010867	locus:tag-260	status:Confirmed	UniProt:B2D6P5	protein_id:CAQ35052.1
   #    score  bias  c-Evalue  i-Evalue hmmfrom  hmm to    alifrom  ali to    envfrom  env to     acc
 ---   ------ ----- --------- --------- ------- -------    ------- -------    ------- -------    ----
   1 ?    5.5   0.9     0.074       6.6      25      82 ..     239     298 ..     211     311 .. 0.67

  Alignments for each domain:
  == domain 1    score: 5.5 bits;  conditional E-value: 0.074
  COP1_NP_180854-aln  25 saaaaaevaavateseldkdllcpicmqiikdafltacG....hsfcymcivthlrnksdcp 82 
                         ++  +  v++    + +++ l c +c + ++d+ +  c     h fc+ c  + +++  +c 
           M04G12.1c 239 HSPDHPGVKDRRGIAPIERVLRCTLCNERLEDTHFVQCPtvsiHKFCFPCSRSSIKD--QCK 298
                         22222233367778899****************99888544559******8766544..443 PP

>> M151.9  CE46687	WBGene00219238	status:Predicted
   #    score  bias  c-Evalue  i-Evalue hmmfrom  hmm to    alifrom  ali to    envfrom  env to     acc
 ---   ------ ----- --------- --------- ------- -------    ------- -------    ------- -------    ----
   1 ?    5.8   0.5     0.061       5.5     145     232 ..     193     282 ..     181     321 .. 0.67

  Alignments for each domain:
  == domain 1    score: 5.8 bits;  conditional E-value: 0.061
  COP1_NP_180854-aln 145 ekkrkleqeeaer.nmqilldflhclrkqkvdelkevqtdlqyiked....isavekhrldlyrakdrysvklrlladegarksrassldk 230
                            +  eq  ae+  m++ l fl+   +qk d++  v ++   ++e+    i+  +  r++l   +d+++ k + la ++++ +r   l++
              M151.9 193 SAPKSYEQLTAENsAMKLELAFLKRELEQKDDKILVVVAENVILREEwdanIAIKQDLRAKLNDLEDKFAQKSKELAASNSNIAR---LER 280
                         5556667777775258888888888888888888888888888887522223334445677777778888877777665544333...333 PP

  COP1_NP_180854-aln 231 ns 232
                         ++
              M151.9 281 KN 282
                         33 PP

>> Y54G2A.12  CE41063	WBGene00021877	status:Partially_confirmed	UniProt:A5A8P6	protein_id:CCD83536.1
   #    score  bias  c-Evalue  i-Evalue hmmfrom  hmm to    alifrom  ali to    envfrom  env to     acc
 ---   ------ ----- --------- --------- ------- -------    ------- -------    ------- -------    ----
   1 ?    5.1   0.0     0.096       8.5     562     587 ..     192     218 ..     182     242 .. 0.64

  Alignments for each domain:
  == domain 1    score: 5.1 bits;  conditional E-value: 0.096
  COP1_NP_180854-aln 562 sastdstlrlwdvken.lpvrtfrGha 587
                           s d+ ++lw+v +    vrt+ Gh+
           Y54G2A.12 192 DYSMDTKIKLWEVYDRqRVVRTYSGHK 218
                         556777777777765414567777775 PP

>> K04C2.4  CE44987	WBGene00000265	locus:brd-1	status:Partially_confirmed	UniProt:Q21209	protein_id:CCD72622.1
   #    score  bias  c-Evalue  i-Evalue hmmfrom  hmm to    alifrom  ali to    envfrom  env to     acc
 ---   ------ ----- --------- --------- ------- -------    ------- -------    ------- -------    ----
   1 ?    5.1   1.6     0.094       8.4      60     103 ..      33      85 ..       5     111 .. 0.74

  Alignments for each domain:
  == domain 1    score: 5.1 bits;  conditional E-value: 0.094
  COP1_NP_180854-aln  60 tacGhsfcymcivthlrn.........ksdcpccgkyltnsqlfpnflldkll 103
                         ++c h++c+ ci t  ++         +  cp+c+  l +s++    +l+  +
             K04C2.4  33 SSCKHAYCWECIATFQQKpsgkrssvaRHMCPSCAFPLDTSKITEAHMLKTCF 85 
                         68************987522222222234699999999999888877776655 PP

>> M04G12.1b  CE21079	WBGene00010867	locus:tag-260	status:Confirmed	UniProt:Q9XVK9	protein_id:CAB03213.1
   #    score  bias  c-Evalue  i-Evalue hmmfrom  hmm to    alifrom  ali to    envfrom  env to     acc
 ---   ------ ----- --------- --------- ------- -------    ------- -------    ------- -------    ----
   1 ?    5.6   0.9      0.07       6.2      25      82 ..     249     308 ..     221     321 .. 0.67

  Alignments for each domain:
  == domain 1    score: 5.6 bits;  conditional E-value: 0.07
  COP1_NP_180854-aln  25 saaaaaevaavateseldkdllcpicmqiikdafltacG....hsfcymcivthlrnksdcp 82 
                         ++  +  v++    + +++ l c +c + ++d+ +  c     h fc+ c  + +++  +c 
           M04G12.1b 249 HSPDHPGVKDRRGIAPIERVLRCTLCNERLEDTHFVQCPtvsiHKFCFPCSRSSIKD--QCK 308
                         22222233367778899****************99888544559******8766544..443 PP

>> M04G12.1a  CE32470	WBGene00010867	locus:tag-260	status:Confirmed	UniProt:P92004	protein_id:CAB03208.2
   #    score  bias  c-Evalue  i-Evalue hmmfrom  hmm to    alifrom  ali to    envfrom  env to     acc
 ---   ------ ----- --------- --------- ------- -------    ------- -------    ------- -------    ----
   1 ?    5.3   0.9     0.085       7.6      25      82 ..     276     335 ..     248     348 .. 0.67

  Alignments for each domain:
  == domain 1    score: 5.3 bits;  conditional E-value: 0.085
  COP1_NP_180854-aln  25 saaaaaevaavateseldkdllcpicmqiikdafltacG....hsfcymcivthlrnksdcp 82 
                         ++  +  v++    + +++ l c +c + ++d+ +  c     h fc+ c  + +++  +c 
           M04G12.1a 276 HSPDHPGVKDRRGIAPIERVLRCTLCNERLEDTHFVQCPtvsiHKFCFPCSRSSIKD--QCK 335
                         22222233367778899****************99888544559******8766544..443 PP

>> T11B7.4b  CE35945	WBGene00001132	locus:alp-1	status:Confirmed	UniProt:Q9TW26	protein_id:CAB54312.2
   #    score  bias  c-Evalue  i-Evalue hmmfrom  hmm to    alifrom  ali to    envfrom  env to     acc
 ---   ------ ----- --------- --------- ------- -------    ------- -------    ------- -------    ----
   1 ?    5.6   0.1     0.067         6      33      69 ..     451     494 ..     409     512 .. 0.72

  Alignments for each domain:
  == domain 1    score: 5.6 bits;  conditional E-value: 0.067
  COP1_NP_180854-aln  33 a.......avateseldkdllcpicmqiikdafltacGhsfcym 69 
                                 +++t+++  +   c  c q i+ af+ a G+s+c  
            T11B7.4b 451 RgtghlttTTTTQQNGGRAPFCESCKQQIRGAFVLATGKSWCPE 494
                         144444446677778889999*********************43 PP

>> F28H1.5  CE09770	WBGene00017910	status:Partially_confirmed	UniProt:O01540	protein_id:CCD70215.1
   #    score  bias  c-Evalue  i-Evalue hmmfrom  hmm to    alifrom  ali to    envfrom  env to     acc
 ---   ------ ----- --------- --------- ------- -------    ------- -------    ------- -------    ----
   1 ?    6.1   0.7     0.048       4.3     124     158 ..      63      97 ..      16     128 .. 0.67

  Alignments for each domain:
  == domain 1    score: 6.1 bits;  conditional E-value: 0.048
  COP1_NP_180854-aln 124 alqkGaevsvkeldslltllaekkrkleqeeaern 158
                           ++ ++  +k l++ ++ll ++k +++q+ +e +
             F28H1.5  63 NWKNTNDSEMKTLENQMELLRKRKEQIKQNSTEMS 97 
                         34567889999999999999999999999988754 PP

>> M02A10.3b  CE27393	WBGene00004829	locus:sli-1	adaptor-like E3 ubiquitin ligase	status:Partially_confirmed	UniProt:Q95
   #    score  bias  c-Evalue  i-Evalue hmmfrom  hmm to    alifrom  ali to    envfrom  env to     acc
 ---   ------ ----- --------- --------- ------- -------    ------- -------    ------- -------    ----
   1 ?    5.4   0.7     0.079         7      46      85 ..     372     414 ..     341     431 .. 0.78

  Alignments for each domain:
  == domain 1    score: 5.4 bits;  conditional E-value: 0.079
  COP1_NP_180854-aln  46 lcpicmqiikdafltacGhsfcymcivthlrnk...sdcpccg 85 
                         lc ic +  k+  +  cGh +c +c+          + cp c 
           M02A10.3b 372 LCKICDDNEKNIKIEPCGHLLCAKCLANWQDSDgggNTCPFCR 414
                         8*************************98876543336788886 PP

>> M02A10.3a  CE25058	WBGene00004829	locus:sli-1	adaptor-like E3 ubiquitin ligase	status:Partially_confirmed	UniProt:Q19
   #    score  bias  c-Evalue  i-Evalue hmmfrom  hmm to    alifrom  ali to    envfrom  env to     acc
 ---   ------ ----- --------- --------- ------- -------    ------- -------    ------- -------    ----
   1 ?    5.4   0.7     0.081       7.2      46      85 ..     389     431 ..     358     447 .. 0.78

  Alignments for each domain:
  == domain 1    score: 5.4 bits;  conditional E-value: 0.081
  COP1_NP_180854-aln  46 lcpicmqiikdafltacGhsfcymcivthlrnk...sdcpccg 85 
                         lc ic +  k+  +  cGh +c +c+          + cp c 
           M02A10.3a 389 LCKICDDNEKNIKIEPCGHLLCAKCLANWQDSDgggNTCPFCR 431
                         8*************************98876543336788886 PP

>> Y1A5A.1  CE20175	WBGene00012379	LIM domain containing proteins (2 domains)	status:Partially_confirmed	UniProt:Q9XXT7	
   #    score  bias  c-Evalue  i-Evalue hmmfrom  hmm to    alifrom  ali to    envfrom  env to     acc
 ---   ------ ----- --------- --------- ------- -------    ------- -------    ------- -------    ----
   1 ?    5.8   3.9     0.061       5.5      43      91 ..      89     135 ..      45     140 .. 0.83

  Alignments for each domain:
  == domain 1    score: 5.8 bits;  conditional E-value: 0.061
  COP1_NP_180854-aln  43 kdllcpicmqiikdafltacGhsfcymcivthlrnksdcpccgkyltns 91 
                          ++ c  c + ik++f +a  h++c +c   + +   +c  c + l ++
             Y1A5A.1  89 DHFTCSSCKRPIKQTFQAADNHAYCVQCFAQKYNP--KCAGCMETLVDT 135
                         4699************************9987765..588888888765 PP

>> R10A10.2  CE12670	WBGene00019993	locus:rbx-2	zinc finger protein	status:Confirmed	UniProt:P91404	protein_id:CCD70776.
   #    score  bias  c-Evalue  i-Evalue hmmfrom  hmm to    alifrom  ali to    envfrom  env to     acc
 ---   ------ ----- --------- --------- ------- -------    ------- -------    ------- -------    ----
   1 ?    6.1   5.2     0.049       4.3      60      86 ..      77     103 ..       4     110 .. 0.88

  Alignments for each domain:
  == domain 1    score: 6.1 bits;  conditional E-value: 0.049
  COP1_NP_180854-aln  60 tacGhsfcymcivthlrnksdcpccgk 86 
                           c hsf + c++  +r+++ cp c k
            R10A10.2  77 GDCNHSFHHCCMTQWIRQNNRCPLCQK 103
                         57***********************86 PP

>> F17A9.3  CE19799	WBGene00017535	locus:atf-8	BZIP transcription factor	status:Confirmed	UniProt:O16213	protein_id:CCD6
   #    score  bias  c-Evalue  i-Evalue hmmfrom  hmm to    alifrom  ali to    envfrom  env to     acc
 ---   ------ ----- --------- --------- ------- -------    ------- -------    ------- -------    ----
   1 ?    5.6   2.1     0.068         6     247     331 ..      60     142 ..      37     158 .. 0.51

  Alignments for each domain:
  == domain 1    score: 5.6 bits;  conditional E-value: 0.068
  COP1_NP_180854-aln 247 ssgsltkkkdgkskasssgkgiqrrdaltgsdsqlin.qsg..lalark..krvkaqfndlqecylqkrrkaadkarkkqerdtnvisre 331
                         s+  l +++    + s+++++ + rd+ + s+s++++  s+  ++++r+  kr k q +d+  +y ++rrk +d a++   rd+  ++++
             F17A9.3  60 STERLFEQN---NNNSEKAESCSSRDSSHDSSSPTSTgGSSrdNVIVRNelKRKKDQVKDV--AYWERRRKNNDAAKR--SRDQRRMKED 142
                         333333333...3333333344444444444333332122232566664225556666665..688999977766543..3444444433 PP

>> C29H12.3c  CE02517	WBGene00004346	locus:rgs-3	status:Confirmed	UniProt:Q5DX43	protein_id:CCD66108.1
   #    score  bias  c-Evalue  i-Evalue hmmfrom  hmm to    alifrom  ali to    envfrom  env to     acc
 ---   ------ ----- --------- --------- ------- -------    ------- -------    ------- -------    ----
   1 ?    5.3   0.0     0.082       7.3     562     613 ..     181     229 ..     177     249 .. 0.86

  Alignments for each domain:
  == domain 1    score: 5.3 bits;  conditional E-value: 0.082
  COP1_NP_180854-aln 562 sastdstlrlwdvkenlpvrtfrGhaneknfvGltvsseyiacGsetnevfv 613
                         s  ++  lr+w+    +  r  r +an  n +G  + s y+a G+ tnevf+
           C29H12.3c 181 SIHAEENLRFWEA--VVEFRSSRHKANAMNNLGKVILSTYLAEGT-TNEVFL 229
                         6667788999985..5778999********************995.9***96 PP

>> W09C5.4  CE20166	WBGene00002116	locus:ins-33	status:Confirmed	UniProt:Q9U333	protein_id:CAB63330.1
   #    score  bias  c-Evalue  i-Evalue hmmfrom  hmm to    alifrom  ali to    envfrom  env to     acc
 ---   ------ ----- --------- --------- ------- -------    ------- -------    ------- -------    ----
   1 ?    5.6   0.3     0.066       5.9       8      66 ..      52     109 ..      44     121 .. 0.72

  Alignments for each domain:
  == domain 1    score: 5.6 bits;  conditional E-value: 0.066
  COP1_NP_180854-aln   8 alvpavvkeekskslsesaaaaaevaavateseldkdllcpicmqiikdaflt.acGhsf 66 
                          lv+ v k +++++ + + ++ +++    t+     ++lcp   +i  d++lt  c hs+
             W09C5.4  52 DLVKQVIKVREQRRHRRHRHHGQKHCG--TKIVRKLQMLCPKMCTISDDTLLTeMCSHSL 109
                         567777777776666655555444444..444445689***9999*******9459**96 PP

>> T11B7.4e  CE39401	WBGene00001132	locus:alp-1	status:Confirmed	UniProt:Q2XN05	protein_id:CAJ43909.1
   #    score  bias  c-Evalue  i-Evalue hmmfrom  hmm to    alifrom  ali to    envfrom  env to     acc
 ---   ------ ----- --------- --------- ------- -------    ------- -------    ------- -------    ----
   1 ?    5.3   0.1     0.082       7.3      33      69 ..     492     533 ..     458     551 .. 0.72

  Alignments for each domain:
  == domain 1    score: 5.3 bits;  conditional E-value: 0.082
  COP1_NP_180854-aln  33 a.....avateseldkdllcpicmqiikdafltacGhsfcym 69 
                         +     +++t+++  +   c  c q i+ af+ a G+s+c  
            T11B7.4e 492 TghlttTTTTQQNGGRAPFCESCKQQIRGAFVLATGKSWCPE 533
                         0444435667778889999*********************43 PP

>> C29H12.3b  CE31774	WBGene00004346	locus:rgs-3	status:Confirmed	UniProt:Q8MQB2	protein_id:CCD66107.1
   #    score  bias  c-Evalue  i-Evalue hmmfrom  hmm to    alifrom  ali to    envfrom  env to     acc
 ---   ------ ----- --------- --------- ------- -------    ------- -------    ------- -------    ----
   1 ?    5.3   0.0     0.085       7.6     562     613 ..     187     235 ..     183     255 .. 0.86

  Alignments for each domain:
  == domain 1    score: 5.3 bits;  conditional E-value: 0.085
  COP1_NP_180854-aln 562 sastdstlrlwdvkenlpvrtfrGhaneknfvGltvsseyiacGsetnevfv 613
                         s  ++  lr+w+    +  r  r +an  n +G  + s y+a G+ tnevf+
           C29H12.3b 187 SIHAEENLRFWEA--VVEFRSSRHKANAMNNLGKVILSTYLAEGT-TNEVFL 235
                         6667788999985..5778999********************995.9***96 PP

>> R07E5.6  CE18124	WBGene00011114	Coiled-coil protein	status:Confirmed	UniProt:Q21823	protein_id:CAA83629.1
   #    score  bias  c-Evalue  i-Evalue hmmfrom  hmm to    alifrom  ali to    envfrom  env to     acc
 ---   ------ ----- --------- --------- ------- -------    ------- -------    ------- -------    ----
   1 ?    5.6   7.6     0.068       6.1     175     320 ..     214     364 ..      31     377 .. 0.61

  Alignments for each domain:
  == domain 1    score: 5.6 bits;  conditional E-value: 0.068
  COP1_NP_180854-aln 175 delkevqtdlq..yikedisavekhrldlyrakdrysvklrlladegarksrassldknssgla...ssslnlrgglssgsltkkkdgksk 260
                         +e+ke++   +   ike  ++  k++ ++ + k +++ k++  +++   k+ +  +dk+ +  +    + ++ ++ + +  ++ kk+ + +
             R07E5.6 214 KEMKEIDVRRReaDIKEMAETERKEKEKVEKNKMEMTEKIKKKDEDEKAKKEKERIDKEEKIKKeveEAEKKKKEEKEKRRKEVKKNREEQ 304
                         4455443322211344444444444445555666666666666666655555555555443222000222222222222223333333333 PP

  COP1_NP_180854-aln 261 asssgkgiqrrdaltgsdsqlinqsg.lalarkkrvkaqfndlqecy.lqkrrkaadkarkk 320
                           s + +++r+d+++  ++++   +g +   +kk+ +   ++ +e   l+k r + + +r++
             R07E5.6 305 L-SINPEMSRNDKKDVVEEKSCLDKGaKDAQKKKKQQDVVDKKKEKRkLKKTR-TMEASRSR 364
                         3.333344555555555444444444144444444444444444433133333.33333322 PP

>> K10D2.1a  CE43736	WBGene00019627	status:Partially_confirmed	UniProt:Q09589	protein_id:CCD72864.1
   #    score  bias  c-Evalue  i-Evalue hmmfrom  hmm to    alifrom  ali to    envfrom  env to     acc
 ---   ------ ----- --------- --------- ------- -------    ------- -------    ------- -------    ----
   1 ?    3.8   0.0      0.24        22     506     574 ..     137     205 ..     119     216 .. 0.71
   2 ?   -0.7   0.9       5.4   4.8e+02     217     280 ..     429     493 ..     383     548 .. 0.60

  Alignments for each domain:
  == domain 1    score: 3.8 bits;  conditional E-value: 0.24
  COP1_NP_180854-aln 506 csvkynpgssnyvavGsadhhihyydlrnisrpvhvfsGhkkavsyvkfls.ndelasastdstlrlwdv 574
                          +v + p  ++y+a Gs d++i  y+ r+    + v++  +  v  + +    + las   d  lr+w  
            K10D2.1a 137 LTVEWSPN-GKYLASGSIDYRIIIYNARKLPDRITVLNDIQLPVKGLSWDPiGKYLASLEGDKKLRFWAT 205
                         45666664.6788999999999999999888888888877766544444321456888888888888865 PP

  == domain 2    score: -0.7 bits;  conditional E-value: 5.4
  COP1_NP_180854-aln 217 degarksrassldkns.sglassslnlrgglssgsltkkkdgkskasssgkgiqrrdaltgsdsq 280
                         ++++  + ++s++ ns  +  ++s+++     + +   +kdgk +++    g++  d++t+ +s+
            K10D2.1a 429 QQSSDIQLTKSMEDNSkENESKNSEKTMMEERNKQIDVRKDGKRRIQPVFCGTTTADPMTSLSSE 493
                         22223333333333330333344444445555555556666666666666666666666655555 PP

>> F07B7.14  CE21281	WBGene00017192	status:Predicted	UniProt:Q965Y8	protein_id:CCD68876.1
   #    score  bias  c-Evalue  i-Evalue hmmfrom  hmm to    alifrom  ali to    envfrom  env to     acc
 ---   ------ ----- --------- --------- ------- -------    ------- -------    ------- -------    ----
   1 ?    5.2   0.2     0.087       7.8     591     637 ..     224     271 ..     197     286 .. 0.70

  Alignments for each domain:
  == domain 1    score: 5.2 bits;  conditional E-value: 0.087
  COP1_NP_180854-aln 591 nfv..GltvsseyiacGsetnevfvyhkaiskpltshrfgssdlddaed 637
                         n++  G+tv +ey+ c +e   v+   k +s   +   f s+d++++++
            F07B7.14 224 NMMceGFTVCAEYLKCKAEIKVVYYIDKIVSFC-AATGFLSTDFKECNH 271
                         443349**************9999888877655.556799999988775 PP

>> F23H11.1  CE09609	WBGene00017757	locus:bra-2	status:Confirmed	UniProt:O01918	protein_id:CCD69942.1
   #    score  bias  c-Evalue  i-Evalue hmmfrom  hmm to    alifrom  ali to    envfrom  env to     acc
 ---   ------ ----- --------- --------- ------- -------    ------- -------    ------- -------    ----
   1 ?    5.6   1.3      0.07       6.3     143     247 ..      71     173 ..      43     196 .. 0.71

  Alignments for each domain:
  == domain 1    score: 5.6 bits;  conditional E-value: 0.07
  COP1_NP_180854-aln 143 laekkrkleqeeaernmqilldflhclrkqkvdelkevqtdlqyikedisavekhrldlyrakdrysvklrlladegarksrassldknss 233
                         l+e +   e+   e   ++  +f+   +k + + l++ + +l+  + d++   khr +l     +   k +     + +k++ +s+d+++ 
            F23H11.1  71 LSEYHASREKCLVELTEKLHQEFMMDQQKIRSELLQQFKDELEQTRADLEN--KHRENLKMESAKLNEKHKRELVASRKKQWCWSCDNEAI 159
                         55555555666666666777789999999999999************9985..7777777777777777666666678999****999887 PP

  COP1_NP_180854-aln 234 glassslnlrggls 247
                            + +++  +  +
            F23H11.1 160 YHCCWNTAYCSVEC 173
                         65554443333333 PP

>> Y87G2A.6  CE24686	WBGene00000891	locus:cyn-15	cyclophilin	status:Confirmed	UniProt:Q9U1Q3	protein_id:CAB60429.1
   #    score  bias  c-Evalue  i-Evalue hmmfrom  hmm to    alifrom  ali to    envfrom  env to     acc
 ---   ------ ----- --------- --------- ------- -------    ------- -------    ------- -------    ----
   1 ?    4.9   0.1      0.11       9.6     545     608 ..      53     119 ..      41     129 .. 0.83

  Alignments for each domain:
  == domain 1    score: 4.9 bits;  conditional E-value: 0.11
  COP1_NP_180854-aln 545 hkkavsyvkflsndelasastdstlrlwdvkenlp...vrtfrGhaneknfvGltvsseyiacGset 608
                         h+ ++s+v    +d + +as d  l++w  k+      v+ fr h  e   +   ++   +a   e+
            Y87G2A.6  53 HRDTISHVIATKTDFIITASVDGHLKFWKKKHSEGvefVKHFRCHLSEFSHICANIDGTLLATVCEA 119
                         999**************************998764122789*****999998888888777766555 PP

>> C28G1.5b  CE41772	WBGene00016190	status:Confirmed	UniProt:A8WFJ8	protein_id:CCD63334.1
   #    score  bias  c-Evalue  i-Evalue hmmfrom  hmm to    alifrom  ali to    envfrom  env to     acc
 ---   ------ ----- --------- --------- ------- -------    ------- -------    ------- -------    ----
   1 ?   11.8   3.7   0.00093     0.083      60     107 ..      25      69 ..       4      93 .. 0.63
   2 ?    0.3   2.7       2.8   2.5e+02     252     347 ..     148     246 ..      69     258 .. 0.58

  Alignments for each domain:
  == domain 1    score: 11.8 bits;  conditional E-value: 0.00093
  COP1_NP_180854-aln  60 tacGhsfcymcivthlrnks.dcpccgkyltnsqlfpnflldkllkkts 107
                          +cGh++c++ci++ ++n + +cp c +    +++  n  ++kllk+ +
            C28G1.5b  25 LTCGHALCHKCITAMVNNSTvECPFCRTV---TNIVNN-DITKLLKNFA 69 
                         47***********999986449****743...333322.3344444433 PP

  == domain 2    score: 0.3 bits;  conditional E-value: 2.8
  COP1_NP_180854-aln 252 tkkkdgkskasssgkgiqrrdaltgsdsqlinqsg.lalarkkrvkaqfndlqecylqkrrkaadkarkkq..erdtnvisregysaGled 339
                         t  +++++k ++  ++iq    + ++ +++ ++sg +  a+ k ++  f++++e+  q+ +++  + ++      d n  + e  s G + 
            C28G1.5b 148 TVLNNSETKLENFCDSIQSCIEQYKNAQRSFESSGaTYKAKVKSIEEHFKKIKEMVAQREKETLVELKDAAdcCLDDNKKKMEILSVGHQR 238
                         2233444444444445555444444555555555534556667777777777777777776654443333201345666666666677766 PP

  COP1_NP_180854-aln 340 fqsvlttf 347
                         f+  lt +
            C28G1.5b 239 FKQKLTDM 246
                         66666655 PP

>> T11B7.4c  CE35946	WBGene00001132	locus:alp-1	status:Confirmed	UniProt:Q7JMA7	protein_id:CAE52905.1
   #    score  bias  c-Evalue  i-Evalue hmmfrom  hmm to    alifrom  ali to    envfrom  env to     acc
 ---   ------ ----- --------- --------- ------- -------    ------- -------    ------- -------    ----
   1 ?    5.2   0.1      0.09         8      33      68 ..     577     619 ..     529     636 .. 0.73

  Alignments for each domain:
  == domain 1    score: 5.2 bits;  conditional E-value: 0.09
  COP1_NP_180854-aln  33 a.......avateseldkdllcpicmqiikdafltacGhsfcy 68 
                                 +++t+++  +   c  c q i+ af+ a G+s+c 
            T11B7.4c 577 RgtghlttTTTTQQNGGRAPFCESCKQQIRGAFVLATGKSWCP 619
                         144445446677788889999*********************4 PP

>> Y38H8A.2a  CE18364	WBGene00012636	Zinc finger, C3HC4 type (RING finger)	status:Partially_confirmed	UniProt:O62427	pro
   #    score  bias  c-Evalue  i-Evalue hmmfrom  hmm to    alifrom  ali to    envfrom  env to     acc
 ---   ------ ----- --------- --------- ------- -------    ------- -------    ------- -------    ----
   1 ?    5.2   0.1     0.091       8.1      55      78 ..      73      95 ..      25     130 .. 0.72

  Alignments for each domain:
  == domain 1    score: 5.2 bits;  conditional E-value: 0.091
  COP1_NP_180854-aln 55 kdafltacGhsfcymcivthlrnk 78
                        +da+l  cGh +c +ci    ++ 
           Y38H8A.2a 73 QDAIL-ECGHGYCKKCIPNIKKDA 95
                        56666.7*********96543333 PP

>> T01B7.5b  CE38216	WBGene00011311	status:Confirmed	UniProt:Q58AA7	protein_id:CAI70408.1
   #    score  bias  c-Evalue  i-Evalue hmmfrom  hmm to    alifrom  ali to    envfrom  env to     acc
 ---   ------ ----- --------- --------- ------- -------    ------- -------    ------- -------    ----
   1 ?    5.6   2.7     0.069       6.2     173     302 ..      67     163 ..      17     188 .. 0.51

  Alignments for each domain:
  == domain 1    score: 5.6 bits;  conditional E-value: 0.069
  COP1_NP_180854-aln 173 kvdelkevqtdlqyikedisavekhrldlyrakdrysvklrlladegarksrassldknssglassslnlrgglssgsltkkkdgkskass 263
                         +++el     d+q  k++ +a+ ++ l  + + d+ s++ +++  ++ +k +as                                 k+++
            T01B7.5b  67 NMEELISKVGDVQLTKKNFGAIMNNNLSTITSSDNTSIHPHFTPMDADEKRKAS--------------------------------DKVAK 125
                         455555555677777777777777777777777777777666655543333332................................22222 PP

  COP1_NP_180854-aln 264 sgkgiqrrdaltgsdsqlinqsglalarkkrvkaqfndl 302
                         + + ++rr +++++ s++ n++ ++ a  krvk+q  ++
            T01B7.5b 126 NREYAERRGKKKAKTSKTKNRR-KVHAIEKRVKSQIGNV 163
                         2222222222222222222222.1222222333333222 PP

>> F41G4.2b  CE25885	WBGene00000294	locus:cas-1	adenylyl cyclase-associated protein	status:Confirmed	UniProt:Q95YB0	prot
   #    score  bias  c-Evalue  i-Evalue hmmfrom  hmm to    alifrom  ali to    envfrom  env to     acc
 ---   ------ ----- --------- --------- ------- -------    ------- -------    ------- -------    ----
   1 ?    4.2   0.1      0.18        16     461     506 ..     346     390 ..     340     404 .. 0.86
   2 ?   -1.4   0.0       8.8   7.9e+02     397     433 ..     402     438 ..     391     452 .. 0.83

  Alignments for each domain:
  == domain 1    score: 4.2 bits;  conditional E-value: 0.18
  COP1_NP_180854-aln 461 krawsvdfsrtdpsmlvsGsddckvkvwctkqeasvlnidmkanic 506
                          + w v++   dp++++  +d  k  v+  + e sv++++ kan  
            F41G4.2b 346 GKQWIVEYFVNDPNIVLDVADK-KQTVYIYRCENSVIKVNGKANSI 390
                         478***********99988877.999*****************965 PP

  == domain 2    score: -1.4 bits;  conditional E-value: 8.8
  COP1_NP_180854-aln 397 fsavvnepadvhcpvvelstrsklsclswnkyaknqi 433
                         f a+v +   v+c  v++ t   l +ls  k    q+
            F41G4.2b 402 FDALVAQCETVNCQSVQIQTLGELPTLSIQKTDGCQV 438
                         6789999999******************999876655 PP

>> ZK930.1b  CE45802	WBGene00014151	status:Partially_confirmed	protein_id:CBZ01810.1
   #    score  bias  c-Evalue  i-Evalue hmmfrom  hmm to    alifrom  ali to    envfrom  env to     acc
 ---   ------ ----- --------- --------- ------- -------    ------- -------    ------- -------    ----
   1 ?    4.4   0.0      0.15        14     471     491 ..      69      89 ..      50      93 .. 0.85

  Alignments for each domain:
  == domain 1    score: 4.4 bits;  conditional E-value: 0.15
  COP1_NP_180854-aln 471 tdpsmlvsGsddckvkvwctk 491
                          ++ +++sGs d+ vkvw t+
            ZK930.1b  69 RESDLFLSGSTDGTVKVWKTR 89 
                         5778999***********997 PP

>> Y54E5B.2  CE19226	WBGene00013204	status:Partially_confirmed	UniProt:Q9XWF9	protein_id:CAA21713.1
   #    score  bias  c-Evalue  i-Evalue hmmfrom  hmm to    alifrom  ali to    envfrom  env to     acc
 ---   ------ ----- --------- --------- ------- -------    ------- -------    ------- -------    ----
   1 ?    3.2   0.0      0.37        33     503     588 ..      97     183 ..      63     207 .. 0.79
   2 ?    0.8   0.9       1.9   1.7e+02     474     535 ..     308     369 ..     296     386 .. 0.77

  Alignments for each domain:
  == domain 1    score: 3.2 bits;  conditional E-value: 0.37
  COP1_NP_180854-aln 503 anicsvk.ynpgssnyvavGsadhhihyydlrnisrpvhvfsGhkkavsyvkflsndelasastdstlrlw..dvkenlpvrtfrGhan 588
                         + ics+   n + s +v  Gs   ++  +   + ++p+ + +Ghk  +       ++ + + s d t+r+w  d +e  p++t+ Gh+ 
            Y54E5B.2  97 TSICSLIiGNSAESCHVYFGSVIGELIDWKPHEDEKPI-MRKGHKGMIFS-IVTDSTRIFTISDDRTIRMWpiDDRESGPLCTVFGHTA 183
                         46888541588889999999999988888888999998.46899876644.4567778999**********444467789****9*985 PP

  == domain 2    score: 0.8 bits;  conditional E-value: 1.9
  COP1_NP_180854-aln 474 smlvsGsddck....vkvwctkqeasvlnidmkanicsvkynpgssnyvavGsadhhihyydlrni 535
                         + +   sdd+        w     +sv  + +  ni s       + yva+ + d  ih y++ ++
            Y54E5B.2 308 KHMT-SSDDSVvawhQNTWIVITTSSVHRLKLSMNIISAT---CHASYVAIKTIDGIIHVYNFADV 369
                         4444.47777634444689999999***********9975...5678************9987655 PP

>> C27H5.8  CE32152	WBGene00001594	locus:glc-4	ligand-gated ionic channel	status:Confirmed	UniProt:Q95QT7	protein_id:CCD
   #    score  bias  c-Evalue  i-Evalue hmmfrom  hmm to    alifrom  ali to    envfrom  env to     acc
 ---   ------ ----- --------- --------- ------- -------    ------- -------    ------- -------    ----
   1 ?    5.1   0.1     0.094       8.4     207     314 ..       6     114 ..       1     132 [. 0.85

  Alignments for each domain:
  == domain 1    score: 5.1 bits;  conditional E-value: 0.094
  COP1_NP_180854-aln 207 rysvklrlladegarksrassldkn.ssglassslnlrgglssgsltkkkdgkskasssgkgiqrrdaltgsdsqlinqsglalarkkrvk 296
                          +sv l ll +++a+ks+++s++++  s+ +++ ++ r++++   l +  d+ ++ s ++     r a+  + s +i++ + +  ++    
             C27H5.8   6 YVSVLLALLVSSTAKKSKTKSCKRTaFSRHTTNYQAWREQMTVCDLLQDYDAAVRPSGRTPYNDTRGAVMVTTSLNIRSISAVSEKNMEFV 96 
                         56899999***999999988887751678888999999********99999*99999999999999999999999999999999999999* PP

  COP1_NP_180854-aln 297 aqfndlqecylqkrrkaa 314
                         aqf   qe y  + r + 
             C27H5.8  97 AQFRFRQEWYDDRLRFIE 114
                         **********99888555 PP

>> Y55F3C.7b  CE32539	WBGene00021950	locus:cutl-26	status:Confirmed	UniProt:Q95XW4	protein_id:CCD70964.1
   #    score  bias  c-Evalue  i-Evalue hmmfrom  hmm to    alifrom  ali to    envfrom  env to     acc
 ---   ------ ----- --------- --------- ------- -------    ------- -------    ------- -------    ----
   1 ?    5.4   0.1     0.076       6.8     478     521 ..      57      99 ..      49     143 .. 0.84

  Alignments for each domain:
  == domain 1    score: 5.4 bits;  conditional E-value: 0.076
  COP1_NP_180854-aln 478 sGsddckvkvwctkqeasvlnidmkanicsvkynpgssny.vavG 521
                         s s+ c+v+ + t+   +vl++++k++ c +ky+ +s +y v+v 
           Y55F3C.7b  57 SESEACRVQGFGTN--VAVLKLNLKSDECGIKYDVASKTYsVTVD 99 
                         67888888888886..689******************99834443 PP

>> Y55F3C.7a  CE32538	WBGene00021950	locus:cutl-26	status:Confirmed	UniProt:Q95XW3	protein_id:CCD70963.1
   #    score  bias  c-Evalue  i-Evalue hmmfrom  hmm to    alifrom  ali to    envfrom  env to     acc
 ---   ------ ----- --------- --------- ------- -------    ------- -------    ------- -------    ----
   1 ?    5.4   0.1     0.076       6.8     478     521 ..      57      99 ..      49     143 .. 0.84

  Alignments for each domain:
  == domain 1    score: 5.4 bits;  conditional E-value: 0.076
  COP1_NP_180854-aln 478 sGsddckvkvwctkqeasvlnidmkanicsvkynpgssny.vavG 521
                         s s+ c+v+ + t+   +vl++++k++ c +ky+ +s +y v+v 
           Y55F3C.7a  57 SESEACRVQGFGTN--VAVLKLNLKSDECGIKYDVASKTYsVTVD 99 
                         67888888888886..689******************99834443 PP

>> B0564.11  CE36970	WBGene00023421	status:Confirmed	UniProt:Q6BET5	protein_id:CAH04641.1
   #    score  bias  c-Evalue  i-Evalue hmmfrom  hmm to    alifrom  ali to    envfrom  env to     acc
 ---   ------ ----- --------- --------- ------- -------    ------- -------    ------- -------    ----
   1 ?    5.2   0.4     0.092       8.3      34      88 ..     170     222 ..     140     228 .. 0.76

  Alignments for each domain:
  == domain 1    score: 5.2 bits;  conditional E-value: 0.092
  COP1_NP_180854-aln  34 avateseldkdllcpicmqiikdafltacGhsfcymcivthlrnksdcpccgkyl 88 
                         +  ++ +  + + c i ++     ++  cGh +c +c+ +   n + c  c k +
            B0564.11 170 KHRKMGQPPQRVGCYINFNCQTSKVMFGCGHVYCEQCLNSW--NDKPCSVCLKPV 222
                         455666777788899999999999*************8664..445566676555 PP

>> ZK1240.6  CE15539	WBGene00022871	status:Partially_confirmed	UniProt:O16681	protein_id:CCD61647.1
   #    score  bias  c-Evalue  i-Evalue hmmfrom  hmm to    alifrom  ali to    envfrom  env to     acc
 ---   ------ ----- --------- --------- ------- -------    ------- -------    ------- -------    ----
   1 ?    5.5   0.7     0.072       6.4      60      85 ..      25      51 ..       4      79 .. 0.79

  Alignments for each domain:
  == domain 1    score: 5.5 bits;  conditional E-value: 0.072
  COP1_NP_180854-aln 60 tacGhsfcymcivthlrnks.dcpccg 85
                         +cGhs+c  c    ++n    c +c 
            ZK1240.6 25 LTCGHSICQSCAAKQMSNSLiLCKTCP 51
                        57**********999998642566664 PP

>> W02A11.3  CE18990	WBGene00012194	locus:toe-4	Zinc finger, C3HC4 type (RING finger)	status:Partially_confirmed	UniProt
   #    score  bias  c-Evalue  i-Evalue hmmfrom  hmm to    alifrom  ali to    envfrom  env to     acc
 ---   ------ ----- --------- --------- ------- -------    ------- -------    ------- -------    ----
   1 ?    0.1   1.8       3.1   2.8e+02     222     283 ..     144     206 ..      69     239 .. 0.62
   2 ?    9.1   0.3     0.006      0.53      31      86 ..     418     475 ..     402     482 .. 0.76

  Alignments for each domain:
  == domain 1    score: 0.1 bits;  conditional E-value: 3.1
  COP1_NP_180854-aln 222 ksrassldknssg.lassslnlrgglssgsltkkkdgkskasssgkgiqrrdaltgsdsqlin 283
                          s + + d+ +s+ ++s+s +l ++++s+s+ + + ++s++++++ +  rr+ +t+ +sq ++
            W02A11.3 144 TSGTNTSDEPHSQiITSNSSSLPSTSASSSSDRPRAMRSNQEMRQARRARRQRQTQHESQRMQ 206
                         333333333333303444555555555555555555555555555555555555555555544 PP

  == domain 2    score: 9.1 bits;  conditional E-value: 0.006
  COP1_NP_180854-aln  31 evaavateseldkdllcpicmqiikda...fltacGhsfcymcivthlrnksdcpccgk 86 
                         +v a++t  e d+d  c +c++  +d        c h f   ci   l  ++ cp c +
            W02A11.3 418 TVYAKKTDGEEDED-TCTVCLSSFEDGesiQKLRCNHVFHPECIYKWLDINKRCPMCRE 475
                         44456667777777.6*********972213457***********************86 PP

>> ZK1320.6  CE37598	WBGene00000180	locus:arc-1	ADP-ribosylation factors (Arf family) (contains ATP\/GTP binding P-loop)
   #    score  bias  c-Evalue  i-Evalue hmmfrom  hmm to    alifrom  ali to    envfrom  env to     acc
 ---   ------ ----- --------- --------- ------- -------    ------- -------    ------- -------    ----
   1 ?    5.1   1.6     0.099       8.9      58     106 ..      24      79 ..      15     302 .. 0.85

  Alignments for each domain:
  == domain 1    score: 5.1 bits;  conditional E-value: 0.099
  COP1_NP_180854-aln  58 fltacGhsfcymcivthlrnksd..cpccgkyltn......sqlfpnflldkllkkt 106
                         +lt cGh++c+ c ++   ++s   cp   +  t+      ++l  nf l  ll+k+
            ZK1320.6  24 VLTGCGHTICHNCAISIAGRNSSifCPFD-RTATQipggdlQNLKKNFALLELLEKI 79 
                         79***********9987666665124421.111211112224556666666666665 PP

>> D2030.11  CE30926	WBGene00008420	status:Confirmed	UniProt:Q8MQ89	protein_id:CAD36485.1
   #    score  bias  c-Evalue  i-Evalue hmmfrom  hmm to    alifrom  ali to    envfrom  env to     acc
 ---   ------ ----- --------- --------- ------- -------    ------- -------    ------- -------    ----
   1 ?    5.3   1.4     0.085       7.6     174     265 ..       9     101 ..       2     130 .. 0.67

  Alignments for each domain:
  == domain 1    score: 5.3 bits;  conditional E-value: 0.085
  COP1_NP_180854-aln 174 vdelkevqtdlqyikedisavek.hrldl.yrakdrysvklrlladegarksrassldknssglassslnlrgglssgsltkkkdgkskas 262
                         v+++++++++++ +k   +av++ +++ l +  ++++  kl +  de+ ++ + s+ld++s +l +  + l + +s++ ++++ + +s+  
            D2030.11   9 VQDIHKIDSEIKELKSAEKAVQRcEKMGLkVSHNEEFHEKLSVKMDEAVQR-KMSKLDEKSEQLDKIFRCLMSMSSEAPTSQNFEEDSELV 98 
                         678899999999999999999884567772355788999999999987554.467888888888777766666666555555445554444 PP

  COP1_NP_180854-aln 263 ssg 265
                         s++
            D2030.11  99 SQH 101
                         333 PP

>> C29H12.3a  CE29201	WBGene00004346	locus:rgs-3	1R20 protein (Human)	status:Confirmed	UniProt:Q18312	protein_id:CCD6610
   #    score  bias  c-Evalue  i-Evalue hmmfrom  hmm to    alifrom  ali to    envfrom  env to     acc
 ---   ------ ----- --------- --------- ------- -------    ------- -------    ------- -------    ----
   1 ?    4.8   0.0      0.12        11     562     613 ..     260     308 ..     256     327 .. 0.86

  Alignments for each domain:
  == domain 1    score: 4.8 bits;  conditional E-value: 0.12
  COP1_NP_180854-aln 562 sastdstlrlwdvkenlpvrtfrGhaneknfvGltvsseyiacGsetnevfv 613
                         s  ++  lr+w+    +  r  r +an  n +G  + s y+a G+ tnevf+
           C29H12.3a 260 SIHAEENLRFWEA--VVEFRSSRHKANAMNNLGKVILSTYLAEGT-TNEVFL 308
                         6667788999985..5778999********************995.9***96 PP

>> T10B5.2  CE36197	WBGene00020388	status:Partially_confirmed	UniProt:O76408	protein_id:CCD74221.1
   #    score  bias  c-Evalue  i-Evalue hmmfrom  hmm to    alifrom  ali to    envfrom  env to     acc
 ---   ------ ----- --------- --------- ------- -------    ------- -------    ------- -------    ----
   1 ?    4.9   0.0      0.11       9.9     269     320 ..     261     312 ..     232     356 .. 0.78

  Alignments for each domain:
  == domain 1    score: 4.9 bits;  conditional E-value: 0.11
  COP1_NP_180854-aln 269 qrrdaltgsdsqlinqsglalarkkrvkaqfndlqecylqkrrkaadkarkk 320
                         qr+++     ++  n+++ + +r++   ++ n lq  y+q+ r+a +k +++
             T10B5.2 261 QRNNTSIVVLNNFFNSETRQNIRRNICTTKHNGLQPLYVQQARHARNKLERE 312
                         44444444556778888888999999*****************877765543 PP

>> C26H9A.2  CE42572	WBGene00007752	status:Partially_confirmed	UniProt:Q9XTS7	protein_id:CAQ48403.1
   #    score  bias  c-Evalue  i-Evalue hmmfrom  hmm to    alifrom  ali to    envfrom  env to     acc
 ---   ------ ----- --------- --------- ------- -------    ------- -------    ------- -------    ----
   1 ?    4.2   0.0      0.19        17     537     586 ..    2999    3049 ..    2972    3071 .. 0.83

  Alignments for each domain:
  == domain 1    score: 4.2 bits;  conditional E-value: 0.19
  COP1_NP_180854-aln  537 rpvhvfsGhkkavs.yvkflsndelasastdstlrlwdvkenlpvrtfrGh 586 
                          + + v++Gh  a++  v   s   l sas d t+ +w + e   +r +  h
            C26H9A.2 2999 KKLSVLNGHSDAITcLVSCQSHAVLVSASRDLTVLVWHLSEMFLIRQLPKH 3049
                          5678999999998636889999999************99999999988777 PP

>> C49C3.7  CE19746	WBGene00008197	status:Confirmed	UniProt:Q9XUF2	protein_id:CAB05166.1
   #    score  bias  c-Evalue  i-Evalue hmmfrom  hmm to    alifrom  ali to    envfrom  env to     acc
 ---   ------ ----- --------- --------- ------- -------    ------- -------    ------- -------    ----
   1 ?    5.1   7.3     0.097       8.6     139     306 ..      16     188 ..      10     255 .. 0.70

  Alignments for each domain:
  == domain 1    score: 5.1 bits;  conditional E-value: 0.097
  COP1_NP_180854-aln 139 lltllaekkrkleqeeaernmqilldflhclrkqkvdelkevqtdlqyikedisavekhrldlyrakdrysvklrlladegar.....ksr 224
                         ++  la kk+++eq+ea  +++       +      d+ k v+++    k+  ++   + ++l++a d+   +l +l+ ++++     k+ 
             C49C3.7  16 FMGTLARKKKEIEQQEALMKLHN------LPLTYTEDQYKIVKEESTIYKNRFETAAAKNVELLKATDELKKELEFLKRQPGNqfkvdKKL 100
                         6778999********99544332......23344567889999999999*****************************9996512222445 PP

  COP1_NP_180854-aln 225 assldkn..ssglassslnlrgglss....gsltkkkdgkskasssgkgiq.rrdaltgsdsqlinqsglalarkkrv.kaqfndlqecy 306
                         +s++d +   s++ ++  +++++ +      + + kk+   +  ++++g q + d + +s++++++qs+l l r k + k +fnd+    
             C49C3.7 101 KSEIDSAeeESKFYKNCFETTAAENVellkVTDQLKKE--LEFLKAQQGNQfKVDMKIKSEMESATQSNLILLREKEMwKDRFNDVLSEK 188
                         56666541144555555444443333000023333333..33334444443256788889999999999888887765378999975443 PP

>> F53G2.4a  CE41907	WBGene00004129	locus:pqn-42	status:Confirmed	UniProt:A9D602	protein_id:CCD71699.1
   #    score  bias  c-Evalue  i-Evalue hmmfrom  hmm to    alifrom  ali to    envfrom  env to     acc
 ---   ------ ----- --------- --------- ------- -------    ------- -------    ------- -------    ----
   1 ?    4.8   5.3      0.12        10     279     336 ..     156     214 ..     118     241 .. 0.56

  Alignments for each domain:
  == domain 1    score: 4.8 bits;  conditional E-value: 0.12
  COP1_NP_180854-aln 279 sqlinqsglalarkkrvkaqfndlqecyl.qkrrkaadkarkkqerdtnvisregysaG 336
                             + ++ a a kkrv+a +++ qe+   q+rr +++ +r++q+ ++   ++++y++ 
            F53G2.4a 156 GARCQMTSPAAASKKRVNAWLKEQQEAAAeQQRRAQTQMPRHQQQYQAPQQQQQNYHQN 214
                         23334444566666666666666666543245555555556666666656666666543 PP

>> F26E4.1  CE09685	WBGene00006352	locus:sur-6	protein phosphatase	status:Confirmed	UniProt:P90851	protein_id:CAB03008.1
   #    score  bias  c-Evalue  i-Evalue hmmfrom  hmm to    alifrom  ali to    envfrom  env to     acc
 ---   ------ ----- --------- --------- ------- -------    ------- -------    ------- -------    ----
   1 ?    4.2   0.0      0.19        17     362     396 ..      60      94 ..      14      99 .. 0.88
   2 ?   -1.3   0.1       8.1   7.3e+02     545     575 ..     324     354 ..     154     370 .. 0.59

  Alignments for each domain:
  == domain 1    score: 4.2 bits;  conditional E-value: 0.19
  COP1_NP_180854-aln 362 GdlfhsanivssiefdrddelfataGvsrrikvfd 396
                          d+   a+++s +ef  d e++at     r+ +f+
             F26E4.1  60 ADVHTEADVISCVEFSHDGEYLATGDKGGRVVIFQ 94 
                         688999******************99998888886 PP

  == domain 2    score: -1.3 bits;  conditional E-value: 8.1
  COP1_NP_180854-aln 545 hkkavsyvkflsndelasastdstlrlwdvk 575
                            +vs vkf  n     +    t+++wd++
             F26E4.1 324 IIASVSDVKFSHNGRYLLTRDYLTVKVWDLN 354
                         3344555666555555555555566666654 PP

>> ZK930.3b  CE37306	WBGene00014153	locus:vab-23	status:Partially_confirmed	UniProt:Q65ZB3	protein_id:CAH19092.1
   #    score  bias  c-Evalue  i-Evalue hmmfrom  hmm to    alifrom  ali to    envfrom  env to     acc
 ---   ------ ----- --------- --------- ------- -------    ------- -------    ------- -------    ----
   1 ?    4.8   1.6      0.12        11     169     239 ..      13      79 ..       7     117 .. 0.68

  Alignments for each domain:
  == domain 1    score: 4.8 bits;  conditional E-value: 0.12
  COP1_NP_180854-aln 169 lrkqkvdelkevqtdlqyikedisavekhrldlyrakdrysvklrlladegarksrassldknssglasss 239
                          r++ ++el e+++  ++ike  ++++    +l + k+++s  ++l++++ +  +r+ ++ ++ ++   s 
            ZK930.3b  13 KRNELLEELSELENTEKFIKETAKTID----ELNKEKEEHSEIIQLINQDKSDLEREIAAAETEKKDRESK 79 
                         4677799**************988776....7999999999999999888766665554443333333332 PP

>> F53G2.4b  CE41908	WBGene00004129	locus:pqn-42	status:Confirmed	UniProt:A9D5Z6	protein_id:CCD71700.1
   #    score  bias  c-Evalue  i-Evalue hmmfrom  hmm to    alifrom  ali to    envfrom  env to     acc
 ---   ------ ----- --------- --------- ------- -------    ------- -------    ------- -------    ----
   1 ?    4.8   5.3      0.12        11     279     336 ..     156     214 ..     118     241 .. 0.56

  Alignments for each domain:
  == domain 1    score: 4.8 bits;  conditional E-value: 0.12
  COP1_NP_180854-aln 279 sqlinqsglalarkkrvkaqfndlqecyl.qkrrkaadkarkkqerdtnvisregysaG 336
                             + ++ a a kkrv+a +++ qe+   q+rr +++ +r++q+ ++   ++++y++ 
            F53G2.4b 156 GARCQMTSPAAASKKRVNAWLKEQQEAAAeQQRRAQTQMPRHQQQYQAPQQQQQNYHQN 214
                         23334444566666666666666666543245555555556666666666666666543 PP

>> D2085.4  CE15744	WBGene00008429	similarity with a human hypothetical protein (PIR Acc. No. A38919)	status:Confirmed	U
   #    score  bias  c-Evalue  i-Evalue hmmfrom  hmm to    alifrom  ali to    envfrom  env to     acc
 ---   ------ ----- --------- --------- ------- -------    ------- -------    ------- -------    ----
   1 ?    4.4   0.2      0.15        14     144     197 ..     764     817 ..     746     861 .. 0.83

  Alignments for each domain:
  == domain 1    score: 4.4 bits;  conditional E-value: 0.15
  COP1_NP_180854-aln 144 aekkrkleqeeaernmqilldflhclrkqkvdelkevqtdlqyikedisavekh 197
                         ++k++ ++ +  ++   i+++ l+ l+k +  el+e+q d+  +  d++ v + 
             D2085.4 764 TDKNKDVDLQHMKSFDPIIFKHLKALQKMNNRELDELQLDFSVVTSDMGLVRNV 817
                         567777788888888889******************************999765 PP
[truncated: 17,078 more chars]
