# Supplementary material for: Potential Conservation of Circadian Clock Proteins in the phylum Nematoda as Revealed by Bioinformatic Searches
Source: PLoS One. 2014 Nov 14;9(11):e112871. doi: 10.1371/journal.pone.0112871 (PMC4232591; doi:10.1371/journal.pone.0112871)
Supplement: File S1 — HMM profiles used in this work and HMMsearch results. (ZIP) [file pone.0112871.s007.zip › HMMs-CE/Arabidopsis/CCA1_AAB40525-aln.fasta.hmm.res]

# hmmsearch :: search profile(s) against a sequence database
# HMMER 3.0 (March 2010); http://hmmer.org/
# Copyright (C) 2010 Howard Hughes Medical Institute.
# Freely distributed under the GNU General Public License (GPLv3).
# - - - - - - - - - - - - - - - - - - - - - - - - - - - - - - - - - - - -
# query HMM file:                  CCA1_AAB40525-aln.fasta.hmm
# target sequence database:        ../../../../ProteomasGus/wormpep229
# Max sensitivity mode:            on [all heuristic filters off]
# - - - - - - - - - - - - - - - - - - - - - - - - - - - - - - - - - - - -

Query:       CCA1_AAB40525-aln  [M=764]
Scores for complete sequences (score includes all domains):
   --- full sequence ---   --- best 1 domain ---    -#dom-
    E-value  score  bias    E-value  score  bias    exp  N  Sequence     Description
    ------- ------ -----    ------- ------ -----   ---- --  --------     -----------
     0.0025   17.1   6.3     0.0028   16.9   4.3    1.0  1  Y50E8A.10    CE22317	WBGene00013053	status:Partially_confirm
  ------ inclusion threshold ------
      0.019   14.2   6.8      0.031   13.4   4.7    1.3  1  T08B2.11     CE13439	WBGene00020349	status:Confirmed	UniProt
      0.073   12.2   0.2      0.073   12.2   0.1    2.1  2  Y113G7B.23   CE25208	WBGene00004203	locus:swsn-1	SWI\/SNF pr
       0.21   10.7   2.5       0.43    9.7   1.7    1.4  1  R06A4.2      CE18109	WBGene00011047	status:Partially_confirm
        0.4    9.8  12.0       0.49    9.5   8.3    1.1  1  F30A10.12    CE34834	WBGene00009269	status:Confirmed	UniProt
       0.49    9.5   3.6       0.67    9.0   2.5    1.1  1  R02F11.3a    CE36883	WBGene00019841	status:Partially_confirm
       0.57    9.3   2.5       0.71    8.9   1.7    1.0  1  Y94H6A.3     CE27552	WBGene00022376	status:Confirmed	UniProt
       0.69    9.0   5.8       0.81    8.8   4.0    1.1  1  Y47G6A.9     CE22108	WBGene00021638	status:Partially_confirm
       0.92    8.6   8.6        1.2    8.2   6.0    1.1  1  F43G9.11     CE17821	WBGene00000468	locus:ces-1	Zinc finger,
        1.1    8.4   1.2          1    8.4   0.8    1.1  1  F02E9.1      CE09183	WBGene00008528	status:Confirmed	UniProt
        1.1    8.3   1.9        1.2    8.2   1.3    1.2  1  Y51H4A.4     CE22330	WBGene00013100	locus:zip-7	status:Confi
        1.4    7.9   2.6       0.69    9.0   0.3    1.5  2  F48F7.2      CE37520	WBGene00006372	locus:syx-2	syntaxin lik
        1.5    7.9   1.9        1.7    7.7   1.3    1.1  1  T05C1.4c     CE32207	WBGene00020251	locus:camt-1	status:Part
        1.5    7.8   1.8        2.4    7.2   1.2    1.3  1  Y53H1A.1b    CE42806	WBGene00013177	locus:rsy-1	status:Parti
        1.6    7.8   0.2        2.7    7.0   0.2    1.3  1  ZK1320.7     CE30717	WBGene00014256	single ankyrin motif	sta
        1.6    7.8   4.5          2    7.5   3.1    1.1  1  T16H12.9     CE41453	WBGene00011817	status:Partially_confirm
        1.8    7.6   2.0        1.9    7.5   1.4    1.1  1  F43C11.7     CE23722	WBGene00018384	status:Confirmed	UniProt
          2    7.5   5.7        2.2    7.3   4.0    1.0  1  T13B5.8a     CE36017	WBGene00020475	locus:sut-1	status:Parti
          2    7.4   0.2        2.2    7.3   0.1    1.1  1  Y57G11C.1130 CE43922	WBGene00194649	status:Confirmed	UniProt
        2.2    7.3   4.3        2.9    6.9   3.0    1.2  1  Y53F4B.27b   CE38249	WBGene00013173	status:Partially_confirm
        2.3    7.3   0.3        3.4    6.7   0.2    1.2  1  F41G4.4      CE34556	WBGene00018308	status:Confirmed	UniProt
        2.4    7.2   2.6        2.9    6.9   1.8    1.1  1  F17A9.3      CE19799	WBGene00017535	locus:atf-8	BZIP transcr
        2.5    7.1   0.8        2.7    7.0   0.5    1.1  1  ZK858.8      CE35173	WBGene00014121	status:Partially_confirm
        2.9    6.9   1.6        3.3    6.7   1.1    1.0  1  Y113G7A.12   CE36453	WBGene00013749	status:Partially_confirm
          3    6.9   0.1        3.7    6.6   0.1    1.1  1  F35B12.6     CE05805	WBGene00009386	locus:tag-290	serine pro
          3    6.9   0.4        4.6    6.3   0.3    1.2  1  F02D8.1      CE36124	WBGene00008520	status:Partially_confirm
        3.1    6.8   0.2        3.9    6.5   0.2    1.1  1  Y39A1A.21a   CE19141	WBGene00012658	status:Confirmed	UniProt
        3.3    6.8   6.6        3.6    6.6   4.6    1.2  1  ZK488.7      CE15363	WBGene00004177	locus:pqn-98	status:Part
        3.3    6.8   1.0        4.4    6.3   0.7    1.1  1  Y71G12B.25   CE44015	WBGene00022160	status:Confirmed	UniProt
        3.4    6.7   1.4        3.4    6.7   1.0    1.2  1  K02A11.2     CE41675	WBGene00010487	status:Partially_confirm
        3.4    6.7  19.0        4.8    6.2  13.2    1.3  1  F11G11.10    CE31783	WBGene00000606	locus:col-17	collagen	st
        3.5    6.7   4.5        4.8    6.2   3.1    1.2  1  Y53F4B.27a   CE37435	WBGene00013173	status:Partially_confirm
        3.9    6.5  14.2        4.5    6.3   9.9    1.1  1  F49F1.12     CE41656	WBGene00018652	status:Partially_confirm
        3.9    6.5   2.6        3.9    6.5   1.8    1.0  1  R02E4.3      CE40987	WBGene00044724	status:Confirmed	UniProt
        4.1    6.4   2.2        5.5    6.0   1.5    1.1  1  F40F9.10     CE42760	WBGene00009586	status:Partially_confirm
        4.2    6.4   8.1        5.2    6.1   5.6    1.0  1  K01A2.10     CE19519	WBGene00019284	status:Confirmed	UniProt
        4.2    6.4   4.0        5.1    6.1   2.8    1.2  1  T05G5.12     CE31363	WBGene00000932	locus:dao-6	status:Confi
        4.3    6.4   4.6        4.8    6.2   3.2    1.0  1  T13B5.8b     CE13617	WBGene00020475	locus:sut-1	status:Parti
        4.6    6.3   1.9        6.3    5.8   1.3    1.1  1  K04G11.2     CE35893	WBGene00004764	locus:sel-7	status:Confi
        5.1    6.1   6.8        5.4    6.0   4.7    1.1  1  ZK488.10     CE15369	WBGene00004176	locus:pqn-97	status:Part
        5.4    6.0   1.3        8.9    5.3   0.9    1.3  1  Y54E10A.4b   CE27480	WBGene00001481	locus:fog-1	status:Confi
        5.4    6.0   4.2        6.8    5.7   2.9    1.0  1  T05B11.3     CE13219	WBGene00020246	locus:clic-1	status:Conf
        5.5    6.0  13.2        7.7    5.5   9.1    1.1  1  R10D12.10    CE40993	WBGene00011191	serine\/threonine kinase
        5.5    6.0   3.5        5.9    5.9   2.4    1.0  1  C09H10.1     CE39131	WBGene00004455	locus:rpl-42	status:Conf
        5.5    6.0   1.4        5.7    6.0   1.0    1.1  1  Y66D12A.1    CE15689	WBGene00013427	status:Partially_confirm
        5.6    6.0   2.2        6.5    5.8   1.5    1.1  1  R08C7.11     CE07434	WBGene00019954	status:Predicted	UniProt
        5.6    6.0   0.0        6.2    5.8   0.0    1.0  1  F37C12.4     CE30781	WBGene00004450	locus:rpl-36	Ribosomal p
        5.7    6.0   4.3          7    5.7   3.0    1.2  1  F26F4.6      CE29290	WBGene00017828	status:Confirmed	UniProt
        5.8    5.9   3.5        7.5    5.6   2.4    1.1  1  T27F6.4      CE16513	WBGene00012104	locus:sygl-1	status:Conf
        5.9    5.9   5.2        9.2    5.3   3.6    1.3  1  B0303.14     CE00003	WBGene00015132	Giant secretory protein 
        5.9    5.9   0.9        9.5    5.2   0.6    1.2  1  C34G6.7b     CE32816	WBGene00004109	locus:stam-1	status:Conf
        5.9    5.9   4.7        7.4    5.6   3.3    1.2  1  Y48C3A.5c    CE38247	WBGene00012989	status:Confirmed	UniProt
          6    5.9   4.7        7.1    5.7   3.2    1.0  1  F55C5.11     CE40071	WBGene00044791	status:Partially_confirm
        6.2    5.8   1.1        9.5    5.2   0.7    1.3  1  F55C5.3a     CE11154	WBGene00006677	locus:twk-24	potassium c
        6.2    5.8   1.1        9.7    5.2   0.7    1.3  1  F55C5.3b     CE36595	WBGene00006677	locus:twk-24	status:Conf
        6.4    5.8   1.7         11    5.0   1.2    1.3  1  B0379.4b     CE34244	WBGene00007054	locus:scpl-1	status:Conf
        6.4    5.8   1.0        8.5    5.4   0.7    1.1  1  C41H7.5      CE41366	WBGene00016575	status:Partially_confirm
        6.5    5.8   6.9        9.6    5.2   4.8    1.2  1  T04D3.2      CE13155	WBGene00011432	locus:sdz-30	status:Part
        6.7    5.7   0.3         42    3.1   0.0    1.9  3  T24D8.5      CE05009	WBGene00003740	locus:nlp-2	status:Confi
        6.7    5.7   4.4        8.3    5.4   3.0    1.1  1  F26F4.9a     CE28923	WBGene00017829	ankyrin and desmoplakin 
        6.9    5.7   8.7        8.8    5.3   6.0    1.1  1  C05D11.4     CE24786	WBGene00002881	locus:let-756	heparin-bi
        6.9    5.7   0.0          9    5.3   0.0    1.1  1  C29H12.3c    CE02517	WBGene00004346	locus:rgs-3	status:Confi
        6.9    5.7   0.9         12    4.9   0.6    1.3  1  C34G6.7a     CE29700	WBGene00004109	locus:stam-1	status:Conf
        7.1    5.6  17.2         11    5.1  11.9    1.2  1  F55F8.7      CE44981	WBGene00018895	protein-tyrosine phospha
        7.2    5.6   0.0        9.4    5.2   0.0    1.1  1  C29H12.3b    CE31774	WBGene00004346	locus:rgs-3	status:Confi
        7.4    5.6  22.4         17    4.4  15.5    1.5  1  ZC101.1      CE16690	WBGene00013851	low-density lipoprotein 
        7.4    5.6   0.1         14    4.7   0.0    1.4  1  VW02B12L.4   CE26728	WBGene00012157	locus:adbp-1	status:Conf
        7.4    5.6   0.7        7.8    5.5   0.5    1.1  1  Y54G2A.10a   CE27482	WBGene00021875	status:Confirmed	UniProt
        7.6    5.6   3.6        9.8    5.2   2.5    1.1  1  Y57G7A.8     CE19637	WBGene00021971	status:Partially_confirm
        7.9    5.5   7.2          9    5.3   5.0    1.0  1  R11G11.7     CE12752	WBGene00004144	locus:pqn-60	status:Conf
        8.1    5.5   1.1          9    5.3   0.8    1.1  1  Y59A8B.9     CE26218	WBGene00007062	locus:ebp-3	status:Predi
        8.1    5.5   0.3        8.3    5.4   0.2    1.1  1  C27C12.1     CE05318	WBGene00007771	status:Partially_confirm
        8.3    5.4   2.9         11    5.0   2.0    1.1  1  F54F12.2a    CE41406	WBGene00010073	status:Confirmed	UniProt
        8.4    5.4   3.2         17    4.4   2.2    1.5  1  C33A11.1     CE24824	WBGene00007877	Ank repeat	status:Confir
        8.4    5.4   0.4         10    5.1   0.3    1.1  1  C41H7.6      CE08677	WBGene00016576	status:Confirmed	UniProt
        8.6    5.4   0.2        9.1    5.3   0.2    1.1  1  Y7A5A.8      CE21333	WBGene00012414	status:Partially_confirm
        8.6    5.4   4.0        5.9    5.9   1.9    1.3  1  K01A6.5      CE46468	WBGene00010447	status:Partially_confirm
        8.7    5.3   4.9         12    4.9   3.4    1.1  1  F56A6.4      CE45820	WBGene00018923	status:Confirmed	UniProt
        8.8    5.3   2.2         12    4.8   1.5    1.1  1  R13A1.2      CE04838	WBGene00006504	locus:kcc-1	status:Confi
        8.8    5.3   2.3         13    4.8   1.6    1.1  1  T19B10.7     CE06461	WBGene00002072	locus:ima-1	importin alp
          9    5.3  13.3         11    5.0   9.2    1.0  1  F46A8.6      CE34187	WBGene00009749	status:Partially_confirm
          9    5.3   5.9         11    5.0   4.1    1.3  1  H06I04.1c    CE31021	WBGene00019167	status:Partially_confirm
          9    5.3   5.0        9.3    5.2   3.5    1.2  1  B0524.5      CE44068	WBGene00015244	status:Confirmed	UniProt
        9.3    5.2   1.8         11    5.1   1.2    1.1  1  Y17G7B.20e   CE46649	WBGene00012471	status:Confirmed
        9.4    5.2   1.6         11    5.0   1.1    1.0  1  H21P03.1     CE18819	WBGene00003148	locus:mbf-1	Helix-turn-h
        9.8    5.2   6.7         15    4.6   4.7    1.2  1  F01G10.9     CE35849	WBGene00008511	status:Partially_confirm
        9.9    5.2   2.4         10    5.1   1.6    1.1  1  F36H12.14    CE09984	WBGene00018127	status:Partially_confirm
        9.9    5.2   2.6         12    4.9   1.8    1.1  1  Y87G2A.25    CE46798	WBGene00219288	status:Partially_confirm
         10    5.2  11.7         16    4.5   8.1    1.4  1  F53H1.4c     CE33652	WBGene00018778	status:Partially_confirm


Domain annotation for each sequence (and alignments):
>> Y50E8A.10  CE22317	WBGene00013053	status:Partially_confirmed	UniProt:Q9NAE8	protein_id:CAB55058.1
   #    score  bias  c-Evalue  i-Evalue hmmfrom  hmm to    alifrom  ali to    envfrom  env to     acc
 ---   ------ ----- --------- --------- ------- -------    ------- -------    ------- -------    ----
   1 !   16.9   4.3   9.7e-06    0.0028     189     324 ..      27     153 ..       3     196 .. 0.55

  Alignments for each domain:
  == domain 1    score: 16.9 bits;  conditional E-value: 9.7e-06
  CCA1_AAB40525-aln 189 stsvalknsctfrefvpskkevinrdetnessvtveleknqklkkddeketakdsgiskksklensealseklvqaektdelssaltkdemq 280
                          +  +knsc +re++ s++ +  +d++ +s+ t+  ++++k++++d +++ ++++  kks  +    +s+k+ +++k++      ++++ +
          Y50E8A.10  27 CKPPRQKNSCHVREMTNSMRAAPISDAIPDSTRTALDKEEKKKRSKDSSKKSNKKNKKKKSADSS-MKISKKSSKSKKSK------KSEKGK 111
                        5566799************************9999999888888888877766555555544443.33444444444333......222222 PP

  CCA1_AAB40525-aln 281 aaqnyprhvpvhvldgslgtstqspssemsiqdstfqpigging 324
                        + +   r    +  ++s ++ t+ p   +++++ +++   +++ 
          Y50E8A.10 112 KPEARGRDEGENSTQRSGAAETNGP--PVTAKSALSKTAKSVPN 153
                        2222222222222222222222222..22222222222222333 PP

>> T08B2.11  CE13439	WBGene00020349	status:Confirmed	UniProt:Q9GYS6	protein_id:CCD67617.1
   #    score  bias  c-Evalue  i-Evalue hmmfrom  hmm to    alifrom  ali to    envfrom  env to     acc
 ---   ------ ----- --------- --------- ------- -------    ------- -------    ------- -------    ----
   1 ?   13.4   4.7   0.00011     0.031     503     613 ..      78     188 ..      36     203 .. 0.77

  Alignments for each domain:
  == domain 1    score: 13.4 bits;  conditional E-value: 0.00011
  CCA1_AAB40525-aln 503 peesealqaqesaskspavsssdseesgkaklnteskatideeekaaateakdsdktksrkqvDRSScGSNTpsssdvetdalekeekekee 594
                        +e + + ++ +s +k++    + +   +k  l+ + + +++ e++a+ +e+k+s++  ++kqvD  S GS  p  ++ + ++l+k+  ++  
           T08B2.11  78 KEGKATRRKEKSIEKKEHEQPKTTHRKKKSSLSASLEGKTSGENEAPKAEQKKSSTESGKKQVDLNSDGSKEPPEEEKNKQKLNKDLAKHFF 169
                        4555566677777777777777888888888888888888999999******************************9999999987776655 PP

  CCA1_AAB40525-aln 595 pkeadanqsatesnnRrsr 613
                        ++ +++++s + ++ Rr++
           T08B2.11 170 KHIQESHKSRKKADDRRIE 188
                        5567777888888889873 PP

>> Y113G7B.23  CE25208	WBGene00004203	locus:swsn-1	SWI\/SNF protein	status:Confirmed	UniProt:Q9U2W6	protein_id:CAB54337.
   #    score  bias  c-Evalue  i-Evalue hmmfrom  hmm to    alifrom  ali to    envfrom  env to     acc
 ---   ------ ----- --------- --------- ------- -------    ------- -------    ------- -------    ----
   1 ?   12.2   0.1   0.00025     0.073      27      57 ..     257     287 ..     254     290 .. 0.96
   2 ?   -1.1   0.5       2.7   7.7e+02     270     288 ..     475     493 ..     365     606 .. 0.51

  Alignments for each domain:
  == domain 1    score: 12.2 bits;  conditional E-value: 0.00025
  CCA1_AAB40525-aln  27 WTeeEHnRFLeALkLYGRAWQrIEEHigTKt 57 
                        WTe+E    LeAL ++   W ++ +H+gT+t
         Y113G7B.23 257 WTEQETCLLLEALEMFKDDWNKVCDHVGTRT 287
                        *****************************99 PP

  == domain 2    score: -1.1 bits;  conditional E-value: 2.7
  CCA1_AAB40525-aln 270 lssaltkdemqaaqnyprh 288
                        l ++l +++m++ +   rh
         Y113G7B.23 475 LVAQLVETQMKKLEMKLRH 493
                        1122222222222222222 PP

>> R06A4.2  CE18109	WBGene00011047	status:Partially_confirmed	UniProt:O62329	protein_id:CAB05583.1
   #    score  bias  c-Evalue  i-Evalue hmmfrom  hmm to    alifrom  ali to    envfrom  env to     acc
 ---   ------ ----- --------- --------- ------- -------    ------- -------    ------- -------    ----
   1 ?    9.7   1.7    0.0015      0.43     234     379 ..     495     639 ..     460     643 .. 0.72

  Alignments for each domain:
  == domain 1    score: 9.7 bits;  conditional E-value: 0.0015
  CCA1_AAB40525-aln 234 ddeketakdsgiskksklensealseklvqaektdels.saltkdemqaaqnyprhvpvhvldgslgtstqspssemsiqdstfqpigging 324
                        ++e ++ +  ++    + + ++ + ek  +ae+ +e +   ++ d+ +  +++p + + +++d++l+ts+ s+ + m +++ +++ +  +n 
            R06A4.2 495 SEEAREIEAIDVDD-GDADVKQEVVEKDGKAEEAPEHEaMDVEDDDEDLDETIPLESDEQMMDENLDTSVASKKEAMDVDELSNKMTDAVNN 585
                        22222222222222.222223333344444444444442667788899999****************************9999999999999 PP

  CCA1_AAB40525-aln 325 qpnlfanpaasatsesqnnsarssvhqsfpafappftpaknnqddyrsflnisst 379
                         ++ +++++  +t  +   +a     +s  +f   + + k++ d  +s   +ss+
            R06A4.2 586 LQKSITESTNETTVLEGAAAAVILLSESLQNF-SRVGMEKSSSDVSSSSEPVSSA 639
                        99999999998888888888887777777777.5667888889999998888885 PP

>> F30A10.12  CE34834	WBGene00009269	status:Confirmed	UniProt:Q7YTP2	protein_id:CAE17783.1
   #    score  bias  c-Evalue  i-Evalue hmmfrom  hmm to    alifrom  ali to    envfrom  env to     acc
 ---   ------ ----- --------- --------- ------- -------    ------- -------    ------- -------    ----
   1 ?    9.5   8.3    0.0017      0.49     467     536 ..      53     125 ..      45     142 .. 0.67

  Alignments for each domain:
  == domain 1    score: 9.5 bits;  conditional E-value: 0.0017
  CCA1_AAB40525-aln 467 acppasttavpstnvekakaaktereentl...qdqeldpeesealqaqesaskspavsssdseesgkaklnt 536
                        +++past ++   +v+k+k + +e++++++   +++e+++e++e++++ ++ask+++  ss+s + ++ + + 
          F30A10.12  53 PAAPASTISTAPGDVSKEKDKGNEEKKEEKkdeKEEEKKDEKKETSKKSKKASKKSVKKSSKSKKNEGDDGEY 125
                        5689999999999999888775555444443556666677777778888888888888888887665554433 PP

>> R02F11.3a  CE36883	WBGene00019841	status:Partially_confirmed	UniProt:O16365	protein_id:CCD67011.1
   #    score  bias  c-Evalue  i-Evalue hmmfrom  hmm to    alifrom  ali to    envfrom  env to     acc
 ---   ------ ----- --------- --------- ------- -------    ------- -------    ------- -------    ----
   1 ?    9.0   2.5    0.0023      0.67     157     298 ..      49     197 ..      34     221 .. 0.69

  Alignments for each domain:
  == domain 1    score: 9.0 bits;  conditional E-value: 0.0023
  CCA1_AAB40525-aln 157 akenqdencsevltllkeapcssvssanknsistsvalknsctf.refvpskkevinrdetnessvtveleknqklkk..dd..eketakds 243
                        ++ n + +c+e  +l     ++s+ss+ kn+ ++++  k+++ + ++f+   +++ + ++t+++++++e + +       +    +e+a  +
          R02F11.3a  49 ENGNGQTSCAELHKLTA-GSTTSLSSQSKNAKKVNKFYKKQNELlENFKNDSEQIEQFNRTRRRTTSKEEDDDADVIAaiPPpiPEEKAVVA 139
                        45566788988766655.566899*******9999988777766155666666666667777766666666554443311221134555567 PP

  CCA1_AAB40525-aln 244 giskksklensealseklvqaektdelssaltkdemqaaqnyprhvpv...hvldgsl 298
                         ++k+ k  + + ++ek+v ++k de ++a ++++++ a n+   +      vl+gs+
          R02F11.3a 140 PLVKHIKPMERTDTEEKSVDEKKDDESNTAARMANITLAVNFLLMIAKvvaSVLSGSM 197
                        78899999999999********************999999987665540004444444 PP

>> Y94H6A.3  CE27552	WBGene00022376	status:Confirmed	UniProt:Q9N2X1	protein_id:CCD74203.1
   #    score  bias  c-Evalue  i-Evalue hmmfrom  hmm to    alifrom  ali to    envfrom  env to     acc
 ---   ------ ----- --------- --------- ------- -------    ------- -------    ------- -------    ----
   1 ?    8.9   1.7    0.0025      0.71     151     301 ..      14     166 ..       3     174 .. 0.72

  Alignments for each domain:
  == domain 1    score: 8.9 bits;  conditional E-value: 0.0025
  CCA1_AAB40525-aln 151 derketakenqdencsevltllkeapcssvssanknsist.svalknsctfrefvpskkevinr..detnessvtveleknqklkkddeket 239
                        d r    +  ++++ s+v  + ++  ++  s+++ ++ st s  +++ ++++e++p ++ + +r  +e++e   +  + ++    k+d+k++
           Y94H6A.3  14 D-RDRDRHRSNKDHSSDVARMKEKMRSTLESARKSDAPSTsSDFSRKPQKVEELTPAEHLARTRaiEEIEEAGFQPGSFRSGSAAKKDQKTK 104
                        2.3333333444688999887777776655554444444414557889999*****987666552267788877888888899999999999 PP

  CCA1_AAB40525-aln 240 akdsgiskksklensealseklvqaektdelssaltkdemqaaqnyprhvpvhvldgslgts 301
                        + +s+ s       ++a ++k++ ++++d  + +l+++    a+ ++  vp h+ ++  +t 
           Y94H6A.3 105 KDNSHDSAIFGPAWKSAEQRKVIDKKQSDISTITLPSAPAPPANAMAPMVPSHMYSEHSATR 166
                        99999999888888888889999999999888999999999999999999999888777665 PP

>> Y47G6A.9  CE22108	WBGene00021638	status:Partially_confirmed	UniProt:Q9N3T3	protein_id:CCD72554.1
   #    score  bias  c-Evalue  i-Evalue hmmfrom  hmm to    alifrom  ali to    envfrom  env to     acc
 ---   ------ ----- --------- --------- ------- -------    ------- -------    ------- -------    ----
   1 ?    8.8   4.0    0.0028      0.81     191     271 ..     123     207 ..      61     217 .. 0.63

  Alignments for each domain:
  == domain 1    score: 8.8 bits;  conditional E-value: 0.0028
  CCA1_AAB40525-aln 191 svalknsctfrefvpskkevinrdetnessvt.veleknqk..lkkddeketa.kdsgiskksklensealseklvqaektdels 271
                            ++s++++e  +++++v n+d++ ++     e ++ q+  ++ ddek  + kdsg  k+   e++++ls+   q+e +d +s
           Y47G6A.9 123 LIWRRASSKSKESLAKRRKVANDDSMIKEKLKkLEEKEAQNkdDDDDDEKADNdKDSGSEKSAAEEEENPLSDDDNQEEDNDYIS 207
                        3456788889999999999999998766554414443333300333344433314445555566677788999888888777544 PP

>> F43G9.11  CE17821	WBGene00000468	locus:ces-1	Zinc finger, C2H2 type (5 domains)	status:Partially_confirmed	UniProt:Q9
   #    score  bias  c-Evalue  i-Evalue hmmfrom  hmm to    alifrom  ali to    envfrom  env to     acc
 ---   ------ ----- --------- --------- ------- -------    ------- -------    ------- -------    ----
   1 ?    8.2   6.0    0.0042       1.2     505     617 ..      35     148 ..      21     156 .. 0.82

  Alignments for each domain:
  == domain 1    score: 8.2 bits;  conditional E-value: 0.0042
  CCA1_AAB40525-aln 505 esealqaqesaskspavsssdseesgkaklnteskatideeekaaateakdsdktksrkqvDRSScGSNTpsssdvetdalekeekekeepk 596
                         s +lq q+s+++s+  sss s  s++ k++ +s  +++  +  ++ + ++  k +  +  D SS+ S T s +    d l++ ++   ++k
           F43G9.11  35 MSLHLQMQKSSAASTSSSSSSSTSSENLKKSPSSVQNTSVFSIDNILNSQKVPKLELENDEDVSSSPSPTCSTTGYTLDSLQNLDRRSLNKK 126
                        5668999***********************99999998888888999999999****************************99999988777 PP

  CCA1_AAB40525-aln 597 e.adanqsatesnnRrsrsssn 617
                          +  n+   ++  + +  +sn
           F43G9.11 127 GpSSHNRCVCDKCGKSYATTSN 148
                        7333444444655555555555 PP

>> F02E9.1  CE09183	WBGene00008528	status:Confirmed	UniProt:O01314	protein_id:CAB04047.1
   #    score  bias  c-Evalue  i-Evalue hmmfrom  hmm to    alifrom  ali to    envfrom  env to     acc
 ---   ------ ----- --------- --------- ------- -------    ------- -------    ------- -------    ----
   1 ?    8.4   0.8    0.0035         1     480     537 ..      46     105 ..      21     141 .. 0.68

  Alignments for each domain:
  == domain 1    score: 8.4 bits;  conditional E-value: 0.0035
  CCA1_AAB40525-aln 480 nvekakaaktereentl..qdqeldpeesealqaqesaskspavsssdseesgkaklnte 537
                        + e + + +t++++  l  +++++++++ ++ ++++ ++ks++  s +se+ ++ak+  +
            F02E9.1  46 DLEPSIRLDTKNGKFVLlkNSENEEEKNDKKNKKKKDENKSEKKNSGESEDVEEAKKTFS 105
                        444444444555444444333444444555556666667777777777777777776554 PP

>> Y51H4A.4  CE22330	WBGene00013100	locus:zip-7	status:Confirmed	UniProt:Q9NAE4	protein_id:CAB61136.1
   #    score  bias  c-Evalue  i-Evalue hmmfrom  hmm to    alifrom  ali to    envfrom  env to     acc
 ---   ------ ----- --------- --------- ------- -------    ------- -------    ------- -------    ----
   1 ?    8.2   1.3    0.0042       1.2     471     531 ..      69     128 ..      11     175 .. 0.48

  Alignments for each domain:
  == domain 1    score: 8.2 bits;  conditional E-value: 0.0042
  CCA1_AAB40525-aln 471 asttavpstnvekakaaktereentl..qdqeldpeesealqaqesaskspavsssdseesgk 531
                        +s+++ ++t  +++++  +  +++++   ++++   + ea  ++++ ++  a  s +s +  +
           Y51H4A.4  69 SSSSTSSTTSSQNQQSGSSGSKKKKPvpVPENQ---KDEAYLDRRRRNNEAARKSRESRKKVD 128
                        221111111111111111111111111111111...111111122222222222222222222 PP

>> F48F7.2  CE37520	WBGene00006372	locus:syx-2	syntaxin like	status:Confirmed	UniProt:Q20574	protein_id:CAA93492.4
   #    score  bias  c-Evalue  i-Evalue hmmfrom  hmm to    alifrom  ali to    envfrom  env to     acc
 ---   ------ ----- --------- --------- ------- -------    ------- -------    ------- -------    ----
   1 ?   -2.4   0.1       6.9     2e+03     147     177 ..     109     139 ..      77     162 .. 0.58
   2 ?    9.0   0.3    0.0024      0.69     635     721 ..     176     254 ..     173     266 .. 0.76

  Alignments for each domain:
  == domain 1    score: -2.4 bits;  conditional E-value: 6.9
  CCA1_AAB40525-aln 147 ktkederketakenqdencsevltllkeapc 177
                        + +e++ ++++ e  ++n  + ++l++e++ 
            F48F7.2 109 SVTEKRMRQNQLELLKDNLNKLINLFNETHQ 139
                        2233333334444445566666666666553 PP

  == domain 2    score: 9.0 bits;  conditional E-value: 0.0024
  CCA1_AAB40525-aln 635 aLFsRevLPQSFspphdlknkdkqkeevkeneqktdekdelkldlnskkaecssnqdkekknlleveenneeeglltiglgqgklkt 721
                         LF Rev P S s   + ++ +k++ e+k+ e+++   +e+ ldl++ +          + +++++ +nn e+gl +++ g+ ++kt
            F48F7.2 176 QLFFREVNPLSVSGQAAYEDVKKRHGEIKDLENNIAMLEEIFLDLQHLTEA--------QDEMVTNIDNNVENGLEQVKQGSANVKT 254
                        69**********************************999999999988733........3333333344445566666666666554 PP

>> T05C1.4c  CE32207	WBGene00020251	locus:camt-1	status:Partially_confirmed	UniProt:Q629J3	protein_id:CCD61747.1
   #    score  bias  c-Evalue  i-Evalue hmmfrom  hmm to    alifrom  ali to    envfrom  env to     acc
 ---   ------ ----- --------- --------- ------- -------    ------- -------    ------- -------    ----
   1 ?    7.7   1.3    0.0061       1.7     163     288 ..     104     225 ..      48     239 .. 0.67

  Alignments for each domain:
  == domain 1    score: 7.7 bits;  conditional E-value: 0.0061
  CCA1_AAB40525-aln 163 encsevltllkeapcssvssanknsistsvalknsctfrefvpskkevinrdetnessvtveleknqklkkdd...eketakdsgiskkskl 251
                        + +  v+  + e p+        +si ++v+++ns+++re  +++ +v  r + +++  ++   +n + ++ +   +++  +++g+s + k 
           T05C1.4c 104 GAVEAVIASVPEHPTL-----DGQSICIQVPKTNSTMLRERAATTIQVAYRYRHRKRQAAARKIQNFMRQNRNklrKMHALNEDGTSPARKP 190
                        5555555555555533.....446888****************9999998888887777766666766555441116788899999999999 PP

  CCA1_AAB40525-aln 252 ensealseklvqaektdelssaltkdemqaaqnyprh 288
                         + +a++e l+ + k  e+ ++++++  +++q++p++
           T05C1.4c 191 AEINATNEILMVNGK--EMLTTMPQNSFRSVQHHPQQ 225
                        998888888777664..45677777777777777653 PP

>> Y53H1A.1b  CE42806	WBGene00013177	locus:rsy-1	status:Partially_confirmed	UniProt:A8XQ35	protein_id:CAP16295.2
   #    score  bias  c-Evalue  i-Evalue hmmfrom  hmm to    alifrom  ali to    envfrom  env to     acc
 ---   ------ ----- --------- --------- ------- -------    ------- -------    ------- -------    ----
   1 ?    7.2   1.2    0.0082       2.4     485     548 ..     282     346 ..     243     363 .. 0.60

  Alignments for each domain:
  == domain 1    score: 7.2 bits;  conditional E-value: 0.0082
  CCA1_AAB40525-aln 485 kaaktereentlqdqeldpeesealqaqesaskspavsssdseesgkaklntes.katideeeka 548
                        ++a++e++++ +++++l++ e e+++ + +a ks+  sssd e  +++k  +   k + +e+++ 
          Y53H1A.1b 282 EKAEREKQKQWEKEEKLKKAEEEKARRRAEAGKSKFDSSSDEESPENEKFPVGNgKSEYQEDDND 346
                        44444444455566666777777777777777888888888777777665443202222222222 PP

>> ZK1320.7  CE30717	WBGene00014256	single ankyrin motif	status:Confirmed	UniProt:Q09655	protein_id:CAA87045.3
   #    score  bias  c-Evalue  i-Evalue hmmfrom  hmm to    alifrom  ali to    envfrom  env to     acc
 ---   ------ ----- --------- --------- ------- -------    ------- -------    ------- -------    ----
   1 ?    7.0   0.2    0.0095       2.7     106     204 ..      27     132 ..      22     148 .. 0.72

  Alignments for each domain:
  == domain 1    score: 7.0 bits;  conditional E-value: 0.0095
  CCA1_AAB40525-aln 106 RKtgvg.eptlksgakdgkllasvssshgkqaldlekeslpektkederketakenqdencs......evltllkeapcssvssanknsist 190
                        R  +vg + +++  +k+++++ + +ss +    ++e  ++ ek+k  e+k+ ++en +e         + + ++k+ p++s s  n   ++ 
           ZK1320.7  27 RAKNVGdAEKTEMSQKRDDVQRASNSSINDSGFGSEYRKVIEKAKIREKKKIKTENPQEDAEiiilddDDFAIVKNEPSTSHSNFNVRDVNG 118
                        66778855566677777777777777779999********************9999885543112222557899999999999988666666 PP

  CCA1_AAB40525-aln 191 svalknsctfrefv 204
                          +  +  +++e++
           ZK1320.7 119 FLKAAKDGNLEEIK 132
                        66666666666555 PP

>> T16H12.9  CE41453	WBGene00011817	status:Partially_confirmed	UniProt:P34572	protein_id:CAA87428.3
   #    score  bias  c-Evalue  i-Evalue hmmfrom  hmm to    alifrom  ali to    envfrom  env to     acc
 ---   ------ ----- --------- --------- ------- -------    ------- -------    ------- -------    ----
   1 ?    7.5   3.1     0.007         2     180     253 ..     101     175 ..      49     193 .. 0.77

  Alignments for each domain:
  == domain 1    score: 7.5 bits;  conditional E-value: 0.007
  CCA1_AAB40525-aln 180 vssanknsistsvalknsctfrefvpsk.kevinrdetnessvtveleknqklkkddeketakdsgiskksklen 253
                        +++ +++ ++ +v ++ +ct  +f+ ++ k++ ++d+ +++s ++e+++++++kk d+k++  + +   + +++n
           T16H12.9 101 LAKDINDIVASQVDSNSTCTKYGFTRQQqKKSHDDDDDDDDSDSDESKEEEEKKKRDRKHRRDKRQAITQGSQNN 175
                        5556667788888889999999999766155667777889999*****999999999999877666555555444 PP

>> F43C11.7  CE23722	WBGene00018384	status:Confirmed	UniProt:Q9U5C1	protein_id:CCD69621.1
   #    score  bias  c-Evalue  i-Evalue hmmfrom  hmm to    alifrom  ali to    envfrom  env to     acc
 ---   ------ ----- --------- --------- ------- -------    ------- -------    ------- -------    ----
   1 ?    7.5   1.4    0.0066       1.9     206     303 ..     151     243 ..      47     259 .. 0.76

  Alignments for each domain:
  == domain 1    score: 7.5 bits;  conditional E-value: 0.0066
  CCA1_AAB40525-aln 206 skkevinrdetnessvtveleknqklkkddeketakdsgiskksklensealseklvqaektdelssaltkdemqaaqnyprhvpvhvldgs 297
                        ++k ++n+++++++ ++ e   + +lkk+de  ++k ++i++++++  s++ +++ + +e  +  +s+lt++e + + ++  hv  h+l+++
           F43C11.7 151 QRKLQVNKKQVDDKIQALE---KAALKKNDELYKEKYDEITRHYDRIRSSVAEREKTSKEVLK--KSVLTSEEDNRMGQISNHVIRHLLEKK 237
                        2333334444444443333...45788889999999999999999998777776666666555..799********************9999 PP

  CCA1_AAB40525-aln 298 lgtstq 303
                        +    q
           F43C11.7 238 CEEVEQ 243
                        877665 PP

>> T13B5.8a  CE36017	WBGene00020475	locus:sut-1	status:Partially_confirmed	UniProt:O17378	protein_id:CCD63491.1
   #    score  bias  c-Evalue  i-Evalue hmmfrom  hmm to    alifrom  ali to    envfrom  env to     acc
 ---   ------ ----- --------- --------- ------- -------    ------- -------    ------- -------    ----
   1 ?    7.3   4.0    0.0077       2.2     196     323 ..      16     145 ..       1     168 [. 0.61

  Alignments for each domain:
  == domain 1    score: 7.3 bits;  conditional E-value: 0.0077
  CCA1_AAB40525-aln 196 nsctfrefvpskkevinrdetnessvtveleknqklkkddeketakdsgi.skksklensea.lseklvqaektdelssaltkdemqaaqny 285
                        +    r    + ke+ + +  +e +++  ++ +q +k+ ++++++++++  + + ++e + a     + q+  + +    ++++emq+    
           T13B5.8a  16 QYADYRAQFEQWKENNKGSIGTEAYNSYVQQFEQWEKEVEARTSQQQKHRkAAAVDKEAEAAaAAYAQSQEAYMAHHLRGMEQTEMQKRAAA 107
                        44444444444455544444555555555555555555554444444433033334444333033333444445555588899999999999 PP

  CCA1_AAB40525-aln 286 prhvpvhvldgslgtstqspssemsiqdstfqpiggin 323
                        +++ + +++ +++ ++   + ++   qd +f  +g + 
           T13B5.8a 108 AAQLQQQQMMQNMMMQRPPQHQQPPPQDVMFGAVGRVA 145
                        99999999999999999999999999999999999864 PP

>> Y57G11C.1130  CE43922	WBGene00194649	status:Confirmed	UniProt:C6KRQ1	protein_id:CAZ65542.1
   #    score  bias  c-Evalue  i-Evalue hmmfrom  hmm to    alifrom  ali to    envfrom  env to     acc
 ---   ------ ----- --------- --------- ------- -------    ------- -------    ------- -------    ----
   1 ?    7.3   0.1    0.0078       2.2     488     536 ..      78     126 ..      52     128 .] 0.74

  Alignments for each domain:
  == domain 1    score: 7.3 bits;  conditional E-value: 0.0078
  CCA1_AAB40525-aln 488 ktereentlqdqeldpeesealqaqesaskspavsssdseesgkaklnt 536
                        ++   +++  + e++  + ++l+aq   +ks+++sss s  s++ k n 
       Y57G11C.1130  78 ERTLADIESIQSEKAVLRDKKLKAQMGGNKSKVLSSSHSPASDGIKSNK 126
                        2233344456667777788999*********************999886 PP

>> Y53F4B.27b  CE38249	WBGene00013173	status:Partially_confirmed	UniProt:Q599F6	protein_id:CAI70419.1
   #    score  bias  c-Evalue  i-Evalue hmmfrom  hmm to    alifrom  ali to    envfrom  env to     acc
 ---   ------ ----- --------- --------- ------- -------    ------- -------    ------- -------    ----
   1 ?    6.9   3.0      0.01       2.9     114     187 ..      90     165 ..      50     219 .. 0.70

  Alignments for each domain:
  == domain 1    score: 6.9 bits;  conditional E-value: 0.01
  CCA1_AAB40525-aln 114 tlksgakdgkllasvssshgkqaldlekeslpektkederketakenqdencsevltllkeap..cssvssankns 187
                         +k+++k+ k+ +++ ss + + l ++++++ e+ k++e k+   +n d+++++v+  ++ ++  +s  ss+ k  
         Y53F4B.27b  90 VTKKRTKHSKTRQKARSSVTLEKLAQKNQKMKEELKKQEDKQAYLKNVDQQIAKVVDEVNAKQvvASKASSSAKMV 165
                        3455566666666666666666666666666777777777777777777777777665543330033333333333 PP

>> F41G4.4  CE34556	WBGene00018308	status:Confirmed	UniProt:Q95YA7	protein_id:CCD71060.1
   #    score  bias  c-Evalue  i-Evalue hmmfrom  hmm to    alifrom  ali to    envfrom  env to     acc
 ---   ------ ----- --------- --------- ------- -------    ------- -------    ------- -------    ----
   1 ?    6.7   0.2     0.012       3.4     328     394 ..      85     146 ..      73     152 .. 0.67

  Alignments for each domain:
  == domain 1    score: 6.7 bits;  conditional E-value: 0.012
  CCA1_AAB40525-aln 328 lfanpaasatsesqnnsarssvhqsfpafappftpaknnqddyrsflnisstFSslivStLLqnPaa 394
                        +++n +as+ + +q    ++s hq+f +    f   ++       ++n  s   s++ StL q+Pa 
            F41G4.4  85 MIVNVTASSCT-QQIAIGNASGHQMFIPTFSLFVRRRS----EVQVQNWYSHVWSHLFSTLQQHPAY 146
                        45666676666.56666777889998766566633333....234455555666899********96 PP

>> F17A9.3  CE19799	WBGene00017535	locus:atf-8	BZIP transcription factor	status:Confirmed	UniProt:O16213	protein_id:CCD6
   #    score  bias  c-Evalue  i-Evalue hmmfrom  hmm to    alifrom  ali to    envfrom  env to     acc
 ---   ------ ----- --------- --------- ------- -------    ------- -------    ------- -------    ----
   1 ?    6.9   1.8      0.01       2.9     153     239 ..      66     153 ..      33     186 .. 0.64

  Alignments for each domain:
  == domain 1    score: 6.9 bits;  conditional E-value: 0.01
  CCA1_AAB40525-aln 153 rketakenqdencsevltll.keapcssvssanknsistsvalknsctfrefvpskkevinrdetnessvtveleknqklkkddeket 239
                        ++++++ ++ e+cs   + +   +p+s+  s+  n i  ++ ++++++++++   +++ +n+d++++s  +  ++++++ ++    e+
            F17A9.3  66 EQNNNNSEKAESCSSRDSSHdSSSPTSTGGSSRDNVIVRNELKRKKDQVKDVAYWERRRKNNDAAKRSRDQRRMKEDEMAHRATSLER 153
                        2222222233666655444303444444455566777777788888888888888888888888888888888887777766544443 PP

>> ZK858.8  CE35173	WBGene00014121	status:Partially_confirmed	UniProt:Q7YTH3	protein_id:CAE18047.1
   #    score  bias  c-Evalue  i-Evalue hmmfrom  hmm to    alifrom  ali to    envfrom  env to     acc
 ---   ------ ----- --------- --------- ------- -------    ------- -------    ------- -------    ----
   1 ?    7.0   0.5    0.0093       2.7      84     187 ..      38     142 ..      29     231 .. 0.64

  Alignments for each domain:
  == domain 1    score: 7.0 bits;  conditional E-value: 0.0093
  CCA1_AAB40525-aln  84 gqaldIdIPPPRPKRKPsnPYPRKtgvgeptlksgakdgkllasvssshgkqaldlekeslpektkederketakenqd.encsevltllke 174
                         q++d +I PPR    P     R+      +  +  ++g+l ++   ++  ++   e+    + ++++  +  ++enq   n++e ++ +++
            ZK858.8  38 NQVVDRNIQPPRRHNAPAPNQNRRNHQQRHNNMNMPRRGNLNIQRDVMSRDELERIETMTRKNYQTRTAVEYDNRENQCwTNILENIEQQTH 129
                        69999999999988777777777777777777777788887777776665555555554444444444444444555545566666666666 PP

  CCA1_AAB40525-aln 175 apcssvssankns 187
                        + + s+s  n n 
            ZK858.8 130 QFSHSTSDHNFNG 142
                        6566665555443 PP

>> Y113G7A.12  CE36453	WBGene00013749	status:Partially_confirmed	UniProt:Q6EUT5	protein_id:CAH04763.1
   #    score  bias  c-Evalue  i-Evalue hmmfrom  hmm to    alifrom  ali to    envfrom  env to     acc
 ---   ------ ----- --------- --------- ------- -------    ------- -------    ------- -------    ----
   1 ?    6.7   1.1     0.012       3.3     467     547 ..      18     100 ..      10     120 .. 0.54

  Alignments for each domain:
  == domain 1    score: 6.7 bits;  conditional E-value: 0.012
  CCA1_AAB40525-aln 467 acppasttavpstnvekakaaktereentl....qdqeldpeesealqaqesaskspavsssdseesgkaklnteskatideeek 547
                        +cp a +    + + +++ + ++e +   +    + +++ + +s a+  q ++ +   +sss s es  ++l+ + + + + + +
         Y113G7A.12  18 NCPKAVAGRLANNEERRELKRQREAGM--IvdepKTKHKMTLRSAAKVSQARQRRNVRASSSSSRESVMHDLQSSVQQSRNVRAS 100
                        555444444444443333333333332..23444555555566667777777777777788888887777666555544333222 PP

>> F35B12.6  CE05805	WBGene00009386	locus:tag-290	serine protease inhibitor	status:Confirmed	UniProt:Q20014	protein_id:C
   #    score  bias  c-Evalue  i-Evalue hmmfrom  hmm to    alifrom  ali to    envfrom  env to     acc
 ---   ------ ----- --------- --------- ------- -------    ------- -------    ------- -------    ----
   1 ?    6.6   0.1     0.013       3.7     322     371 ..      65     114 ..      38     123 .. 0.85

  Alignments for each domain:
  == domain 1    score: 6.6 bits;  conditional E-value: 0.013
  CCA1_AAB40525-aln 322 ingqpnlfanpaasatsesqnnsarssvhqsfpafappftpaknnqddyr 371
                         + + + ++n+ +s+t+es ++ +  s  qs ++ +ppf p+ + +d++r
           F35B12.6  65 SKECRDACQNKKSSSTTESPDTISDDSADQSGSPNSPPFVPQGDGHDQWR 114
                        4568899********************************99999888876 PP

>> F02D8.1  CE36124	WBGene00008520	status:Partially_confirmed	UniProt:Q19118	protein_id:CAB01644.2
   #    score  bias  c-Evalue  i-Evalue hmmfrom  hmm to    alifrom  ali to    envfrom  env to     acc
 ---   ------ ----- --------- --------- ------- -------    ------- -------    ------- -------    ----
   1 ?    6.3   0.3     0.016       4.6     100     167 ..      79     151 ..      75     169 .. 0.59

  Alignments for each domain:
  == domain 1    score: 6.3 bits;  conditional E-value: 0.016
  CCA1_AAB40525-aln 100 PsnPYPRKtgvgeptlksgakdgklla....svsssh.gkqaldlekeslpektkederketakenqdencse 167
                        PsnP PR+ +++++  ++  kd+  ++     vs  + ++q+ d+ + +  e+  +   +  +k  +d+n  e
            F02D8.1  79 PSNPRPRRQSLAATLRRTSIKDDLKKIwdtrRVSLCSlKTQIKDKMTGRSHENLANRATHYCQKTSCDQNQNE 151
                        99*******9998888888877644331111333333345555555444444444444444444444444433 PP

>> Y39A1A.21a  CE19141	WBGene00012658	status:Confirmed	UniProt:Q9XX11	protein_id:CAA21030.1
   #    score  bias  c-Evalue  i-Evalue hmmfrom  hmm to    alifrom  ali to    envfrom  env to     acc
 ---   ------ ----- --------- --------- ------- -------    ------- -------    ------- -------    ----
   1 ?    6.5   0.2     0.014       3.9     438     490 ..       5      57 ..       2      76 .. 0.79

  Alignments for each domain:
  == domain 1    score: 6.5 bits;  conditional E-value: 0.014
  CCA1_AAB40525-aln 438 iaaATVAAAtAWWAahGlLPlcaPlhtafacppasttavpstnvekakaakte 490
                        +++A VA AtA   +   +P++aP    + +p +++t+ + +nv++a +  t 
         Y39A1A.21a   5 LVIAGVAGATALAISAAAIPFVAPALRRVCIPYVPATTEQLANVSRALSLATS 57 
                        789*********************99777777777777888888877665444 PP

>> ZK488.7  CE15363	WBGene00004177	locus:pqn-98	status:Partially_confirmed	UniProt:O17021	protein_id:CCD71526.1
   #    score  bias  c-Evalue  i-Evalue hmmfrom  hmm to    alifrom  ali to    envfrom  env to     acc
 ---   ------ ----- --------- --------- ------- -------    ------- -------    ------- -------    ----
   1 ?    6.6   4.6     0.013       3.6     204     293 ..      55     145 ..       6     158 .. 0.47

  Alignments for each domain:
  == domain 1    score: 6.6 bits;  conditional E-value: 0.013
  CCA1_AAB40525-aln 204 vpskkevinrdetnessvtveleknqklkkddeketakdsgiskksk.lensealseklvqaektdelssaltkdemqa.aqnyprhvpvhv 293
                         +s ++++++++ ++ ++t++l+ nq ++ +++++++++    ++s+  ++ ++++++l    ++d+ +++++++  q+ +++yp++vpv +
            ZK488.7  55 NSSLTQNQKDQQLQQWAQTNNLS-NQYTDYTQQRDQQEQRMNQNTSQiISQLSSVQNQLESILNNDNQTGEQQQQALQSlTNQYPQEVPVLF 145
                        22233333333333333333333.33332222222222211112221022222333333333344444444444444432455666666654 PP

>> Y71G12B.25  CE44015	WBGene00022160	status:Confirmed	UniProt:Q95XM8	protein_id:CCD67989.1
   #    score  bias  c-Evalue  i-Evalue hmmfrom  hmm to    alifrom  ali to    envfrom  env to     acc
 ---   ------ ----- --------- --------- ------- -------    ------- -------    ------- -------    ----
   1 ?    6.3   0.7     0.015       4.4     395     461 ..     292     358 ..     280     376 .. 0.90

  Alignments for each domain:
  == domain 1    score: 6.3 bits;  conditional E-value: 0.015
  CCA1_AAB40525-aln 395 haAAsfAatfWpyanvessadspagsqggfpsrqigsppsvaaiaaATVAAAtAWWAahGlLPlcaP 461
                        + AA fA +f  +  +++++ +  + +    s qi ++  ++ +  AT  A    W +h +LP++a 
         Y71G12B.25 292 YLAAAFANSFEQMLMITAVQTAAYAVAYAESSTQITTAVELTDLGKATGLASMVQWLTHFILPIYAS 358
                        779*********9999999999999999999********************************9985 PP

>> K02A11.2  CE41675	WBGene00010487	status:Partially_confirmed	UniProt:Q21108	protein_id:CAA99879.2
   #    score  bias  c-Evalue  i-Evalue hmmfrom  hmm to    alifrom  ali to    envfrom  env to     acc
 ---   ------ ----- --------- --------- ------- -------    ------- -------    ------- -------    ----
   1 ?    6.7   1.0     0.012       3.4     530     595 ..      30      99 ..      11     197 .. 0.67

  Alignments for each domain:
  == domain 1    score: 6.7 bits;  conditional E-value: 0.012
  CCA1_AAB40525-aln 530 gkaklnteskatideeeka...aateakdsdktksrkqvDRS.ScGSNTpsssdvetdalekeekekeep 595
                        + + ++ ++++t ++ee++    + e+k++    +    DR   cG    ss  +et + +kee++ e++
           K02A11.2  30 KTETISSSQSVTESSEESEkeaIIIETKNPLMLDDVISEDRNvACGNQKDSSKSAETAEKKKEESKAEQE 99 
                        2222222222222222111122455555555555555566642455555555555555555555544443 PP

>> F11G11.10  CE31783	WBGene00000606	locus:col-17	collagen	status:Confirmed	UniProt:P91248	protein_id:CCD69261.1
   #    score  bias  c-Evalue  i-Evalue hmmfrom  hmm to    alifrom  ali to    envfrom  env to     acc
 ---   ------ ----- --------- --------- ------- -------    ------- -------    ------- -------    ----
   1 ?    6.2  13.2     0.017       4.8     133     318 ..      36     218 ..       7     270 .. 0.50

  Alignments for each domain:
  == domain 1    score: 6.2 bits;  conditional E-value: 0.017
  CCA1_AAB40525-aln 133 gkqaldlekeslpektkederketakenqd.....encsevltllkeapcssvssanknsistsvalknsc..tfrefvpskkevinrdetn 217
                        ++ ++++++ + +e+++++e +e +++ q+     +++++++ ++++ p  s ssa+++  +t++++ + +   ++e + sk ++    +++
          F11G11.10  36 NAALVESDQLDPLETQDKTEPQEMTED-QEpqelqDQMLQMI-MFNQPPPISASSAHQDQPETPETQDQRDhqDSQEHQESKDQM----DAQ 121
                        333334444444444444333333222.22210214444444.566677777888887766665554443300333333332222....222 PP

  CCA1_AAB40525-aln 218 essvtveleknqklkkddeketakdsgiskksklensealseklvqaektdelssaltkdemqaaqnyprhvpvh.vldgslgtstqspsse 308
                        e    ++++ +q+ + +  +e + +++   ks  +   + ++ ++ +++++e++  + ++++q+a  ++ h +++ +ld++  + tq+p + 
          F11G11.10 122 EPQEPQDHKDHQEPQDK--TELQDNQEPQDKSAPS---QPHQGTQDSQESQEPKDHQDQTDTQEALDHKDHQDHKeMLDKTELQETQEPQER 208
                        22333333323322222..2222222222222222...233444444444555556666666666666666655415566666677777666 PP

  CCA1_AAB40525-aln 309 msiqdstfqp 318
                         + q+ t  +
          F11G11.10 209 PESQERTDPR 218
                        6666665544 PP

>> Y53F4B.27a  CE37435	WBGene00013173	status:Partially_confirmed	UniProt:Q9NA93	protein_id:CAB61101.3
   #    score  bias  c-Evalue  i-Evalue hmmfrom  hmm to    alifrom  ali to    envfrom  env to     acc
 ---   ------ ----- --------- --------- ------- -------    ------- -------    ------- -------    ----
   1 ?    6.2   3.1     0.017       4.8     114     191 ..     198     273 ..     158     326 .. 0.70

  Alignments for each domain:
  == domain 1    score: 6.2 bits;  conditional E-value: 0.017
  CCA1_AAB40525-aln 114 tlksgakdgkllasvssshgkqaldlekeslpektkederketakenqdencsevltllkeap..cssvssanknsists 191
                         +k+++k+ k+ +++ ss + + l ++++++ e+ k++e k+   +n d+++++v+  ++ ++  +s  ss+ k    + 
         Y53F4B.27a 198 VTKKRTKHSKTRQKARSSVTLEKLAQKNQKMKEELKKQEDKQAYLKNVDQQIAKVVDEVNAKQvvASKASSSAK----MV 273
                        34555666666666666666666666666677777777777777777777777776655433300333333333....33 PP

>> F49F1.12  CE41656	WBGene00018652	status:Partially_confirmed	UniProt:Q9GZD7	protein_id:CCD66754.1
   #    score  bias  c-Evalue  i-Evalue hmmfrom  hmm to    alifrom  ali to    envfrom  env to     acc
 ---   ------ ----- --------- --------- ------- -------    ------- -------    ------- -------    ----
   1 ?    6.3   9.9     0.016       4.5     192     305 ..      30     143 ..      16     166 .. 0.48

  Alignments for each domain:
  == domain 1    score: 6.3 bits;  conditional E-value: 0.016
  CCA1_AAB40525-aln 192 valknsctfrefvpskkevinrdetnessvtvele..kn.qklkkddeketakdsgiskksklensealseklvqaektdelssaltkdemq 280
                        ++   +c +r ++ s++e++ +d + +s+ t+  +  k+ +k++k+ +k+++k+++ s+k ++++++++++k   ++k++e+ +a+  d ++
           F49F1.12  30 TPPMSQCPVRPMTMSMREAQVSDVMADSTRTAMDNqkKSkKKKSKEPAKKKKKSADSSQKVSKKKKKSSKSKKSAEKKKPEVVAAMDPD-VK 120
                        44455666666666666666666665555443222001102222222334444444444444445455555555555555555444433.23 PP

  CCA1_AAB40525-aln 281 aaqnyprhvpvhvldgslgtstqsp 305
                        ++q+ + +   +++d++ +t t + 
           F49F1.12 121 STQRSAER--SEQPDQTAQTKTAKS 143
                        33322222..234444444444444 PP

>> R02E4.3  CE40987	WBGene00044724	status:Confirmed	UniProt:Q2L6X2	protein_id:CCD69113.1
   #    score  bias  c-Evalue  i-Evalue hmmfrom  hmm to    alifrom  ali to    envfrom  env to     acc
 ---   ------ ----- --------- --------- ------- -------    ------- -------    ------- -------    ----
   1 ?    6.5   1.8     0.014       3.9     136     736 ..      18      81 ..       2      87 .] 0.39

  Alignments for each domain:
  == domain 1    score: 6.5 bits;  conditional E-value: 0.014
  CCA1_AAB40525-aln 136 aldlekeslpektkederketakenqdencsevltllkeapcssvssanknsistsvalknsctfrefvpskkevinrdetnessvtvelek 227
                        +                                                                                           
            R02E4.3  18 L------------------------------------------------------------------------------------------- 18 
                        2........................................................................................... PP

  CCA1_AAB40525-aln 228 nqklkkddeketakdsgiskksklensealseklvqaektdelssaltkdemqaaqnyprhvpvhvldgslgtstqspssemsiqdstfqpi 319
                                                                                                                    
            R02E4.3   - --------------------------------------------------------------------------------------------   -
                        ............................................................................................ PP

  CCA1_AAB40525-aln 320 ggingqpnlfanpaasatsesqnnsarssvhqsfpafappftpaknnqddyrsflnisstFSslivStLLqnPaahaAAsfAatfWpyanve 411
                                                                                                                    
            R02E4.3   - --------------------------------------------------------------------------------------------   -
                        ............................................................................................ PP

  CCA1_AAB40525-aln 412 ssadspagsqggfpsrqigsppsvaaiaaATVAAAtAWWAahGlLPlcaPlhtafacppasttavpstnvekakaaktereentlqdqeldp 503
                                                                                                                    
            R02E4.3   - --------------------------------------------------------------------------------------------   -
                        ............................................................................................ PP

  CCA1_AAB40525-aln 504 eesealqaqesaskspavsssdseesgkaklnteskatideeekaaateakdsdktksrkqvDRSScGSNTpsssdvetdalekeekekeep 595
                                                                                                                    
            R02E4.3   - --------------------------------------------------------------------------------------------   -
                        ............................................................................................ PP

  CCA1_AAB40525-aln 596 keadanqsatesnnRrsrsssnlndswKeVSeeGRlAFqaLFsRevLPQSFspphdlknkdkqkeevkeneqktdekdelkldlnskkaecs 687
                                                                                                          +l++++  + 
            R02E4.3  19 ---------------------------------------------------------------------------------AELEKHQDAAK 29 
                        .................................................................................23333333333 PP

  CCA1_AAB40525-aln 688 snqdkekknlleveennee..egllti.glgqgklktrrtGFkPykrCsvea 736
                        +n+++ k+++ ++ee+n+e  +++l +  + + k k  +   kP   C v+a
            R02E4.3  30 ANEQNLKTEAETKEEQNQEevQKSLVVdAIHSAKAKWDQCFLKPDNCCVVKA 81 
                        3333333333222222222012222220234445555555555555555555 PP

>> F40F9.10  CE42760	WBGene00009586	status:Partially_confirmed	UniProt:Q20240	protein_id:CAA94765.2
   #    score  bias  c-Evalue  i-Evalue hmmfrom  hmm to    alifrom  ali to    envfrom  env to     acc
 ---   ------ ----- --------- --------- ------- -------    ------- -------    ------- -------    ----
   1 ?    6.0   1.5     0.019       5.5     454     569 ..     225     356 ..     222     387 .. 0.55

  Alignments for each domain:
  == domain 1    score: 6.0 bits;  conditional E-value: 0.019
  CCA1_AAB40525-aln 454 GlLPlcaPlh..tafacppasttavps....tnvekakaaktereentl..........qdqeldpeesealqaqesaskspavsssdsees 529
                        GlLP c  +   ++ a +p    +  +    ++ +k++++kte+ e+++            +e++++    ++++   +k+  v s   e+s
           F40F9.10 225 GLLPSCRAHWlaACKALKPEGGIVHINeildMTEKKKTPQKTEKVEKKVvaekkkkpadG-KEKTDKDAAPKKKKVLRQKTLPVLSAVHEDS 315
                        667777654432444555544433222000022223333345555555466555444321.2222222222233333344444444444444 PP

  CCA1_AAB40525-aln 530 g.kaklnteskatideeekaaateakdsdktksrkqvDRSS 569
                        + + +    ++a  ++e +++ +e++ ++  +++k+  RS 
           F40F9.10 316 KpEVESTSIPTAPESDEPSENNSETNGTEGGQKKKKFSRSA 356
                        40334444455666667777888889999999999999986 PP

>> K01A2.10  CE19519	WBGene00019284	status:Confirmed	UniProt:Q9TZ50	protein_id:CCD61961.1
   #    score  bias  c-Evalue  i-Evalue hmmfrom  hmm to    alifrom  ali to    envfrom  env to     acc
 ---   ------ ----- --------- --------- ------- -------    ------- -------    ------- -------    ----
   1 ?    6.1   5.6     0.018       5.2     176     362 ..      25     210 ..      14     232 .. 0.60

  Alignments for each domain:
  == domain 1    score: 6.1 bits;  conditional E-value: 0.018
  CCA1_AAB40525-aln 176 pcssvssanknsi.stsvalknsctfrefvps.kkevinrdetnessvtveleknqklkkddeketakd.sgiskksklensealseklvqa 264
                         cs +ss+  +si +t+   k s+ f+e++    k  ++rd+  ++    +++  q+++++  k+ +++ + + ++ + e+ ++l+     a
           K01A2.10  25 RCS-FSSSSSESIpPTTGRAKGSSDFEELEIRiDKALKERDAEWRKHEKSQIQFLQNETSNMLKSLHNEiNRLGNELREEKRKTLHGDDDSA 115
                        455.5555556662577788889999999865156677788777777777777777666666655544415567888889999999999999 PP

  CCA1_AAB40525-aln 265 ektdelssaltkdemqaaqnyprhvpvhvldgslgtstqspssemsiqd..stfqpiggingqpnlfanpaasatsesqnnsarssvhqsfp 354
                        +k  el++++t++e  +++n  ++v++++ + + + ++qs       ++    +q +++ + q   ++   a ats++   ++ + ++ s  
           K01A2.10 116 DKIAELEKVITEKEA-YTKNLEKKVSTTIQKLQEQITIQSDRIRQLNEElsDRNQTVTHLSQQLRAIKLREAMATSQHRRRASSQLSTTSS- 205
                        999999999988775.456666666665555555555554433333222002334444444455555555555555555444444444333. PP

  CCA1_AAB40525-aln 355 afappftp 362
                           pp+t+
           K01A2.10 206 ---PPMTS 210
                        ...44433 PP

>> T05G5.12  CE31363	WBGene00000932	locus:dao-6	status:Confirmed	UniProt:Q8MPY0	protein_id:CAD44154.1
   #    score  bias  c-Evalue  i-Evalue hmmfrom  hmm to    alifrom  ali to    envfrom  env to     acc
 ---   ------ ----- --------- --------- ------- -------    ------- -------    ------- -------    ----
   1 ?    6.1   2.8     0.018       5.1     303     360 ..      23      81 ..       2      88 .. 0.49

  Alignments for each domain:
  == domain 1    score: 6.1 bits;  conditional E-value: 0.018
  CCA1_AAB40525-aln 303 qspssemsiqdstfqpigg.ingqpnlfanpaasatsesqnnsarssvhqsfpafappf 360
                        q++ +  + ++s + p+ +  +  +n    ++as+ s + +++  +s++qsf+ ++p f
           T05G5.12  23 QNTFNYQKLSESETMPVHQkTRKGSNHSNASTASTCSTTSSSKRYTSSQQSFAFVPPVF 81 
                        22222222223322222220233334444455566666666666777888888777766 PP

>> T13B5.8b  CE13617	WBGene00020475	locus:sut-1	status:Partially_confirmed	UniProt:A9D649	protein_id:CCD63494.1
   #    score  bias  c-Evalue  i-Evalue hmmfrom  hmm to    alifrom  ali to    envfrom  env to     acc
 ---   ------ ----- --------- --------- ------- -------    ------- -------    ------- -------    ----
   1 ?    6.2   3.2     0.017       4.8     199     322 ..      19     145 ..       1     168 [. 0.54

  Alignments for each domain:
  == domain 1    score: 6.2 bits;  conditional E-value: 0.017
  CCA1_AAB40525-aln 199 tfrefvpskkevinrdetnessvtveleknqklkkddeketakdsgi.skksklenseal.seklvqaektdelssaltkdemqaaqnyprh 288
                          r    + ke+ + +  +e +++  ++ +q +k+ ++++++++++  + + ++e + a     + q+  + +    ++++emq+    +++
           T13B5.8b  19 DYRAQFEQWKENNKGSIGTEAYNSYVQQFEQWEKEVEARTSQQQKHRkAAAVDKEAEAAAaAYAQSQEAYMAHHLRGMEQTEMQKRAAAAAQ 110
                        44444444444444444455555555555555555444444443333033333333333203333333344445577788888888888888 PP

  CCA1_AAB40525-aln 289 vpvhvldgslgtstqsps.semsiqdstfqpiggi 322
                         + +++ +++ ++   p  ++   qd +f  +g +
           T13B5.8b 111 LQQQQMMQNMMMQRPPPEhQQPPPQDVMFGAVGRV 145
                        88888888877666554313445677788777765 PP

>> K04G11.2  CE35893	WBGene00004764	locus:sel-7	status:Confirmed	UniProt:Q93846	protein_id:CAE48506.1
   #    score  bias  c-Evalue  i-Evalue hmmfrom  hmm to    alifrom  ali to    envfrom  env to     acc
 ---   ------ ----- --------- --------- ------- -------    ------- -------    ------- -------    ----
   1 ?    5.8   1.3     0.022       6.3     642     708 ..      77     144 ..      73     157 .. 0.60

  Alignments for each domain:
  == domain 1    score: 5.8 bits;  conditional E-value: 0.022
  CCA1_AAB40525-aln 642 LPQSFspphdlknkdkqkeevkeneqktdekdelkldlnskkae...cssnqdkekknlleveenneeeg 708
                         PQSF+p   ++  dk +++ k + + t++ d   ld++ ++ +      +++ +++n++ +e++ e+e+
           K04G11.2  77 PPQSFTPSATNSTSDKTSSSLKTELK-TEDSD-GDLDMEGEEDTeelFDNESQPSQRNQSPKETEVEDEK 144
                        6******9999999988888666544.44444.3566665553321222223334444444555555554 PP

>> ZK488.10  CE15369	WBGene00004176	locus:pqn-97	status:Partially_confirmed	UniProt:O17024	protein_id:CCD71528.1
   #    score  bias  c-Evalue  i-Evalue hmmfrom  hmm to    alifrom  ali to    envfrom  env to     acc
 ---   ------ ----- --------- --------- ------- -------    ------- -------    ------- -------    ----
   1 ?    6.0   4.7     0.019       5.4     205     294 ..      53     143 ..      10     155 .. 0.45

  Alignments for each domain:
  == domain 1    score: 6.0 bits;  conditional E-value: 0.019
  CCA1_AAB40525-aln 205 pskkevinrdetnessvtveleknqklkkddeketakdsgiskk.sk.lensealseklvqaektdelssaltkdemqa.aqnyprhvpvhv 293
                        +s ++++++++ ++ ++t++l+++  + +++++++  ++++s++ s+  ++ ++++++l    ++d+ +++++++ +q+ +++yp++vpv +
           ZK488.10  53 SSLTQNQKDQQLQQWAQTNNLSSQYSDYTQQRDQQ--EQQMSQNtSQiISQLSSVQNQLESILNNDNQTGEQQQQAIQTlTNQYPQEVPVLF 142
                        22233333333333333333332222222222221..1111111011012222233333333334444444444444431455666666655 PP

  CCA1_AAB40525-aln 294 l 294
                         
           ZK488.10 143 F 143
                        4 PP

>> Y54E10A.4b  CE27480	WBGene00001481	locus:fog-1	status:Confirmed	UniProt:Q9GNI9	protein_id:CCD72822.1
   #    score  bias  c-Evalue  i-Evalue hmmfrom  hmm to    alifrom  ali to    envfrom  env to     acc
 ---   ------ ----- --------- --------- ------- -------    ------- -------    ------- -------    ----
   1 ?    5.3   0.9     0.031       8.9     226     377 ..      16     170 ..       4     175 .. 0.75

  Alignments for each domain:
  == domain 1    score: 5.3 bits;  conditional E-value: 0.031
  CCA1_AAB40525-aln 226 eknqklkkddeketakdsgiskksklensealseklvqaektdelssaltkdemqaaqnyprhvpvhvldgslgtstqspssemsiqdstfq 317
                        ++n  l++dde ++ ++   + +   ++++  +++l+ ++   +  sa++     a q  p+++   +l+    +++q p     + + +++
         Y54E10A.4b  16 RENSLLHHDDEFRSFQRRTDCPQHFYQQTNGYEHSLFGEKAGFHEASAQNLLMHLASQISPMEFAKLQLELLASQNKQRPHRGAGFGSYLMS 107
                        45666777777777777777777777776677777766665555567777777778889999999999999999999***99999*999999 PP

  CCA1_AAB40525-aln 318 piggingq..pnlfanpaasatsesqnnsarssvhqsfpafappftpa.knnqddyrsflnis 377
                        p  +++++  + l+ npa + +s++q+ +a   + ++f +f  + + + +nn+++ r   ++s
         Y54E10A.4b 108 PPATVSSSrsTVLCCNPAPPYASHCQSPAASDDFGHHFGSFDSMSAYNfHNNNQQQRREAHVS 170
                        99988765115689***************************7765543144444555556665 PP

>> T05B11.3  CE13219	WBGene00020246	locus:clic-1	status:Confirmed	UniProt:P90961	protein_id:CCD65786.1
   #    score  bias  c-Evalue  i-Evalue hmmfrom  hmm to    alifrom  ali to    envfrom  env to     acc
 ---   ------ ----- --------- --------- ------- -------    ------- -------    ------- -------    ----
   1 ?    5.7   2.9     0.024       6.8     176     272 ..      97     194 ..      90     216 .. 0.73

  Alignments for each domain:
  == domain 1    score: 5.7 bits;  conditional E-value: 0.024
  CCA1_AAB40525-aln 176 pcssvssanknsistsvalknsctfrefvpskkevinrdetnessvtveleknqklkkdd.eketakdsgiskksklensealseklvqaek 266
                         +ss  s+  + i  +v+  +++++r  ++++++   +++  e+ + +el++n k++ ++  k+++k+ ++s++ +l+n+++ +e  ++++ 
           T05B11.3  97 SASSGGSKGPSPILSTVPRIEAEKIRLWKAQQEQLLSKKDEAEEKKKIELRANAKKELEEwYKQREKTLQLSHDENLKNEKSNQELFAKQQD 188
                        45666677778889999999999999999999998888877888888888888888776626788889999999999998887777766665 PP

  CCA1_AAB40525-aln 267 tdelss 272
                         d   +
           T05B11.3 189 GDAQWE 194
                        553332 PP

>> R10D12.10  CE40993	WBGene00011191	serine\/threonine kinase	status:Partially_confirmed	UniProt:Q9XVK4	protein_id:CAB03
   #    score  bias  c-Evalue  i-Evalue hmmfrom  hmm to    alifrom  ali to    envfrom  env to     acc
 ---   ------ ----- --------- --------- ------- -------    ------- -------    ------- -------    ----
   1 ?    5.5   9.1     0.027       7.7     203     309 ..     361     469 ..     321     488 .. 0.53

  Alignments for each domain:
  == domain 1    score: 5.5 bits;  conditional E-value: 0.027
  CCA1_AAB40525-aln 203 fvpskkevinrdet..nessvtveleknqklkkddeketakdsgiskksklensealseklvqaektdelssaltkdemqaaqnyprhvpvh 292
                           +k++ +++d+   +e+ + +e ek+++++kd eke++k+++  k +++e++  + ek+++   +   ++al+k++ ++  + p + +++
          R10D12.10 361 KNKEKEREKEKDKEkeKEKDKEKEKEKEKEKEKDKEKEREKRKSKEKIKEKEKKMGSLEKTTERTSEAPSTNALPKAKPKKIRTLPPKQKHT 452
                        22222222222222002222222222223333333333333333333333333333333333333333344677777777777777777777 PP

  CCA1_AAB40525-aln 293 vldgslgtstqspssem 309
                          +++   s q+p+s +
          R10D12.10 453 KTSSTSSVSHQTPPSPI 469
                        77777777777776655 PP

>> C09H10.1  CE39131	WBGene00004455	locus:rpl-42	status:Confirmed	UniProt:Q17879	protein_id:CAA90433.3
   #    score  bias  c-Evalue  i-Evalue hmmfrom  hmm to    alifrom  ali to    envfrom  env to     acc
 ---   ------ ----- --------- --------- ------- -------    ------- -------    ------- -------    ----
   1 ?    5.9   2.4     0.021       5.9     144     264 ..      20     136 ..       4     142 .] 0.43

  Alignments for each domain:
  == domain 1    score: 5.9 bits;  conditional E-value: 0.021
  CCA1_AAB40525-aln 144 lpektkederketakenqd.encsevltllkeapcssvssanknsistsvalk.nsctfrefvpskkevinrde.tnessvtveleknqklk 232
                         +   +  +r+e      d +  s+v     + + +  +s   ns++ +va++  ++t+    p+ k+  ++ +   ++ + ++++ + ++ 
           C09H10.1  20 AT---QARKREEARMRSVDeDATSQVTAAAANPAQAPSASISGNSVQNTVAQQvGASTSVVSAPMSKDDLKKAQeELDKLKWDNIQME-MEI 107
                        32...33333333333344266666655554433333334444677766665513455555556555544443302233333333322.222 PP

  CCA1_AAB40525-aln 233 kddeketakdsgiskksklensealseklvqa 264
                        ++ +ke+ k++    + ++++ e+l+e+lvq 
           C09H10.1 108 EKFKKENLKKQL---EVEKKKREMLDEQLVQL 136
                        222222222222...22233334577777775 PP

>> Y66D12A.1  CE15689	WBGene00013427	status:Partially_confirmed	UniProt:Q9BI35	protein_id:CAC35913.1
   #    score  bias  c-Evalue  i-Evalue hmmfrom  hmm to    alifrom  ali to    envfrom  env to     acc
 ---   ------ ----- --------- --------- ------- -------    ------- -------    ------- -------    ----
   1 ?    6.0   1.0      0.02       5.7     474     532 ..      62     120 ..      23     185 .. 0.60

  Alignments for each domain:
  == domain 1    score: 6.0 bits;  conditional E-value: 0.02
  CCA1_AAB40525-aln 474 tavpstnvekak.aaktereentlqdqeldpeesealqaqesas...kspavsssdseesgka 532
                         +vp+    +++   +t       +d+e d e+ e++q+ + ++   + +  sss s +sg+ 
          Y66D12A.1  62 IVVPKSSQFQNEsDDDTGMY----EDTEIDVEHEEEVQEEQIHDrtkRGESSSSSMSSKSGNS 120
                        34443322222202222222....233333333333322222220002222222222222222 PP

>> R08C7.11  CE07434	WBGene00019954	status:Predicted	UniProt:Q21846	protein_id:CCD73094.1
   #    score  bias  c-Evalue  i-Evalue hmmfrom  hmm to    alifrom  ali to    envfrom  env to     acc
 ---   ------ ----- --------- --------- ------- -------    ------- -------    ------- -------    ----
   1 ?    5.8   1.5     0.023       6.5     418     446 ..       3      31 ..       1      33 [. 0.87

  Alignments for each domain:
  == domain 1    score: 5.8 bits;  conditional E-value: 0.023
  CCA1_AAB40525-aln 418 agsqggfpsrqigsppsvaaiaaATVAAA 446
                        ++s+++ ++r+++s+  ++a aaA  AAA
           R08C7.11   3 RNSENSKNGRRVSSSSYMSAAAAAGAAAA 31 
                        566778889****************9998 PP

>> F37C12.4  CE30781	WBGene00004450	locus:rpl-36	Ribosomal protein YL39	status:Confirmed	UniProt:P49181	protein_id:CCD70
   #    score  bias  c-Evalue  i-Evalue hmmfrom  hmm to    alifrom  ali to    envfrom  env to     acc
 ---   ------ ----- --------- --------- ------- -------    ------- -------    ------- -------    ----
   1 ?    5.8   0.0     0.022       6.2     693     735 ..      18      61 ..       8      80 .. 0.82

  Alignments for each domain:
  == domain 1    score: 5.8 bits;  conditional E-value: 0.022
  CCA1_AAB40525-aln 693 ekknlleveenneeeglltiglgqgk.lktrrtGFkPykrCsve 735
                        + ++l+ ++++n+++g+ + + +  + l ++ tGF Py r  +e
           F37C12.4  18 AATQLPVKQRQNRHKGVASKKTKIVReLVREITGFAPYERRVLE 61 
                        5566777888999999999988887779999********98777 PP

>> F26F4.6  CE29290	WBGene00017828	status:Confirmed	UniProt:Q19817	protein_id:CCD65754.1
   #    score  bias  c-Evalue  i-Evalue hmmfrom  hmm to    alifrom  ali to    envfrom  env to     acc
 ---   ------ ----- --------- --------- ------- -------    ------- -------    ------- -------    ----
   1 ?    5.7   3.0     0.024         7     138     255 ..      57     177 ..      26     248 .. 0.71

  Alignments for each domain:
  == domain 1    score: 5.7 bits;  conditional E-value: 0.024
  CCA1_AAB40525-aln 138 dlekeslpektkederketakenqdencsev...ltllkeapcssvssankns.istsvalknsctfrefvpskkevinrdetnessvtvel 225
                        ++ k++l+++ +++e  +t   n  + + +v    t     p+ss++s   +s  s s +  ns  +   +p+ + +++ ++ ++ss + e+
            F26F4.6  57 ENMKKKLSQEIEKKEDLDTDSPNLTKVIDDVasgATGSSSLPSSSTESYSTSSsSSSSSSDLNSAYSSTSEPQATSSSAPESSTNSSASPEI 148
                        45566666666666666666666554444441114666778888888877555045556667888899999999999999999999999999 PP

  CCA1_AAB40525-aln 226 eknqklkkddeketakdsgiskksklense 255
                        ++n++ + + e + a ++ +s+k +   ++
            F26F4.6 149 KGNRNYHPPREFHGA-STMVSHKRRWTYQT 177
                        999888777665543.34444444444444 PP

>> T27F6.4  CE16513	WBGene00012104	locus:sygl-1	status:Confirmed	UniProt:O45868	protein_id:CAB04883.1
   #    score  bias  c-Evalue  i-Evalue hmmfrom  hmm to    alifrom  ali to    envfrom  env to     acc
 ---   ------ ----- --------- --------- ------- -------    ------- -------    ------- -------    ----
   1 ?    5.6   2.4     0.026       7.5     164     343 ..      17     194 ..       7     205 .. 0.71

  Alignments for each domain:
  == domain 1    score: 5.6 bits;  conditional E-value: 0.026
  CCA1_AAB40525-aln 164 ncsevltllkeapcssvssanknsistsvalknsctfrefvpskkevinrdetnessvtveleknqklkkddeketakdsgiskksklense 255
                        + s  lt  + a +ss +   ++ i t ++++ +  +++++ + ke+++++ ++  +++  +  + k+k   ek+ + + +  k +  ++ +
            T27F6.4  17 STSSSLTSSTTATSSSSTGGVRKQILTLKPKQPNGYVQHLEIKAKESSQSSVISGGVPVPVTLLELKKKDRSEKNVVTNLKYRKPTANHHLD 108
                        567788888899999888899999**********************9999999998888777767777777777777788888888888888 PP

  CCA1_AAB40525-aln 256 alseklvqaektdelssaltkdemqaaqnyprhvpvhvldgslgtstqspssemsiqdstfqpiggingqpnlfanpaasatsesqnn 343
                        ++++++ ++++++   s+lt     + ++   +++  v +++++  +    s +s+q+ + +++   +    l+++p  s +  ++n+
            T27F6.4 109 SVHSSSEHHHHHHLSLSSLTRRPG-SPSSSGYETDSLVDQENCDVFSSLFNSSLSYQSALDHHHQ-FHELDMLHSHPIWSPQLPNNNT 194
                        888888887766655566655443.3334444445555555666666666667777776666665.6777777888877766655554 PP

>> B0303.14  CE00003	WBGene00015132	Giant secretory protein I-C	status:Confirmed	UniProt:P34263	protein_id:CCD61714.1
   #    score  bias  c-Evalue  i-Evalue hmmfrom  hmm to    alifrom  ali to    envfrom  env to     acc
 ---   ------ ----- --------- --------- ------- -------    ------- -------    ------- -------    ----
   1 ?    5.3   3.6     0.032       9.2     173     296 ..      14     132 ..       8     204 .. 0.72

  Alignments for each domain:
  == domain 1    score: 5.3 bits;  conditional E-value: 0.032
  CCA1_AAB40525-aln 173 keapcssvssanknsistsvalknsctfrefvpskkevinrdetnessvtveleknqklkkddeketakdsgiskksklensealseklvqa 264
                         e ++ss++s+  +s s s+++++++  ++f+ps++  +nr+++++  +t+ ++++ + k +    + + +   +   ++++ +  ek+ ++
           B0303.14  14 AEPQSSSTNSRAPESSSSSQETRQQNLANRFKPSNNYRSNRNQVEDGETTNSNRGKPRGKGP---IRYQGNYSDRFVGRQEEAPRAEKSERS 102
                        577899*****999***************************999888877666644444433...344455555555666666666666666 PP

  CCA1_AAB40525-aln 265 ektdelssaltkdemqaaqnyprhvpvhvldg 296
                        e+ +   s+ ++d+ q +q  p++ +++ +++
           B0303.14 103 ERPQ--RSEKPQDQNQREQVKPQRKQTKRVEN 132
                        6555..45555555666665555555554443 PP

>> C34G6.7b  CE32816	WBGene00004109	locus:stam-1	status:Confirmed	UniProt:O01498	protein_id:CCD66688.1
   #    score  bias  c-Evalue  i-Evalue hmmfrom  hmm to    alifrom  ali to    envfrom  env to     acc
 ---   ------ ----- --------- --------- ------- -------    ------- -------    ------- -------    ----
   1 ?    5.2   0.6     0.033       9.5     497     558 ..     152     213 ..     135     234 .. 0.73

  Alignments for each domain:
  == domain 1    score: 5.2 bits;  conditional E-value: 0.033
  CCA1_AAB40525-aln 497 qdqeldpeesealqaqesaskspavsssdseesgkaklnteskatideeekaaateakdsdk 558
                         +  +dp++   +q+ e  +k  a+s  d+e+++kak++t++   + ++++ a++ +++  +
           C34G6.7b 152 AKFANDPNYVGSAQEEEAIAKAIAASLADAEKQEKAKKSTSTMYPSAKASSPAVQTNSNIPE 213
                        556789999999****************************9988855554445544444444 PP

>> Y48C3A.5c  CE38247	WBGene00012989	status:Confirmed	UniProt:Q599F7	protein_id:CAI70420.1
   #    score  bias  c-Evalue  i-Evalue hmmfrom  hmm to    alifrom  ali to    envfrom  env to     acc
 ---   ------ ----- --------- --------- ------- -------    ------- -------    ------- -------    ----
   1 ?    5.6   3.3     0.026       7.4     444     536 ..     158     246 ..     115     298 .. 0.60

  Alignments for each domain:
  == domain 1    score: 5.6 bits;  conditional E-value: 0.026
  CCA1_AAB40525-aln 444 AAAtAWWAahGlLPlcaPlhtafacppasttavpstnvekakaaktereentlqdqeldpeesealqaqesaskspavsssdseesgkakln 535
                        AA    WAa+G L     l   ++ p + +t++ s + ++ +a   er+ n++   + +    ++   q++   + avss +s++s +   +
          Y48C3A.5c 158 AACQSLWAAKGHLEQLDALG--ISEPSSVSTSFESNTDSQVTADTVERQANQA--AKAKRSVFKNILLQRQFLSTAAVSSMESNNSTDDSDQ 245
                        67788999999887666543..4444444555555555555554444443333..3333344444444555555555555555555443322 PP

  CCA1_AAB40525-aln 536 t 536
                         
          Y48C3A.5c 246 R 246
                        2 PP

>> F55C5.11  CE40071	WBGene00044791	status:Partially_confirmed	UniProt:Q1ZXU0	protein_id:CAJ85750.1
   #    score  bias  c-Evalue  i-Evalue hmmfrom  hmm to    alifrom  ali to    envfrom  env to     acc
 ---   ------ ----- --------- --------- ------- -------    ------- -------    ------- -------    ----
   1 ?    5.7   3.2     0.025       7.1     124     226 ..      55     158 ..      39     184 .. 0.57

  Alignments for each domain:
  == domain 1    score: 5.7 bits;  conditional E-value: 0.025
  CCA1_AAB40525-aln 124 llasvssshgkqaldlekeslpektkederketakenqd.encsevltllkeapcssvssanknsistsvalknsctfrefvpskkevinrd 214
                          +s+  ++ +++ +l ke+++ ++ +de+ ++ +++++ +  s  l+l + ++c  +s++  +  + + ++++ +  +  + +++   ++ 
           F55C5.11  55 ENISIRVETETNIDSLAKEEKLSEHVHDEKADKIEKTSEdNDTSTLLKLKRRVACDICSKSFCDKGALKIHTSAVHLREMHTCTVTGCGKQF 146
                        34666666677788888888888887777777766655527789999999999998877765333333322222222222222233322222 PP

  CCA1_AAB40525-aln 215 etnessvtvele 226
                        + ++s + + ++
           F55C5.11 147 SSRRSRNRHSSN 158
                        333333333333 PP

>> F55C5.3a  CE11154	WBGene00006677	locus:twk-24	potassium channel protein	status:Confirmed	UniProt:Q20817	protein_id:CA
   #    score  bias  c-Evalue  i-Evalue hmmfrom  hmm to    alifrom  ali to    envfrom  env to     acc
 ---   ------ ----- --------- --------- ------- -------    ------- -------    ------- -------    ----
   1 ?    5.2   0.7     0.033       9.5     201     277 ..      35     106 ..       7     160 .. 0.61

  Alignments for each domain:
  == domain 1    score: 5.2 bits;  conditional E-value: 0.033
  CCA1_AAB40525-aln 201 refvpskkevinrdetnessvtveleknqklkkddeketakdsgiskksklensealseklvqaektdelssaltkd 277
                         +  ps +++ ++ + +++s t+ + +++ +kk+ +k++ k+ ++ +  ++e+ e+l  k ++++      +++  +
           F55C5.3a  35 SKSLPSFNKNAANAKSDKTSDTKVVIEDESKKKKKKKKKDKNLDVEELPQQEDPEVLAAKEKEKKA-----KVMIAS 106
                        455555555555555555555555555555555555555555555555555554444433332221.....122222 PP

>> F55C5.3b  CE36595	WBGene00006677	locus:twk-24	status:Confirmed	UniProt:Q6BES3	protein_id:CAH04700.1
   #    score  bias  c-Evalue  i-Evalue hmmfrom  hmm to    alifrom  ali to    envfrom  env to     acc
 ---   ------ ----- --------- --------- ------- -------    ------- -------    ------- -------    ----
   1 ?    5.2   0.7     0.034       9.7     201     277 ..      35     106 ..       7     160 .. 0.61

  Alignments for each domain:
  == domain 1    score: 5.2 bits;  conditional E-value: 0.034
  CCA1_AAB40525-aln 201 refvpskkevinrdetnessvtveleknqklkkddeketakdsgiskksklensealseklvqaektdelssaltkd 277
                         +  ps +++ ++ + +++s t+ + +++ +kk+ +k++ k+ ++ +  ++e+ e+l  k ++++      +++  +
           F55C5.3b  35 SKSLPSFNKNAANAKSDKTSDTKVVIEDESKKKKKKKKKDKNLDVEELPQQEDPEVLAAKEKEKKA-----KVMIAS 106
                        455555555555555555555555555555555555555555555555555554444433332221.....122222 PP

>> B0379.4b  CE34244	WBGene00007054	locus:scpl-1	status:Confirmed	UniProt:Q8T3G2	protein_id:CAD30429.2
   #    score  bias  c-Evalue  i-Evalue hmmfrom  hmm to    alifrom  ali to    envfrom  env to     acc
 ---   ------ ----- --------- --------- ------- -------    ------- -------    ------- -------    ----
   1 ?    5.0   1.2     0.038        11      86     118 ..      70     104 ..      51     124 .. 0.77

  Alignments for each domain:
  == domain 1    score: 5.0 bits;  conditional E-value: 0.038
  CCA1_AAB40525-aln  86 aldIdIPPPRPKRKPsnPYP..RKtgvg.eptlksg 118
                         ++I+ PPP  K KP  P P  R t  g +p++ s 
           B0379.4b  70 RHNIQFPPPQRKMKPVKPNPvgRSTINGfTPST-SS 104
                        589************988886688888844444.44 PP

>> C41H7.5  CE41366	WBGene00016575	status:Partially_confirmed	UniProt:O17150	protein_id:CCD62003.1
   #    score  bias  c-Evalue  i-Evalue hmmfrom  hmm to    alifrom  ali to    envfrom  env to     acc
 ---   ------ ----- --------- --------- ------- -------    ------- -------    ------- -------    ----
   1 ?    5.4   0.7     0.029       8.5     239     322 ..     206     290 ..     175     312 .. 0.77

  Alignments for each domain:
  == domain 1    score: 5.4 bits;  conditional E-value: 0.029
  CCA1_AAB40525-aln 239 takdsgiskksklensealseklvqaektdelssaltkdemqaaqnyprhvpvhvldgslgtstqspssemsiqdstfqpigg.i 322
                        +++  + +++ k+e+++  +e+   +e +   ++++ +++ q+ qnyp+h      + s+      +   +++ dst ++ig+ i
            C41H7.5 206 EVEMVDRTREAKQEENHENHEEYHVEEVSYAQDENVYEHQQQNRQNYPMHGGSPSSNYSTISVDSVKRRRSTTVDSTAEQIGEeI 290
                        4555556667777777777777777777777788899999999999999999999999999999999999999999999999634 PP

>> T04D3.2  CE13155	WBGene00011432	locus:sdz-30	status:Partially_confirmed	UniProt:O02297	protein_id:CAB03286.1
   #    score  bias  c-Evalue  i-Evalue hmmfrom  hmm to    alifrom  ali to    envfrom  env to     acc
 ---   ------ ----- --------- --------- ------- -------    ------- -------    ------- -------    ----
   1 ?    5.2   4.8     0.033       9.6     201     364 ..     443     601 ..     426     604 .] 0.55

  Alignments for each domain:
  == domain 1    score: 5.2 bits;  conditional E-value: 0.033
  CCA1_AAB40525-aln 201 refvpskkevinrdetnessvtveleknqklkkddeketakdsgiskksklensealseklvqaektdelssaltkdemqaaqnyprhvpvh 292
                        + f+ +++e   r++t+  +  v+l+k+++++++  k+++ +++  k+ k+ ++ +l+++  q++ +de +   ++  +++ +n  +++pv 
            T04D3.2 443 KTFIVQMEEE-RRKKTKIIYDKVQLAKKKNKEIKL-KKKVLEEE-EKTEKMMENMTLENSEDQSK-KDEATVDAEI-RTEESDNPFKRIPVI 529
                        4444444443.333333333344433222222222.22222222.22223333344444555554.5555544444.455667778899999 PP

  CCA1_AAB40525-aln 293 vldgslgtstqspssemsiqdstfqpiggingqpnl..fanpaasatsesqnnsarssvhqsfpafappftpak 364
                          ++ l   + ++  + +i+ds  q+i+ i+ q  l  f++    a + ++ ++a+++ +q++ a   +f   +
            T04D3.2 530 DAQKRLIDAIFQRQIDCNIEDSEKQRIN-IDIQRGLkwFQEC-KEARKRKEAEAAQKTLEQKHRAALLTFRERH 601
                        99999999999999***********999.5555554104444.4444456667777788888777756664444 PP

>> T24D8.5  CE05009	WBGene00003740	locus:nlp-2	status:Confirmed	UniProt:Q22739	protein_id:CCD71462.1
   #    score  bias  c-Evalue  i-Evalue hmmfrom  hmm to    alifrom  ali to    envfrom  env to     acc
 ---   ------ ----- --------- --------- ------- -------    ------- -------    ------- -------    ----
   1 ?    3.1   0.0      0.15        42     698     732 ..      47      81 ..      30      88 .. 0.83
   2 ?   -0.4   0.0       1.6   4.6e+02     715     734 ..     109     128 ..      81     142 .. 0.68
   3 ?   -0.1   0.1       1.4   3.9e+02     718     733 ..     126     141 ..     101     163 .. 0.58

  Alignments for each domain:
  == domain 1    score: 3.1 bits;  conditional E-value: 0.15
  CCA1_AAB40525-aln 698 leveenneeeglltiglgqgklktrrtGFkPykrC 732
                         +++e ++ee+++   +g+  +   r GF+P kr 
            T24D8.5  47 EDEDEWKQEEEFTEGAMGKRSIALGRSGFRPGKRS 81 
                        45667778889999999****************95 PP

  == domain 2    score: -0.4 bits;  conditional E-value: 1.6
  CCA1_AAB40525-aln 715 gqgklktrrtGFkPykrCsv 734
                        g+  +   r GF+P kr   
            T24D8.5 109 GKRSMAYGRQGFRPGKRSMA 128
                        33347777888888888654 PP

  == domain 3    score: -0.1 bits;  conditional E-value: 1.4
  CCA1_AAB40525-aln 718 klktrrtGFkPykrCs 733
                         +   r GF+P kr  
            T24D8.5 126 SMAYGRQGFRPGKRSM 141
                        3444455555555544 PP

>> F26F4.9a  CE28923	WBGene00017829	ankyrin and desmoplakin repeat regions	status:Confirmed	UniProt:Q19822	protein_id:CC
   #    score  bias  c-Evalue  i-Evalue hmmfrom  hmm to    alifrom  ali to    envfrom  env to     acc
 ---   ------ ----- --------- --------- ------- -------    ------- -------    ------- -------    ----
   1 ?    5.4   3.0     0.029       8.3     127     193 ..      67     134 ..      48     155 .. 0.56

  Alignments for each domain:
  == domain 1    score: 5.4 bits;  conditional E-value: 0.029
  CCA1_AAB40525-aln 127 svssshgkqaldlekeslpektkederketakenqd.encsevltllkeapcssvssanknsistsva 193
                        ++   ++kq  + +++++ e+ k++e+ +++ e+++ e   +  t     ++ss+ss+ k si  +++
           F26F4.9a  67 KMRLARQKQQREHDEKEKIETSKREEKLKEEAEKRQrEYEEQEKTCNVLGHSSSTSSVLKTSIINKNE 134
                        34444444444444444445555555544444444423333334444456778888888888765543 PP

>> C05D11.4  CE24786	WBGene00002881	locus:let-756	heparin-binding gf	status:Confirmed	UniProt:Q11184	protein_id:CCD63193
   #    score  bias  c-Evalue  i-Evalue hmmfrom  hmm to    alifrom  ali to    envfrom  env to     acc
 ---   ------ ----- --------- --------- ------- -------    ------- -------    ------- -------    ----
   1 ?    5.3   6.0     0.031       8.8     202     356 ..     263     409 ..     205     424 .. 0.58

  Alignments for each domain:
  == domain 1    score: 5.3 bits;  conditional E-value: 0.031
  CCA1_AAB40525-aln 202 efvpskkevinrdetnessvtveleknqklk.kddeketakdsgiskksklensealseklvqaektdelssaltkdemqaaqnyprhvpvh 292
                          v        +++++++   +e ++ +++k +  e++  k+++i ++ ++e ++  +e+l +  ++++ ++a t++ ++  qn +   p++
           C05D11.4 263 AKVE------MTNQAEKQRLLEEKKRRREKKkRRREDRLRKEEQIREARRQELKSLREEELRRRYQQQQQQQASTQTRYNRPQNPANPYPTY 348
                        2222......2222233333333333333320333333345666666666666666677777777777777899999999999999999998 PP

  CCA1_AAB40525-aln 293 vldgslgtstqspssemsiqdstfqpiggingqpnlfanpaasatsesqnnsarssvhqsfpaf 356
                         +  +  t +  ++    + +s +++  + n++++ + +p +s++s+ q+     +++q++ a 
           C05D11.4 349 RPLPTRSTVQSPRPAYNPYWQSPVTQAPHHNSHHHHHHHPRVSSSSDPQQR---HQSQQHYLAQ 409
                        877666665544444444444455555556777777777877777766554...4444444443 PP

>> C29H12.3c  CE02517	WBGene00004346	locus:rgs-3	status:Confirmed	UniProt:Q5DX43	protein_id:CCD66108.1
   #    score  bias  c-Evalue  i-Evalue hmmfrom  hmm to    alifrom  ali to    envfrom  env to     acc
 ---   ------ ----- --------- --------- ------- -------    ------- -------    ------- -------    ----
   1 ?    5.3   0.0     0.031         9     104     211 ..      23     125 ..      13     139 .. 0.75

  Alignments for each domain:
  == domain 1    score: 5.3 bits;  conditional E-value: 0.031
  CCA1_AAB40525-aln 104 YPRKtgvgeptlksgakdgkllasvssshgkqaldlekeslpektkederketakenqdencsevltllkeapcssvssanknsistsvalk 195
                        YPR ++ ++ +  +  +d+k ++        q+l  e+  ++e +++ ++ + ++e +     e+l+ ++ +   s ss++  s+  +va +
          C29H12.3c  23 YPRAASWAAGNCANVLNDDKGKQLFRVF-LFQSLAEENLAFLEAMEKLKKMKISDE-KVAYAKEILETYQGSINLSSSSMK--SLRNAVA-S 109
                        9*****9999999999999966666554.5889999***********999999988.445677888877766554444444..5555444.4 PP

  CCA1_AAB40525-aln 196 nsctfrefvpskkevi 211
                        ++  ++ef p  kev 
          C29H12.3c 110 ETLDMEEFAPAIKEVR 125
                        5667788888888875 PP

>> C34G6.7a  CE29700	WBGene00004109	locus:stam-1	status:Confirmed	UniProt:O01498	protein_id:CCD66687.1
   #    score  bias  c-Evalue  i-Evalue hmmfrom  hmm to    alifrom  ali to    envfrom  env to     acc
 ---   ------ ----- --------- --------- ------- -------    ------- -------    ------- -------    ----
   1 ?    4.9   0.6     0.042        12     497     557 ..     160     220 ..     143     241 .. 0.73

  Alignments for each domain:
  == domain 1    score: 4.9 bits;  conditional E-value: 0.042
  CCA1_AAB40525-aln 497 qdqeldpeesealqaqesaskspavsssdseesgkaklnteskatideeekaaateakdsd 557
                         +  +dp++   +q+ e  +k  a+s  d+e+++kak++t++   + ++++ a++ +++  
           C34G6.7a 160 AKFANDPNYVGSAQEEEAIAKAIAASLADAEKQEKAKKSTSTMYPSAKASSPAVQTNSNIP 220
                        556789999999****************************998885555444554444444 PP

>> F55F8.7  CE44981	WBGene00018895	protein-tyrosine phosphatase	status:Partially_confirmed	UniProt:P91345	protein_id:CCD
   #    score  bias  c-Evalue  i-Evalue hmmfrom  hmm to    alifrom  ali to    envfrom  env to     acc
 ---   ------ ----- --------- --------- ------- -------    ------- -------    ------- -------    ----
   1 ?    5.1  11.9     0.037        11     149     271 ..      31     153 ..       9     202 .. 0.59

  Alignments for each domain:
  == domain 1    score: 5.1 bits;  conditional E-value: 0.037
  CCA1_AAB40525-aln 149 kederketakenqd.encsevltllkeapcssvssanknsistsvalknsctfrefvpskkevinrdetnessvtveleknqklkkddeket 239
                        +++++k+ + e++  ++  ++ +l+k+ + s  s  +k + + +v+ +++ +++e v ++k+++++d  + + ++ + + ++k +k+d++++
            F55F8.7  31 SKKNKKDINSETKTlDKRPQTAELVKDEKNS-NSEEKKTASANEVPAQKKLNSKEEVKKEKKKSEDDLLDVKKTVSKEDDKKKVDKKDGSKK 121
                        4455555555555556666666666655533.333334444445555555555555555555555555555444444444555555555555 PP

  CCA1_AAB40525-aln 240 akdsgiskksklensealseklvqaektdels 271
                          ++++ +++k + +++ +ek + + ++d+ +
            F55F8.7 122 LSKKKLKEEKKEKSKKVNKEKKISKTESDDED 153
                        55555544444444444444443333333333 PP

>> C29H12.3b  CE31774	WBGene00004346	locus:rgs-3	status:Confirmed	UniProt:Q8MQB2	protein_id:CCD66107.1
   #    score  bias  c-Evalue  i-Evalue hmmfrom  hmm to    alifrom  ali to    envfrom  env to     acc
 ---   ------ ----- --------- --------- ------- -------    ------- -------    ------- -------    ----
   1 ?    5.2   0.0     0.033       9.4     104     211 ..      29     131 ..      19     145 .. 0.75

  Alignments for each domain:
  == domain 1    score: 5.2 bits;  conditional E-value: 0.033
  CCA1_AAB40525-aln 104 YPRKtgvgeptlksgakdgkllasvssshgkqaldlekeslpektkederketakenqdencsevltllkeapcssvssanknsistsvalk 195
                        YPR ++ ++ +  +  +d+k ++        q+l  e+  ++e +++ ++ + ++e +     e+l+ ++ +   s ss++  s+  +va +
          C29H12.3b  29 YPRAASWAAGNCANVLNDDKGKQLFRVF-LFQSLAEENLAFLEAMEKLKKMKISDE-KVAYAKEILETYQGSINLSSSSMK--SLRNAVA-S 115
                        9*****9999999999999966666554.5889999***********999999988.445677888877766554444444..5555444.4 PP

  CCA1_AAB40525-aln 196 nsctfrefvpskkevi 211
                        ++  ++ef p  kev 
          C29H12.3b 116 ETLDMEEFAPAIKEVR 131
                        5667788888888875 PP

>> ZC101.1  CE16690	WBGene00013851	low-density lipoprotein receptor	status:Partially_confirmed	UniProt:O18260	protein_id
   #    score  bias  c-Evalue  i-Evalue hmmfrom  hmm to    alifrom  ali to    envfrom  env to     acc
 ---   ------ ----- --------- --------- ------- -------    ------- -------    ------- -------    ----
   1 ?    4.4  15.5     0.058        17     159     318 ..     607     762 ..     571     790 .. 0.56

  Alignments for each domain:
  == domain 1    score: 4.4 bits;  conditional E-value: 0.058
  CCA1_AAB40525-aln 159 enqdencsevltllkeapcssvssanknsistsvalknsctfrefvpskkevinrdetnessvtveleknqklkkddeketakdsgiskksk 250
                        + +de+  e ++        s+s+++  + + +++++++++ ++ +  +++   +++ +++ +++e + +q+ +++d++++a++++ ++ ++
            ZC101.1 607 DGSDETECEYFKAAMARRGESTSTST--TTTEQQHQRQHHQAQQAQQHQQQ---QERQQQERQQHERQ-QQERQQQDRQQQAQQHHQAQ-QH 691
                        44555555555544444444444444..22223333333333333222222...22222222222322.34444444444444433333.33 PP

  CCA1_AAB40525-aln 251 lensealseklvqaektdels...saltkdemqaaqnyprhvpvhvldgslgtstqspssemsiqdstfqp 318
                        ++++++ ++ +  +++++e     ++ +  e +++ +   +   + l++sl   +q +s+e+++qd+    
            ZC101.1 692 HSQQHPAQPAQPSQDHHEEHRrrlEEHRRREEEHHRRQEEESRARALQQSLLHASQVESTEVTFQDEYDGD 762
                        3333444444444444444441225566666666777777788899*******************987655 PP

>> VW02B12L.4  CE26728	WBGene00012157	locus:adbp-1	status:Confirmed	UniProt:Q23129	protein_id:CAA91404.2
   #    score  bias  c-Evalue  i-Evalue hmmfrom  hmm to    alifrom  ali to    envfrom  env to     acc
 ---   ------ ----- --------- --------- ------- -------    ------- -------    ------- -------    ----
   1 ?    4.7   0.0     0.049        14     665     737 ..      78     152 ..      59     171 .. 0.71

  Alignments for each domain:
  == domain 1    score: 4.7 bits;  conditional E-value: 0.049
  CCA1_AAB40525-aln 665 neqktdekdelkldlnskkae..cssnqdkekknlleveenneeeglltiglgqgklktrrtGFkPykrCsveak 737
                         +q +d+  +++l++++ +a   c   +  ++   ++ + n+ +eg+lt+ l+q   k +  G k  k+ sve++
         VW02B12L.4  78 LDQIQDTPGRISLNFETPEAAsvCPIPTSLNQIVNTKWTVNQLQEGQLTMLLAQDANKFKSLGVKNIKKGSVETQ 152
                        334444444466666665555335555666666667777888899***************************986 PP

>> Y54G2A.10a  CE27482	WBGene00021875	status:Confirmed	UniProt:Q95XX7	protein_id:CCD83497.1
   #    score  bias  c-Evalue  i-Evalue hmmfrom  hmm to    alifrom  ali to    envfrom  env to     acc
 ---   ------ ----- --------- --------- ------- -------    ------- -------    ------- -------    ----
   1 ?    5.5   0.5     0.027       7.8     229     340 ..      70     184 ..      14     188 .] 0.64

  Alignments for each domain:
  == domain 1    score: 5.5 bits;  conditional E-value: 0.027
  CCA1_AAB40525-aln 229 qklkkddeketakdsgis..kksklensealseklvqaektdels.saltkdemqaaqnyprhvpvhvldgslgtstqspssemsiqdstfq 317
                         ++ k+d+k+   ++  +  k+ +  + +++  k v+   ++++s + lt++e ++++++ + ++v+  ++ + t+ q      s  + + +
         Y54G2A.10a  70 AANAKPDAKNPLSKQAYAqnKALTFIDYRYSLVKYVNYLFKQGVSsKFLTQAEANNMKKVFWAADVKAANNYTMTCGQFMMDAASLVKDSDK 161
                        33334444443333333300333333444455555555556666525689999999**********************99999999888999 PP

  CCA1_AAB40525-aln 318 piggingqpnlfanpaasatses 340
                         + +++ ++nlfa+   +  ++ 
         Y54G2A.10a 162 LMAEVQKNTNLFAKANPTDFTNL 184
                        99999999999998877666655 PP

>> Y57G7A.8  CE19637	WBGene00021971	status:Partially_confirmed	UniProt:O76626	protein_id:CCD71449.1
   #    score  bias  c-Evalue  i-Evalue hmmfrom  hmm to    alifrom  ali to    envfrom  env to     acc
 ---   ------ ----- --------- --------- ------- -------    ------- -------    ------- -------    ----
   1 ?    5.2   2.5     0.034       9.8     106     184 ..      69     149 ..      65     207 .. 0.67

  Alignments for each domain:
  == domain 1    score: 5.2 bits;  conditional E-value: 0.034
  CCA1_AAB40525-aln 106 RKtgvg.eptlksgakdgkllasvssshgkqaldl..ekeslpektkederketakenqdencsevltllkeapcssvssan 184
                        RKt  g      +g+k++kl +++ s +++q+ +l  + + ++ +++e++ +e++k+ +d++  e  t+++++ + s+  + 
           Y57G7A.8  69 RKTPKGgRKRGGNGVKKEKLETETYSFTKSQLQQLlvKANAKSASHQENQDPEEEKD-EDDEYEEAATIFQKKLSESFVRTM 149
                        777776567777889999988887777666555541144444555555555555555.77999*********9999986655 PP

>> R11G11.7  CE12752	WBGene00004144	locus:pqn-60	status:Confirmed	UniProt:O16948	protein_id:CCD64483.1
   #    score  bias  c-Evalue  i-Evalue hmmfrom  hmm to    alifrom  ali to    envfrom  env to     acc
 ---   ------ ----- --------- --------- ------- -------    ------- -------    ------- -------    ----
   1 ?    5.3   5.0     0.031         9     272     356 ..      40     126 ..      25     144 .. 0.70

  Alignments for each domain:
  == domain 1    score: 5.3 bits;  conditional E-value: 0.031
  CCA1_AAB40525-aln 272 saltkdemqaaqnyprhvpvhvldgslgtstqspss.emsiqdstfqpiggingqpnlfan.paasatsesqnnsarssvhqsfpaf 356
                        ++++ ++mq++q+ ++ ++++ l+++    tq++s+ e +++++t+q i++ ++ +n+        +++  q+ +a +s + ++p+ 
           R11G11.7  40 KNYQLSQMQKNQQLQQWAQMNNLSNEYSSYTQQRSQqEQQVSQQTSQIISQLSTVQNQLESiLNNDNQTGAQKRQAIQSLRYQYPQE 126
                        456678899999999999999999999888888775145566667776766555555443314456777788888888888888875 PP

>> Y59A8B.9  CE26218	WBGene00007062	locus:ebp-3	status:Predicted	UniProt:Q9GRZ0	protein_id:CAC14409.1
   #    score  bias  c-Evalue  i-Evalue hmmfrom  hmm to    alifrom  ali to    envfrom  env to     acc
 ---   ------ ----- --------- --------- ------- -------    ------- -------    ------- -------    ----
   1 ?    5.3   0.8     0.031         9     459     547 ..      78     170 ..      43     185 .. 0.77

  Alignments for each domain:
  == domain 1    score: 5.3 bits;  conditional E-value: 0.031
  CCA1_AAB40525-aln 459 caPlh.tafacppasttavpstnvekakaaktereentlqdqeldpeesealqaqe...saskspavsssdseesgkaklnteskatideee 546
                        caP+  +a +++ a+++a p +++++ ++ k+e ee t q +e d+   +  ++++   s+ ++ +v  +d e  g+ ++n   ++  ++ee
           Y59A8B.9  78 CAPPVrSASTVAAAAAAAPPGVDMATFNKLKEELEEVTRQLTESDNVIASLEKERDfyfSKLRTIEVICQDNESIGNVEVNRVLEVLYETEE 169
                        88877588888888888889999999999999999999977776666555444443211344456778899999999999988888766665 PP

  CCA1_AAB40525-aln 547 k 547
                         
           Y59A8B.9 170 G 170
                        5 PP

>> C27C12.1  CE05318	WBGene00007771	status:Partially_confirmed	UniProt:Q18249	protein_id:CAA93740.1
   #    score  bias  c-Evalue  i-Evalue hmmfrom  hmm to    alifrom  ali to    envfrom  env to     acc
 ---   ------ ----- --------- --------- ------- -------    ------- -------    ------- -------    ----
   1 ?    5.4   0.2     0.029       8.3     162     298 ..      37     166 ..       3     231 .. 0.61

  Alignments for each domain:
  == domain 1    score: 5.4 bits;  conditional E-value: 0.029
  CCA1_AAB40525-aln 162 dencsevltllkeapcssvssanknsistsvalknsctfrefvpskkevinrdetnessvtveleknqklkkddeketakdsgiskksklen 253
                        ++  s  l  +k ++cs+vs + +n ++ + +++n+ +f++ +   +e+ +++e+ +  + +e  ++ +   + ++++ ++ +     ++e+
           C27C12.1  37 NGDESLFLCPQKITHCSTVSWKPNNVLAPALPKQNALNFNGNEQLSHENEAHSEIPSLLTFQEKGEEDT--VEVTRDNYNEID-----TVED 121
                        23445566778889*********99***************99998888877776555444443332222..222222222223.....3333 PP

  CCA1_AAB40525-aln 254 sealseklvqaektdelssaltkdemqaaqnyprhvpvhvldgsl 298
                         +++++ l ++ k    +s   ++   ++ n  ++ +vh ldg+l
           C27C12.1 122 FRSIEPALENSPKILVDDSMEATQTFIEETNDFQNDTVHSLDGTL 166
                        333333333333332222222233333333334445556666655 PP

>> F54F12.2a  CE41406	WBGene00010073	status:Confirmed	UniProt:A7LPI9	protein_id:CAO82040.1
   #    score  bias  c-Evalue  i-Evalue hmmfrom  hmm to    alifrom  ali to    envfrom  env to     acc
 ---   ------ ----- --------- --------- ------- -------    ------- -------    ------- -------    ----
   1 ?    5.0   2.0     0.038        11     468     556 ..       4      90 ..       2     108 .. 0.60

  Alignments for each domain:
  == domain 1    score: 5.0 bits;  conditional E-value: 0.038
  CCA1_AAB40525-aln 468 cppasttavpstnvekakaaktereentlqdqeldpeesealqaqesaskspavsssdseesgkaklnteskatideeekaaateakds 556
                        ++p ++t + s  ++   + + e  ++  q q+l+  + + +q++ +++ks+ vs  d +e +k+k ++ +    d++e+++ ++ +  
          F54F12.2a   4 FHPNPATFALSSAAKMMVP-DYEMYKIHRQGQQLNGVNGSDQQKKLTKKKSKGVSE-DDDEDEKTKCKVATIRIEDHDEEVEKKKVERK 90 
                        5677777666666655555.567777777888888777766666666666666555.44555566555554433344444433333333 PP

>> C33A11.1  CE24824	WBGene00007877	Ank repeat	status:Confirmed	UniProt:Q93318	protein_id:CAB61033.1
   #    score  bias  c-Evalue  i-Evalue hmmfrom  hmm to    alifrom  ali to    envfrom  env to     acc
 ---   ------ ----- --------- --------- ------- -------    ------- -------    ------- -------    ----
   1 ?    4.4   2.2      0.06        17     642     706 ..      89     145 ..      14     186 .. 0.52

  Alignments for each domain:
  == domain 1    score: 4.4 bits;  conditional E-value: 0.06
  CCA1_AAB40525-aln 642 LPQSFspphdlknkdkqkeevkeneqktdekdelkldlnskkaecssnqdkekknlleveennee 706
                         P S s ++ +++++k+k+e +e++++   kd+ +l+++++k       ++e +n+ e +e++++
           C33A11.1  89 TPNSKSKKKTENQETKEKDEEAEEKKDGPPKDDKELKMKKEK-------EQEDENA-ELDEQKKD 145
                        244444444444444444433333333333333333333333.......1222222.12222222 PP

>> C41H7.6  CE08677	WBGene00016576	status:Confirmed	UniProt:O17149	protein_id:CCD61999.1
   #    score  bias  c-Evalue  i-Evalue hmmfrom  hmm to    alifrom  ali to    envfrom  env to     acc
 ---   ------ ----- --------- --------- ------- -------    ------- -------    ------- -------    ----
   1 ?    5.1   0.3     0.036        10     228     322 ..     166     261 ..      98     284 .. 0.58

  Alignments for each domain:
  == domain 1    score: 5.1 bits;  conditional E-value: 0.036
  CCA1_AAB40525-aln 228 nqklkkddeketakdsgiskksklensealseklvqaektdelssaltkdemqaaqnyprhvpvhvldgslgtstqspssemsiqdstfqpi 319
                        +  + + d+  +++  + +++ +  +++  +e+   +e     ++++ +++ q++q+yp+h      d s+      +   +++ dst ++i
            C41H7.6 166 DDDDIIYDGIFEVEMVDRTREAQPAENQGNQEEYHVEEVPYAQEEQVYENQQQNQQTYPMHGGSPSSDYSTISAHSLKRRRSTTVDSTAEQI 257
                        33344444444444433333333333233333333333333344667788888999999999999999999999999999999999999999 PP

  CCA1_AAB40525-aln 320 gg.i 322
                        g+ i
            C41H7.6 258 GEeI 261
                        9634 PP

>> Y7A5A.8  CE21333	WBGene00012414	status:Partially_confirmed	UniProt:Q9XVY6	protein_id:CAA22468.1
   #    score  bias  c-Evalue  i-Evalue hmmfrom  hmm to    alifrom  ali to    envfrom  env to     acc
 ---   ------ ----- --------- --------- ------- -------    ------- -------    ------- -------    ----
   1 ?    5.3   0.2     0.032       9.1     642     697 ..      63     121 ..      30     145 .. 0.64

  Alignments for each domain:
  == domain 1    score: 5.3 bits;  conditional E-value: 0.032
  CCA1_AAB40525-aln 642 LPQSFspphdlknkdkqkeevkeneqktdekde....lkldlnskkaecssnqdkekknl 697
                         PQ Fs  ++l + + +++ ++ ++ +  +k++     k+++++ +a    n+dkek+n+
            Y7A5A.8  63 VPQIFSNQQHLLQDKPKRAMAQGEHGNDASKEQeakaQKVEIKKLTA-NGKNKDKEKMNS 121
                        58888887776655554444333333333333334334444444442.244444444443 PP

>> K01A6.5  CE46468	WBGene00010447	status:Partially_confirmed	UniProt:Q21078	protein_id:CAA92968.5
   #    score  bias  c-Evalue  i-Evalue hmmfrom  hmm to    alifrom  ali to    envfrom  env to     acc
 ---   ------ ----- --------- --------- ------- -------    ------- -------    ------- -------    ----
   1 ?    5.9   1.9     0.021       5.9     159     243 ..     109     192 ..      63     203 .. 0.76

  Alignments for each domain:
  == domain 1    score: 5.9 bits;  conditional E-value: 0.021
  CCA1_AAB40525-aln 159 enqdencsevltllkeapcssvssanknsistsvalknsctfrefvpskkevinrdetnessvtveleknqklkkddeketakds 243
                        e +++ +s+  t+   +p+   ++a+  s++ + + + +++ + ++p+k ++i++d+t+++  + e+e+ q+ +++d+ +t k++
            K01A6.5 109 EMEKKPVSKQPTIRALTPSGGAKTAQPISVAQPPPVQ-QKSQKSIIPKKDKTITTDKTQSDPRSREIESTQHVTNEDAIDTGKKE 192
                        4445566777777778888888888866666655554.4566889999********************99999999998876654 PP

>> F56A6.4  CE45820	WBGene00018923	status:Confirmed	UniProt:Q9GZG5	protein_id:CCD71918.1
   #    score  bias  c-Evalue  i-Evalue hmmfrom  hmm to    alifrom  ali to    envfrom  env to     acc
 ---   ------ ----- --------- --------- ------- -------    ------- -------    ------- -------    ----
   1 ?    4.9   3.4     0.042        12     436     548 ..      43     154 ..      15     180 .. 0.46

  Alignments for each domain:
  == domain 1    score: 4.9 bits;  conditional E-value: 0.042
  CCA1_AAB40525-aln 436 aaiaaATVAAAtAWWAahGlLPlcaPlhtafacppasttavpstnvekakaaktereentlqdqeldpeesealqaqesaskspavsssdse 527
                         a+    + AA+  W  +G+L l   +    ++   s  + ++ n++ +  a  e+++ t  ++e+++e  e+++  ++a+k +++  +d  
            F56A6.4  43 DAVNKDAIPAAAKTWLDEGMLNLDEMIRQNQTS-SYSLCSSSQENTDINVVARPEKRKLTDDEKETQKELRENAKRAREAEKERKTLEKDKK 133
                        444444444444455555555554443322222.2233333333333333333444444444444444444444444444444444444444 PP

  CCA1_AAB40525-aln 528 esgkaklnteskatideeeka 548
                        +s+ a+   e++ + ++++ +
            F56A6.4 134 KSEMARRREEKEKDKETRKIE 154
                        444444333333332222222 PP

>> R13A1.2  CE04838	WBGene00006504	locus:kcc-1	status:Confirmed	UniProt:Q21977	protein_id:CCD67150.1
   #    score  bias  c-Evalue  i-Evalue hmmfrom  hmm to    alifrom  ali to    envfrom  env to     acc
 ---   ------ ----- --------- --------- ------- -------    ------- -------    ------- -------    ----
   1 ?    4.8   1.5     0.044        12     189     269 ..     878     953 ..     865     986 .. 0.62

  Alignments for each domain:
  == domain 1    score: 4.8 bits;  conditional E-value: 0.044
  CCA1_AAB40525-aln 189 stsvalknsctfrefvpskkevinrdetnessvtveleknqklkkddeketakdsgiskksklensealseklvqaektde 269
                         ts+   ns+ + e +p++ e ++++   +s+ t++ ++nq++k++  ke++k  + sk sk++    l+e l q+  +++
            R13A1.2 878 VTSERRANSKDSDEGTPTESEETTEK---KSTSTDNEQANQETKTK--KERMKALDRSKVSKMHTAVRLNELLLQHSANSQ 953
                        55666677777777777666653333...44555555555555544..444555666666666666667776666665554 PP

>> T19B10.7  CE06461	WBGene00002072	locus:ima-1	importin alpha, nuclear transport factor	status:Confirmed	UniProt:Q22560
   #    score  bias  c-Evalue  i-Evalue hmmfrom  hmm to    alifrom  ali to    envfrom  env to     acc
 ---   ------ ----- --------- --------- ------- -------    ------- -------    ------- -------    ----
   1 ?    4.8   1.6     0.045        13     210     305 ..      12     100 ..       3     130 .. 0.53

  Alignments for each domain:
  == domain 1    score: 4.8 bits;  conditional E-value: 0.045
  CCA1_AAB40525-aln 210 vinrdetnessvtveleknqklkkddeketakdsgiskksklensealseklvqaektdelssaltkdemqaaqnyprhvpvhvldgslgts 301
                            +++ +s v +++e  +k  ++de +  +++   +k +++ + +++++l ++e ++ l ++   d+ q++q+ + h  ++vl+++l+ +
           T19B10.7  12 R---SKMYKSNVRDQNEMRRKR-REDEVQI-RKNRRDEKFERNRQITVQRSLSHEETSE-LLKS-VADGLQSMQETTIHEALTVLHENLNNT 96 
                        2...233333333333322222.2222222.2222233333333344444444444333.3333.46899**************99999876 PP

  CCA1_AAB40525-aln 302 tqsp 305
                        + + 
           T19B10.7  97 VWTI 100
                        6554 PP

>> F46A8.6  CE34187	WBGene00009749	status:Partially_confirmed	UniProt:O01332	protein_id:CAB04392.2
   #    score  bias  c-Evalue  i-Evalue hmmfrom  hmm to    alifrom  ali to    envfrom  env to     acc
 ---   ------ ----- --------- --------- ------- -------    ------- -------    ------- -------    ----
   1 ?    5.0   9.2     0.037        11     190     312 ..      30     152 ..      13     168 .. 0.55

  Alignments for each domain:
  == domain 1    score: 5.0 bits;  conditional E-value: 0.037
  CCA1_AAB40525-aln 190 tsvalknsctfrefvpskkevinrdetnessvtv...eleknqklkkddeketakdsgiskksklensealseklvqaektdelssaltkde 278
                         +++ k +c +r ++ s++e++ +d   +s+ t+   + ++++k++k+ +k+++k+++ s+k ++++++++++k   ++k++e+ + +   +
            F46A8.6  30 KKKPPKSQCPVRPMTMSMREAQVSDVGPDSTRTAmdnQKKSKKKKSKEPAKKKKKSADSSQKVSKKKKKSSKSKKSAEKKKPEVVAPMD-PD 120
                        56777888888888888888877765544444321001222222222333444444455555555554555555555555554433332.23 PP

  CCA1_AAB40525-aln 279 mqaaqnyprhvpvhvldgslgtstqspssemsiq 312
                        ++++q+ +     +++d++ +t t + +++m   
            F46A8.6 121 VKSTQRSAE--RSEQPDQTAQTKTAKSGKDMAPA 152
                        344443333..34567777777777777777654 PP

>> H06I04.1c  CE31021	WBGene00019167	status:Partially_confirmed	UniProt:Q8MXV3	protein_id:CCD72249.1
   #    score  bias  c-Evalue  i-Evalue hmmfrom  hmm to    alifrom  ali to    envfrom  env to     acc
 ---   ------ ----- --------- --------- ------- -------    ------- -------    ------- -------    ----
   1 ?    5.0   4.1     0.038        11     639     722 ..      77     162 ..      10     165 .. 0.76

  Alignments for each domain:
  == domain 1    score: 5.0 bits;  conditional E-value: 0.038
  CCA1_AAB40525-aln 639 RevLPQSFspphdlknkdkqkee..vkeneqktdekdelkldlnskkaecssnqdkekknlleveenneeeglltiglgqgklktr 722
                        R+++P     +  +++ ++ k+    +  ++ +de+++l++ ln +++++ss qd  +k+   v +++e+ + l+++lg+ + k+ 
          H06I04.1c  77 RQQIPNDLLEKTRKIDFSEAKNAknQDLIDKLIDENENLQISLNREQKMTSSLQDDLEKSRRMVIDRDEHIEELKMKLGKAETKAS 162
                        55555555444444333322222102223456778888*******9999777777777777778888999999******9998875 PP

>> B0524.5  CE44068	WBGene00015244	status:Confirmed	UniProt:Q9N5Z8	protein_id:CCD62147.1
   #    score  bias  c-Evalue  i-Evalue hmmfrom  hmm to    alifrom  ali to    envfrom  env to     acc
 ---   ------ ----- --------- --------- ------- -------    ------- -------    ------- -------    ----
   1 ?    5.2   3.5     0.033       9.3     503     563 ..     108     167 ..      14     178 .. 0.59

  Alignments for each domain:
  == domain 1    score: 5.2 bits;  conditional E-value: 0.033
  CCA1_AAB40525-aln 503 peesealqaqesaskspavsssdseesgkaklnteskatideeekaaateakdsdktksrk 563
                          e  ++++++s +k  +v  ++s e++  +++ +++   ++++k++   +++s++  ++k
            B0524.5 108 SSELVKVENKKSVEKNCKVVKTESGEAEACEKKEDKRNV-EKNKKKEKESKEKSKNCYEKK 167
                        222333344444444444444444444443333222222.222222222222222333333 PP

>> Y17G7B.20e  CE46649	WBGene00012471	status:Confirmed
   #    score  bias  c-Evalue  i-Evalue hmmfrom  hmm to    alifrom  ali to    envfrom  env to     acc
 ---   ------ ----- --------- --------- ------- -------    ------- -------    ------- -------    ----
   1 ?    5.1   1.2     0.037        11     191     273 ..      57     140 ..      40     202 .. 0.59

  Alignments for each domain:
  == domain 1    score: 5.1 bits;  conditional E-value: 0.037
  CCA1_AAB40525-aln 191 svalknsctfrefvpskkevinrdetnessvtveleknqklkkddeketak..dsgiskksklensealseklvqaektdelssa 273
                        s   + + + r+ +ps k++  ++ t ++s+ ++ ++n +++k++e++t +  +s++  + +l  +e  + k + a+ +de+++ 
         Y17G7B.20e  57 SRGYSTHMVYRDESPSSKRGRPSKVT-SNSKMANYARNYREQKKNEMSTLQmhNSELEAELRLAREENAKMKKALAKASDEITQL 140
                        55556667777777777777555544.4444445555666666666666541133344444444555555555555555544422 PP

>> H21P03.1  CE18819	WBGene00003148	locus:mbf-1	Helix-turn-helix	status:Confirmed	UniProt:Q9XTV4	protein_id:CAB09112.1
   #    score  bias  c-Evalue  i-Evalue hmmfrom  hmm to    alifrom  ali to    envfrom  env to     acc
 ---   ------ ----- --------- --------- ------- -------    ------- -------    ------- -------    ----
   1 ?    5.0   1.1      0.04        11     487     564 ..      33     111 ..       4     114 .. 0.63

  Alignments for each domain:
  == domain 1    score: 5.0 bits;  conditional E-value: 0.04
  CCA1_AAB40525-aln 487 aktereentl...qdqeldpeesealqaqesaskspavsssdseesgkaklnteskatideeeka.aateakdsdktksrkq 564
                        a+ +     +    d ++++++++  + q+sa+k +    +++ee  ++k+ ++    +++++++   t+++ s++++++ q
           H21P03.1  33 AQLNAA---QragVDISTEKKTMSGGNRQHSANKNTLRLDEETEELHHQKVALSLGKVMQQARATkGWTQKDLSTQINEKPQ 111
                        222222...1334677778888888899999999999999999999999999987766666666635666666666666655 PP

>> F01G10.9  CE35849	WBGene00008511	status:Partially_confirmed	UniProt:O17767	protein_id:CAB02897.2
   #    score  bias  c-Evalue  i-Evalue hmmfrom  hmm to    alifrom  ali to    envfrom  env to     acc
 ---   ------ ----- --------- --------- ------- -------    ------- -------    ------- -------    ----
   1 ?    4.6   4.7     0.052        15     116     225 ..     107     220 ..      83     249 .. 0.70

  Alignments for each domain:
  == domain 1    score: 4.6 bits;  conditional E-value: 0.052
  CCA1_AAB40525-aln 116 ksgakdgkllasvssshgkqaldlekeslpektkederketakenqdenc...sevltllk..eapcssvssanknsistsvalknsctfre 202
                         +++ +  ++ +++++   ++ d e ++l e++  ++++++a+e  +++     ev++  k    p+ss + +++ s +ts +++ ++++++
           F01G10.9 107 PVTVTST-QKEETTTKPFDEMNDEEADRLIEEMYLKKKESHATESPEDSLkvpVEVIESRKplSPPSSSANVSKQRSYTTSSSSSSNSAIER 197
                        2222222.234455555789999********9999999999988777665122577776663345889999999999999999999999999 PP

  CCA1_AAB40525-aln 203 fvpskkevinrdetnessvtvel 225
                           +++++ n+d+ ++  +++ +
           F01G10.9 198 YNNQQNKIGNQDNEEDYPNSMYH 220
                        99999999888875554444443 PP

>> F36H12.14  CE09984	WBGene00018127	status:Partially_confirmed	UniProt:O76714	protein_id:CCD70670.1
   #    score  bias  c-Evalue  i-Evalue hmmfrom  hmm to    alifrom  ali to    envfrom  env to     acc
 ---   ------ ----- --------- --------- ------- -------    ------- -------    ------- -------    ----
   1 ?    5.1   1.6     0.036        10     128     216 ..      79     164 ..      36     243 .. 0.60

  Alignments for each domain:
  == domain 1    score: 5.1 bits;  conditional E-value: 0.036
  CCA1_AAB40525-aln 128 vsssh.gkqaldlekeslpektkederketakenqd.encsevltllkeapcssvssanknsistsvalknsctfrefvpskkevinrdet 216
                        v+++  + +++d +++++++++++      ++++qd +    +l+ ++ a++    s+n+  i+ + + k   +++  +p  k ++ +++ 
          F36H12.14  79 VEFEAdQGEMIDGQHDENADRMEGV-----EQDDQDgDVKNGILQQMNAAQSGRAMSQNRRKIQETRKRKMRRKSETSEPILKSKKMDENW 164
                        3333333344444444443333333.....3334444566677777777777777777777777776666666666666665555333322 PP

>> Y87G2A.25  CE46798	WBGene00219288	status:Partially_confirmed
   #    score  bias  c-Evalue  i-Evalue hmmfrom  hmm to    alifrom  ali to    envfrom  env to     acc
 ---   ------ ----- --------- --------- ------- -------    ------- -------    ------- -------    ----
   1 ?    4.9   1.8     0.041        12     637     708 ..      31      99 ..      25     126 .. 0.42

  Alignments for each domain:
  == domain 1    score: 4.9 bits;  conditional E-value: 0.041
  CCA1_AAB40525-aln 637 FsRevLPQSFspphdlknkdkqkeevkeneqktdekdelkldlnskkaecssnqdkekknlleveenneeeg 708
                        F R   PQS  p  + +n +k+     +++++  +kd  + ++++k+ + + + +++k + ++ ++ ++ ++
          Y87G2A.25  31 FHRPHTPQSGNPSGNPENSNKKCG---KRKRRFAKKDIRASEMEEKNRHKAEKREESKAERVKLKKAEGGHQ 99 
                        555555555555443333333322...233333333333334444443322333333333322222222211 PP

>> F53H1.4c  CE33652	WBGene00018778	status:Partially_confirmed	UniProt:Q86MG3	protein_id:CCD71738.1
   #    score  bias  c-Evalue  i-Evalue hmmfrom  hmm to    alifrom  ali to    envfrom  env to     acc
 ---   ------ ----- --------- --------- ------- -------    ------- -------    ------- -------    ----
   1 ?    4.5   8.1     0.056        16     165     275 ..     193     305 ..     137     357 .. 0.55

  Alignments for each domain:
  == domain 1    score: 4.5 bits;  conditional E-value: 0.056
  CCA1_AAB40525-aln 165 csevltllkeapcssvssanknsistsvalknsctfrefvpskk...evinrdetnessvtveleknqklkkddeketakds..giskkskl 251
                         s+v ++  +a+ s  ++ank++++t+     ++    + +s++   +++++de +++   ++++  ++++k+++ke++k +  +  +++ +
           F53H1.4c 193 DSDVQEVSMDAE-SGAEAANKSAMKTPRGAPRASGGPVILSSRRlqeKQKEKDEKEKEKLEKKQK--EQEEKKQKKEEEKAKklKEKEEKLK 281
                        456666666666.4466777777777665544443333333332000222333322222222222..2222222222222220022222223 PP

  CCA1_AAB40525-aln 252 ensealseklvqaektdelssalt 275
                        e++e   +k  ++ek++++   + 
           F53H1.4c 282 EKEEKAARKAEKKEKNNGTMDKFL 305
                        344445555555555555543333 PP


Internal pipeline statistics summary:
-------------------------------------
Query model(s):                            1  (764 nodes)
Target sequences:                      25547  (11210993 residues)
Passed MSV filter:                     25547  (1); expected 25547.0 (1)
Passed bias filter:                    25547  (1); expected 25547.0 (1)
Passed Vit filter:                     25547  (1); expected 25547.0 (1)
Passed Fwd filter:                     25547  (1); expected 25547.0 (1)
Initial search space (Z):              25547  [actual number of targets]
Domain search space  (domZ):              89  [number of targets reported over threshold]
# CPU time: 206.26u 0.11s 00:03:26.37 Elapsed: 00:00:54.23
# Mc/sec: 157.94
//
