# Supplementary material for: Potential Conservation of Circadian Clock Proteins in the phylum Nematoda as Revealed by Bioinformatic Searches
Source: PLoS One. 2014 Nov 14;9(11):e112871. doi: 10.1371/journal.pone.0112871 (PMC4232591; doi:10.1371/journal.pone.0112871)
Supplement: File S1 — HMM profiles used in this work and HMMsearch results. (ZIP) [file pone.0112871.s007.zip › HMMs-CE/Mamiferos/Prdx-2-Mam-aln.hmm.res]

# hmmsearch :: search profile(s) against a sequence database
# HMMER 3.0 (March 2010); http://hmmer.org/
# Copyright (C) 2010 Howard Hughes Medical Institute.
# Freely distributed under the GNU General Public License (GPLv3).
# - - - - - - - - - - - - - - - - - - - - - - - - - - - - - - - - - - - -
# query HMM file:                  PRDX-2-Mam-aln.hmm
# target sequence database:        wormpep229
# Max sensitivity mode:            on [all heuristic filters off]
# - - - - - - - - - - - - - - - - - - - - - - - - - - - - - - - - - - - -

Query:       PRDX-2-Mam-aln  [M=198]
Scores for complete sequences (score includes all domains):
   --- full sequence ---   --- best 1 domain ---    -#dom-
    E-value  score  bias    E-value  score  bias    exp  N  Sequence    Description
    ------- ------ -----    ------- ------ -----   ---- --  --------    -----------
   1.3e-104  348.6   0.0   1.5e-104  348.4   0.0    1.0  1  F09E5.15b   CE41559	WBGene00006434	locus:prdx-2	status:Confi
   1.7e-104  348.3   0.1   1.9e-104  348.1   0.0    1.0  1  F09E5.15a   CE32361	WBGene00006434	locus:prdx-2	status:Confi
    1.5e-87  293.0   0.1    1.9e-87  292.7   0.0    1.0  1  R07E5.2     CE00657	WBGene00011110	locus:prdx-3	Mer5 (mouse)
    9.2e-17   62.0   0.0    1.1e-16   61.7   0.0    1.1  1  Y38C1AA.11  CE31640	WBGene00021401	locus:prdx-6	status:Confi
  ------ inclusion threshold ------
        1.7    8.9   0.1        2.8    8.2   0.0    1.4  1  Y51A2B.5    CE35102	WBGene00013069	status:Partially_confirme
        2.1    8.6   0.1        3.2    8.0   0.1    1.2  1  T01E8.7     CE33163	WBGene00005352	locus:srh-135	G-protein c
        2.7    8.2   0.2        4.9    7.4   0.1    1.4  1  R13D11.6    CE38213	WBGene00020060	locus:srab-16	7TM chemore
        2.9    8.1   0.0         56    3.9   0.0    2.3  2  F49E10.2a   CE07263	WBGene00018640	status:Partially_confirme
        3.1    8.0   0.0        5.4    7.2   0.0    1.3  1  T22E5.2     CE38553	WBGene00001622	locus:glt-4	sodium-depend
        3.2    8.0   0.0        4.2    7.6   0.0    1.3  1  F26E4.12    CE09696	WBGene00009165	glutathione peroxidase	st
        3.4    7.9   0.0         60    3.8   0.0    2.2  2  F49E10.2b   CE29384	WBGene00018640	status:Partially_confirme
        3.4    7.9   0.5        6.6    6.9   0.2    1.6  1  F26B1.6     CE09678	WBGene00005171	locus:srg-14	7TM chemorec
        4.2    7.6   1.5        9.7    6.4   0.1    1.9  2  F46B6.9     CE26975	WBGene00009774	status:Confirmed	UniProt:
        4.5    7.5   0.0         18    5.5   0.0    1.8  2  K02H11.3    CE18001	WBGene00006265	locus:str-236	7TM chemore
          5    7.3   0.0        8.6    6.6   0.0    1.4  1  F13B12.2    CE37346	WBGene00008730	glucose tranporter like	s
        6.8    6.9   0.0         12    6.1   0.0    1.3  1  Y75B12B.4   CE20373	WBGene00013569	locus:bath-36	BTB (also k
        7.3    6.8   0.1         11    6.3   0.1    1.3  1  K06A4.4     CE32198	WBGene00010594	locus:swt-5	status:Confir
        7.4    6.8   0.1         13    5.9   0.1    1.4  1  C01B4.10    CE20479	WBGene00006136	locus:str-76	7TM chemorec
        7.4    6.8   0.1         13    5.9   0.1    1.4  1  Y19D10A.13  CE20479	WBGene00021228	locus:str-265	7TM chemore
        7.5    6.8   0.1         15    5.8   0.1    1.5  1  R07H5.8     CE12564	WBGene00011128	adenosine kinase	status:C
        8.3    6.6   0.2    1.7e+02    2.4   0.1    2.2  2  F47D2.10a   CE35315	WBGene00005407	locus:srh-194	7TM chemore
        8.8    6.5   0.1         11    6.2   0.1    1.2  1  C45G7.2     CE17549	WBGene00016669	locus:ilys-2	status:Parti
         10    6.4   0.0         27    4.9   0.0    1.7  2  F37B1.3     CE09990	WBGene00001762	locus:gst-14	glutathione 


Domain annotation for each sequence (and alignments):
>> F09E5.15b  CE41559	WBGene00006434	locus:prdx-2	status:Confirmed	UniProt:A8DYR6	protein_id:CCD68770.1
   #    score  bias  c-Evalue  i-Evalue hmmfrom  hmm to    alifrom  ali to    envfrom  env to     acc
 ---   ------ ----- --------- --------- ------- -------    ------- -------    ------- -------    ----
   1 !  348.4   0.0  1.4e-107  1.5e-104       4     197 ..       6     199 .]       3     199 .] 0.99

  Alignments for each domain:
  == domain 1    score: 348.4 bits;  conditional E-value: 1.4e-107
  PRDX-2-Mam-aln   4 gnakigkpapdfkatavvdgafkevklsdykgkyvvlffypldftfvcpteiiafsdraedfrklgcevlgvsvdsqfthlawintprkegglgp 98 
                     ++a igkpap+fk+ avvdg+f +v+lsdykgkyvvlffypldftfvcpteiiafsdrae+f+ ++  vl +s ds f+hlawin prk+gglg 
       F09E5.15b   6 SKAFIGKPAPQFKTQAVVDGEFVDVSLSDYKGKYVVLFFYPLDFTFVCPTEIIAFSDRAEEFKAINTVVLAASTDSVFSHLAWINQPRKHGGLGE 100
                     6899******************************************************************************************* PP

  PRDX-2-Mam-aln  99 lniplladvtrslsedygvlkedegiayrglfiidgkgvlrqitvndlpvgrsvdealrlvqafqytdehgevcpagwkpgsdtikpnvddskey 193
                     +nip+lad+++++s+dygvlkedegia+rglfiid    lrqit+ndlpvgrsvde+lrlvqafq+ ++hgevcpagw+pgsdtikp v++s+ey
       F09E5.15b 101 MNIPVLADTNHQISRDYGVLKEDEGIAFRGLFIIDPSQNLRQITINDLPVGRSVDETLRLVQAFQFVEKHGEVCPAGWTPGSDTIKPGVKESQEY 195
                     *********************************************************************************************** PP

  PRDX-2-Mam-aln 194 fskh 197
                     f kh
       F09E5.15b 196 FKKH 199
                     *997 PP

>> F09E5.15a  CE32361	WBGene00006434	locus:prdx-2	status:Confirmed	UniProt:Q8IG31	protein_id:CCD68767.1
   #    score  bias  c-Evalue  i-Evalue hmmfrom  hmm to    alifrom  ali to    envfrom  env to     acc
 ---   ------ ----- --------- --------- ------- -------    ------- -------    ------- -------    ----
   1 !  348.1   0.0  1.7e-107  1.9e-104       4     197 ..       2     195 .]       1     195 [] 0.99

  Alignments for each domain:
  == domain 1    score: 348.1 bits;  conditional E-value: 1.7e-107
  PRDX-2-Mam-aln   4 gnakigkpapdfkatavvdgafkevklsdykgkyvvlffypldftfvcpteiiafsdraedfrklgcevlgvsvdsqfthlawintprkegglgp 98 
                     ++a igkpap+fk+ avvdg+f +v+lsdykgkyvvlffypldftfvcpteiiafsdrae+f+ ++  vl +s ds f+hlawin prk+gglg 
       F09E5.15a   2 SKAFIGKPAPQFKTQAVVDGEFVDVSLSDYKGKYVVLFFYPLDFTFVCPTEIIAFSDRAEEFKAINTVVLAASTDSVFSHLAWINQPRKHGGLGE 96 
                     5799******************************************************************************************* PP

  PRDX-2-Mam-aln  99 lniplladvtrslsedygvlkedegiayrglfiidgkgvlrqitvndlpvgrsvdealrlvqafqytdehgevcpagwkpgsdtikpnvddskey 193
                     +nip+lad+++++s+dygvlkedegia+rglfiid    lrqit+ndlpvgrsvde+lrlvqafq+ ++hgevcpagw+pgsdtikp v++s+ey
       F09E5.15a  97 MNIPVLADTNHQISRDYGVLKEDEGIAFRGLFIIDPSQNLRQITINDLPVGRSVDETLRLVQAFQFVEKHGEVCPAGWTPGSDTIKPGVKESQEY 191
                     *********************************************************************************************** PP

  PRDX-2-Mam-aln 194 fskh 197
                     f kh
       F09E5.15a 192 FKKH 195
                     *997 PP

>> R07E5.2  CE00657	WBGene00011110	locus:prdx-3	Mer5 (mouse)	status:Confirmed	UniProt:Q21824	protein_id:CAA83619.1
   #    score  bias  c-Evalue  i-Evalue hmmfrom  hmm to    alifrom  ali to    envfrom  env to     acc
 ---   ------ ----- --------- --------- ------- -------    ------- -------    ------- -------    ----
   1 !  292.7   0.0   1.7e-90   1.9e-87      11     197 ..      38     224 ..      34     225 .. 0.99

  Alignments for each domain:
  == domain 1    score: 292.7 bits;  conditional E-value: 1.7e-90
  PRDX-2-Mam-aln  11 papdfkatavvdgafkevklsdykgkyvvlffypldftfvcpteiiafsdraedfrklgcevlgvsvdsqfthlawintprkegglgplniplla 105
                     + p fk tavvdg fk ++  dykgk++v+ffypldftfvcpteiia+ dra++fr lg+ev+  s ds+f+hlaw+ntprk+gglg ++iplla
         R07E5.2  38 TVPAFKGTAVVDGDFKVISDQDYKGKWLVMFFYPLDFTFVCPTEIIAYGDRANEFRSLGAEVVACSCDSHFSHLAWVNTPRKDGGLGDMDIPLLA 132
                     679******************************************************************************************** PP

  PRDX-2-Mam-aln 106 dvtrslsedygvlkedegiayrglfiidgkgvlrqitvndlpvgrsvdealrlvqafqytdehgevcpagwkpgsdtikpnvddskeyfskh 197
                     d ++++++ +gvl ++ g++yrglf+id  g +r+ t ndlpvgrsvde+lr+++afq++d+hgevcpa w+  s tikp v  skeyf k 
         R07E5.2 133 DFNKKIADSFGVLDKESGLSYRGLFLIDPSGTVRHTTCNDLPVGRSVDETLRVLKAFQFSDKHGEVCPADWHEDSPTIKPGVATSKEYFNKV 224
                     *****************************************************************************************996 PP

>> Y38C1AA.11  CE31640	WBGene00021401	locus:prdx-6	status:Confirmed	UniProt:Q8MXT1	protein_id:CCD70254.1
   #    score  bias  c-Evalue  i-Evalue hmmfrom  hmm to    alifrom  ali to    envfrom  env to     acc
 ---   ------ ----- --------- --------- ------- -------    ------- -------    ------- -------    ----
   1 !   61.7   0.0     1e-19   1.1e-16       9     184 ..       4     187 ..       1     197 [. 0.81

  Alignments for each domain:
  == domain 1    score: 61.7 bits;  conditional E-value: 1e-19
  PRDX-2-Mam-aln   9 gkpapdfkatavvdgafkevklsdykg.kyvvlffypldftfvcpteiiafsdraedfrklgcevlgvsvdsqfthlaw...intprkegglg.p 98 
                     g + p+f+  +      k+  l +y g ++++lf +p dft vc te+  + + a +frk  +++l +s+ds  th  w   in+  +    g  
      Y38C1AA.11   4 GDTVPNFTFETD---LRKNQTLHNYIGeQWLMLFSHPADFTPVCTTELAELVKLAPEFRKRHVQILAISIDSSETHRDWakdINSVAQLSNCGsH 95 
                     555666654332...24677899999845899999********************************************5555665555555525 PP

  PRDX-2-Mam-aln  99 lniplladvtrslsedygvlkede....gi..ayrglfiidgkgvlrqitvndlpvgrsvdealrlvqafqytdehgevcpagwkpgsdtik 184
                     l   ++ad+ rs++++ g++  de    gi  + r +++      l+   +     gr   e lr+v+ +q   +     pa w  g + i 
      Y38C1AA.11  96 LPFEIIADTDRSICTELGMIDPDEmnseGIclSARAVMLFGPDKKLKSKILYPATFGRNFVEILRMVDGVQLGTKAPVATPANWIAGDNVIA 187
                     77889***************97753333772246888888877778888899999********************************99884 PP

>> Y51A2B.5  CE35102	WBGene00013069	status:Partially_confirmed	UniProt:O45955	protein_id:CAA16391.2
   #    score  bias  c-Evalue  i-Evalue hmmfrom  hmm to    alifrom  ali to    envfrom  env to     acc
 ---   ------ ----- --------- --------- ------- -------    ------- -------    ------- -------    ----
   1 ?    8.2   0.0    0.0025       2.8      37     118 ..      67     148 ..      50     153 .. 0.86

  Alignments for each domain:
  == domain 1    score: 8.2 bits;  conditional E-value: 0.0025
  PRDX-2-Mam-aln  37 yvvlffypldftfvcpteiiafsdraedfr.klgcevlgvsvdsqfthlawintprkegglgplniplladvtrslsedygvl 118
                     y  ++f+  d +      +iaf ++ e+ + +l  + +g  +      + +++  +k+ g  p+n   l+dv+++++ +y +l
        Y51A2B.5  67 YRYFYFHGNDQAGKFEGSLIAFINQNEHTNiRLVNQFFGSYMRKTAFFMDFLEPTQKKIGCVPMNCK-LTDVSKQFTPEYKIL 148
                     6667788888888888999***999987654899999***99999999*****************87.58*********9987 PP

>> T01E8.7  CE33163	WBGene00005352	locus:srh-135	G-protein coupled receptor, srh family	status:Partially_confirmed	UniPr
   #    score  bias  c-Evalue  i-Evalue hmmfrom  hmm to    alifrom  ali to    envfrom  env to     acc
 ---   ------ ----- --------- --------- ------- -------    ------- -------    ------- -------    ----
   1 ?    8.0   0.1    0.0029       3.2      37      90 ..     138     199 ..     122     225 .. 0.65

  Alignments for each domain:
  == domain 1    score: 8.0 bits;  conditional E-value: 0.0029
  PRDX-2-Mam-aln  37 yvvlffypldftfvcpteiiafsdraedfr....klgcev.....lgvsvdsqfthlawintp 90 
                        +f y l ftfv pt i+ + +++e ++    ++ cev     +  ++d ++th + i t 
         T01E8.7 138 LFFIFNYLLAFTFVIPT-ILRIPNQSEAIKivkeQFPCEVdenrfFVLALDVRVTHYSVIITS 199
                     456789**********9.455555555544111256677733333445677777777766654 PP

>> R13D11.6  CE38213	WBGene00020060	locus:srab-16	7TM chemoreceptor, srab family	status:Partially_confirmed	UniProt:O170
   #    score  bias  c-Evalue  i-Evalue hmmfrom  hmm to    alifrom  ali to    envfrom  env to     acc
 ---   ------ ----- --------- --------- ------- -------    ------- -------    ------- -------    ----
   1 ?    7.4   0.1    0.0044       4.9      26      86 ..     261     323 ..     255     324 .] 0.77

  Alignments for each domain:
  == domain 1    score: 7.4 bits;  conditional E-value: 0.0044
  PRDX-2-Mam-aln  26 kevklsdykgkyvvlffypldftfvcpteiiafsd..raedfrklgcevlgvsvds..qfthlaw 86 
                     k+++ +dy   + v++f p+ ++++ p+ i  fs+  r+e +++++ + + vs d+  qf+h  w
        R13D11.6 261 KHLDHADYYALFEVIYFVPI-YSLIMPAYIYQFSKkqRVERINRVE-QKIQVSEDAyfQFIHKQW 323
                     567789*************9.899*********9722456666666.457888887335667666 PP

>> F49E10.2a  CE07263	WBGene00018640	status:Partially_confirmed	UniProt:Q20599	protein_id:CCD71564.1
   #    score  bias  c-Evalue  i-Evalue hmmfrom  hmm to    alifrom  ali to    envfrom  env to     acc
 ---   ------ ----- --------- --------- ------- -------    ------- -------    ------- -------    ----
   1 ?    3.9   0.0      0.05        56      99     148 ..     207     256 ..     193     262 .. 0.79
   2 ?    1.4   0.0       0.3   3.3e+02     118     145 ..     495     523 ..     462     560 .. 0.85

  Alignments for each domain:
  == domain 1    score: 3.9 bits;  conditional E-value: 0.05
  PRDX-2-Mam-aln  99 lniplladvtrslsedygvlkedegiayrglfiidgkgvlrqitvndlpv 148
                     + i    d+  ++   +  ++ +e   ++g+f +d++gv r + + d  v
       F49E10.2a 207 MAIHERNDADGTIWGSFSAMNFEEQRFFQGIFTVDTNGVRRVVGLYDYGV 256
                     455556677777778888899999999**************999998766 PP

  == domain 2    score: 1.4 bits;  conditional E-value: 0.3
  PRDX-2-Mam-aln 118 lkedegi.ayrglfiidgkgvlrqitvnd 145
                      kedeg+   rgl   ++kgvl  i  + 
       F49E10.2a 495 KKEDEGVlIVRGLDTAENKGVLIVIDAEK 523
                     699***8357***********98887654 PP

>> T22E5.2  CE38553	WBGene00001622	locus:glt-4	sodium-dependent glutamate\/aspartate transporter	status:Partially_confir
   #    score  bias  c-Evalue  i-Evalue hmmfrom  hmm to    alifrom  ali to    envfrom  env to     acc
 ---   ------ ----- --------- --------- ------- -------    ------- -------    ------- -------    ----
   1 ?    7.2   0.0    0.0049       5.4      24      76 ..     227     279 ..     221     291 .. 0.87

  Alignments for each domain:
  == domain 1    score: 7.2 bits;  conditional E-value: 0.0049
  PRDX-2-Mam-aln  24 afkevklsdykgkyvvlffypldftfvcpteiiafsdraedfrklgcevlgvs 76 
                      fk ++ + +k    v+++ p+ +tf+  ++i+ + d  +++++l   v+ v 
         T22E5.2 227 FFKSLEACSMKLIGWVIIYSPVGITFLIAAQIVGMKDPGQELHRLMGYVITVI 279
                     578888888888888999***************************99998875 PP

>> F26E4.12  CE09696	WBGene00009165	glutathione peroxidase	status:Partially_confirmed	UniProt:O02621	protein_id:CAB03004
   #    score  bias  c-Evalue  i-Evalue hmmfrom  hmm to    alifrom  ali to    envfrom  env to     acc
 ---   ------ ----- --------- --------- ------- -------    ------- -------    ------- -------    ----
   1 ?    7.6   0.0    0.0038       4.2      22      42 ..      11      31 ..       3      69 .. 0.77

  Alignments for each domain:
  == domain 1    score: 7.6 bits;  conditional E-value: 0.0038
  PRDX-2-Mam-aln 22 dgafkevklsdykgkyvvlff 42
                    + +  +v+lsdykgk ++++ 
        F26E4.12 11 NANGDDVSLSDYKGKVLIIVN 31
                    566689*********999865 PP

>> F49E10.2b  CE29384	WBGene00018640	status:Partially_confirmed	UniProt:Q95QF5	protein_id:CCD71565.1
   #    score  bias  c-Evalue  i-Evalue hmmfrom  hmm to    alifrom  ali to    envfrom  env to     acc
 ---   ------ ----- --------- --------- ------- -------    ------- -------    ------- -------    ----
   1 ?    3.8   0.0     0.054        60      99     148 ..     207     256 ..     193     262 .. 0.79
   2 ?    1.3   0.0      0.32   3.6e+02     118     145 ..     495     523 ..     462     559 .. 0.85

  Alignments for each domain:
  == domain 1    score: 3.8 bits;  conditional E-value: 0.054
  PRDX-2-Mam-aln  99 lniplladvtrslsedygvlkedegiayrglfiidgkgvlrqitvndlpv 148
                     + i    d+  ++   +  ++ +e   ++g+f +d++gv r + + d  v
       F49E10.2b 207 MAIHERNDADGTIWGSFSAMNFEEQRFFQGIFTVDTNGVRRVVGLYDYGV 256
                     455555677777778888899999999**************999998766 PP

  == domain 2    score: 1.3 bits;  conditional E-value: 0.32
  PRDX-2-Mam-aln 118 lkedegi.ayrglfiidgkgvlrqitvnd 145
                      kedeg+   rgl   ++kgvl  i  + 
       F49E10.2b 495 KKEDEGVlIVRGLDTAENKGVLIVIDAEK 523
                     699***8357***********98887654 PP

>> F26B1.6  CE09678	WBGene00005171	locus:srg-14	7TM chemoreceptor, srg family	status:Partially_confirmed	UniProt:P91275	
   #    score  bias  c-Evalue  i-Evalue hmmfrom  hmm to    alifrom  ali to    envfrom  env to     acc
 ---   ------ ----- --------- --------- ------- -------    ------- -------    ------- -------    ----
   1 ?    6.9   0.2     0.006       6.6      25      70 ..     193     239 ..     184     260 .. 0.75

  Alignments for each domain:
  == domain 1    score: 6.9 bits;  conditional E-value: 0.006
  PRDX-2-Mam-aln  25 fkevklsdykgkyvvlffypldftfvcpt.eiiafsdraedfrklgc 70 
                     fk+v+ +      +v+++  l ftf+c +  ++ + +r+++++k   
         F26B1.6 193 FKKVSWASQSRFQLVFIIIALSFTFICTAiTLLKLPERSKEIEKAIS 239
                     888888888888899999*********76257789999999887533 PP

>> F46B6.9  CE26975	WBGene00009774	status:Confirmed	UniProt:Q20450	protein_id:CAA94825.2
   #    score  bias  c-Evalue  i-Evalue hmmfrom  hmm to    alifrom  ali to    envfrom  env to     acc
 ---   ------ ----- --------- --------- ------- -------    ------- -------    ------- -------    ----
   1 ?    6.4   0.1    0.0088       9.7      41      71 ..       6      36 ..       2      39 .. 0.87
   2 ?   -0.1   0.1      0.88   9.8e+02      20      76 ..      45     105 ..      34     113 .. 0.68

  Alignments for each domain:
  == domain 1    score: 6.4 bits;  conditional E-value: 0.0088
  PRDX-2-Mam-aln 41 ffypldftfvcpteiiafsdraedfrklgce 71
                     f+ + ftf+ pt i+ +  ++e f +++ +
         F46B6.9  6 AFFAVLFTFINPTMIVNVISQVEAFLNMNSQ 36
                    588899*******************998876 PP

  == domain 2    score: -0.1 bits;  conditional E-value: 0.88
  PRDX-2-Mam-aln  20 vvdgafkevklsdykgk.yv...vlffypldftfvcpteiiafsdraedfrklgcevlgvs 76 
                      +d  ++++k sd++ k yv   v+++  l + f c +    +s ra+ ++ l ++++  s
         F46B6.9  45 AIDFVVNHLKSSDHRIKlYVygcVVLVTILHVMFTCLSLYGIYSCRAKFMKPLIVDIITSS 105
                     4566667777777777733222255667778888888888888888887777777777766 PP

>> K02H11.3  CE18001	WBGene00006265	locus:str-236	7TM chemoreceptor, str family	status:Predicted	UniProt:O61983	protein_
   #    score  bias  c-Evalue  i-Evalue hmmfrom  hmm to    alifrom  ali to    envfrom  env to     acc
 ---   ------ ----- --------- --------- ------- -------    ------- -------    ------- -------    ----
   1 ?    5.5   0.0     0.016        18      68     137 ..     114     194 ..      82     207 .. 0.67
   2 ?   -0.7   0.0       1.3   1.5e+03      38      74 ..     219     252 ..     195     262 .. 0.69

  Alignments for each domain:
  == domain 1    score: 5.5 bits;  conditional E-value: 0.016
  PRDX-2-Mam-aln  68 lgcevlg...vsvdsqfthlawintprkegglgplniplladvtrslsedygvlke...d.....egiayrg..lfiidgkgv 137
                       c ++g   v +ds+f    w  tp   g + p+ i  ++    sls+d  +lk+   d     + i+y g   +i d+kg+
        K02H11.3 114 RYCVIIGsnfVKMDSNFKFCVWFLTPILYGSIWPVII--FTTLVPSLSTDMLLLKHylhDrnltlNQITYIGpnYYIFDSKGI 194
                     5677787444679*********************876..34455566666666653221211222346665544566677766 PP

  == domain 2    score: -0.7 bits;  conditional E-value: 1.3
  PRDX-2-Mam-aln  38 vvlffypldftfvcpteiiafsdraedfrklgcevlg 74 
                     +v+f y     ++   +++  s+++e ++kl+ ++l 
        K02H11.3 219 IVIFAYK---CYLGVGKLLRESNHSEGYKKLQSQLLN 252
                     4555554...244456778889999999999999886 PP

>> F13B12.2  CE37346	WBGene00008730	glucose tranporter like	status:Partially_confirmed	UniProt:Q19376	protein_id:CAA9459
   #    score  bias  c-Evalue  i-Evalue hmmfrom  hmm to    alifrom  ali to    envfrom  env to     acc
 ---   ------ ----- --------- --------- ------- -------    ------- -------    ------- -------    ----
   1 ?    6.6   0.0    0.0078       8.6      81     123 ..     465     509 ..     455     512 .] 0.77

  Alignments for each domain:
  == domain 1    score: 6.6 bits;  conditional E-value: 0.0078
  PRDX-2-Mam-aln  81 fthlawintprk..egglgplniplladvtrslsedygvlkedeg 123
                     f+ + w   p    +  + pl+i ll+d   s++ +yg l  de 
        F13B12.2 465 FSMILWRLLPETkfHYKIDPLEIRLLTDLGPSIAPNYGTLDLDEP 509
                     5555665555431145689*********************99985 PP

>> Y75B12B.4  CE20373	WBGene00013569	locus:bath-36	BTB (also known as BR-C\/Ttk) domain.	status:Confirmed	UniProt:Q9XWB9
   #    score  bias  c-Evalue  i-Evalue hmmfrom  hmm to    alifrom  ali to    envfrom  env to     acc
 ---   ------ ----- --------- --------- ------- -------    ------- -------    ------- -------    ----
   1 ?    6.1   0.0     0.011        12     120     147 ..     114     142 ..      98     159 .. 0.84

  Alignments for each domain:
  == domain 1    score: 6.1 bits;  conditional E-value: 0.011
  PRDX-2-Mam-aln 120 edegiayrglfiidgkgvlr.qitvndlp 147
                      +e i+y   f++d++ vl  qitvn + 
       Y75B12B.4 114 WEEAICYDNRFVLDKHAVLEvQITVNKIA 142
                     4799**************9659****874 PP

>> K06A4.4  CE32198	WBGene00010594	locus:swt-5	status:Confirmed	UniProt:Q21254	protein_id:CAA94783.2
   #    score  bias  c-Evalue  i-Evalue hmmfrom  hmm to    alifrom  ali to    envfrom  env to     acc
 ---   ------ ----- --------- --------- ------- -------    ------- -------    ------- -------    ----
   1 ?    6.3   0.1    0.0096        11      42     102 ..     175     236 ..     162     239 .] 0.83

  Alignments for each domain:
  == domain 1    score: 6.3 bits;  conditional E-value: 0.0096
  PRDX-2-Mam-aln  42 fypldftfvcpteiiafsdraedfrklgcevlgvsvdsqfthlawin.tprkegglgplnip 102
                     + p+ ft+v     i +s  ++df  l ++v+   +d  +  + ++  t +k+  l    ip
         K06A4.4 175 LAPVVFTWVMELHAIVYSIGIDDFYMLLANVIFFCMDGSLLSMFFVYpTEKKKKNLKSSPIP 236
                     46889********************************9988887774377777777766666 PP

>> C01B4.10  CE20479	WBGene00006136	locus:str-76	7TM chemoreceptor, str family	status:Predicted	UniProt:Q9UAU0	protein_i
   #    score  bias  c-Evalue  i-Evalue hmmfrom  hmm to    alifrom  ali to    envfrom  env to     acc
 ---   ------ ----- --------- --------- ------- -------    ------- -------    ------- -------    ----
   1 ?    5.9   0.1     0.012        13      35      67 ..     209     241 ..     201     257 .. 0.83

  Alignments for each domain:
  == domain 1    score: 5.9 bits;  conditional E-value: 0.012
  PRDX-2-Mam-aln  35 gkyvvlffypldftfvcpteiiafsdraedfrk 67 
                      +y v+f+y l + f    +++ fs +  ++++
        C01B4.10 209 VHYAVIFYYGLKMHFNMKQQLLKFSSKNRKLQR 241
                     579**********************99877654 PP

>> Y19D10A.13  CE20479	WBGene00021228	locus:str-265	7TM chemoreceptor, str family	status:Predicted	UniProt:Q9UAU0	protei
   #    score  bias  c-Evalue  i-Evalue hmmfrom  hmm to    alifrom  ali to    envfrom  env to     acc
 ---   ------ ----- --------- --------- ------- -------    ------- -------    ------- -------    ----
   1 ?    5.9   0.1     0.012        13      35      67 ..     209     241 ..     201     257 .. 0.83

  Alignments for each domain:
  == domain 1    score: 5.9 bits;  conditional E-value: 0.012
  PRDX-2-Mam-aln  35 gkyvvlffypldftfvcpteiiafsdraedfrk 67 
                      +y v+f+y l + f    +++ fs +  ++++
      Y19D10A.13 209 VHYAVIFYYGLKMHFNMKQQLLKFSSKNRKLQR 241
                     579**********************99877654 PP

>> R07H5.8  CE12564	WBGene00011128	adenosine kinase	status:Confirmed	UniProt:Q93934	protein_id:CAB03230.1
   #    score  bias  c-Evalue  i-Evalue hmmfrom  hmm to    alifrom  ali to    envfrom  env to     acc
 ---   ------ ----- --------- --------- ------- -------    ------- -------    ------- -------    ----
   1 ?    5.8   0.1     0.013        15      41      81 ..     162     203 ..     127     210 .. 0.81

  Alignments for each domain:
  == domain 1    score: 5.8 bits;  conditional E-value: 0.013
  PRDX-2-Mam-aln  41 ffypld.ftfvcpteiiafsdraedfrklgcevlgvsvdsqf 81 
                     +fy    f  vcp  i+ ++ ++++f+k     l +   sqf
         R07H5.8 162 YFYVTGfFITVCPPAILQLASHSAEFNKTFTLNLSAPFISQF 203
                     5555541678*****************987777766666666 PP

>> F47D2.10a  CE35315	WBGene00005407	locus:srh-194	7TM chemoreceptor, srh family	status:Partially_confirmed	UniProt:Q9GS
   #    score  bias  c-Evalue  i-Evalue hmmfrom  hmm to    alifrom  ali to    envfrom  env to     acc
 ---   ------ ----- --------- --------- ------- -------    ------- -------    ------- -------    ----
   1 ?    2.4   0.1      0.15   1.7e+02      35      57 ..      35      57 ..      25      67 .. 0.88
   2 ?    1.8   0.0      0.23   2.5e+02      99     146 ..     140     189 ..     136     212 .. 0.79

  Alignments for each domain:
  == domain 1    score: 2.4 bits;  conditional E-value: 0.15
  PRDX-2-Mam-aln 35 gkyvvlffypldftfvcpteiia 57
                     +yv+++f  l + f++p e ia
       F47D2.10a 35 AHYVIVVFLMLPMVFLVPEENIA 57
                    68******************998 PP

  == domain 2    score: 1.8 bits;  conditional E-value: 0.23
  PRDX-2-Mam-aln  99 lniplladvtrslsedygvlke..degiayrglfiidgkgvlrqitvndl 146
                     + ipl++     +s    vl +  ++g+   gl+i   +g++  +t+  l
       F47D2.10a 140 MSIPLICFLFPLISAALSVLLNyyNQGMINTGLIIASLHGIVSTVTMLLL 189
                     788999999999999999987544799***************99997543 PP

>> C45G7.2  CE17549	WBGene00016669	locus:ilys-2	status:Partially_confirmed	UniProt:O76358	protein_id:CCD65530.1
   #    score  bias  c-Evalue  i-Evalue hmmfrom  hmm to    alifrom  ali to    envfrom  env to     acc
 ---   ------ ----- --------- --------- ------- -------    ------- -------    ------- -------    ----
   1 ?    6.2   0.1    0.0099        11     165     196 ..      62      93 ..      28      95 .. 0.91

  Alignments for each domain:
  == domain 1    score: 6.2 bits;  conditional E-value: 0.0099
  PRDX-2-Mam-aln 165 tdehgevcpagwkpgsdtikpnvddskeyfsk 196
                       +hge     wk  +d +k   +   +y+ +
         C45G7.2  62 GKKHGESTEVAWKRCADDLKCATNCVENYYNR 93 
                     579******************99999999876 PP

>> F37B1.3  CE09990	WBGene00001762	locus:gst-14	glutathione S-transferase	status:Partially_confirmed	UniProt:Q93696	prot
   #    score  bias  c-Evalue  i-Evalue hmmfrom  hmm to    alifrom  ali to    envfrom  env to     acc
 ---   ------ ----- --------- --------- ------- -------    ------- -------    ------- -------    ----
   1 ?   -0.9   0.0       1.5   1.7e+03     100     117 ..      62      79 ..      17     122 .. 0.70
   2 ?    4.9   0.0     0.024        27      59     118 ..     114     176 ..      98     182 .. 0.76

  Alignments for each domain:
  == domain 1    score: -0.9 bits;  conditional E-value: 1.5
  PRDX-2-Mam-aln 100 niplladvtrslsedygv 117
                     +ip  a ++r l++++g 
         F37B1.3  62 EIPQSAAINRYLARKFGF 79 
                     455555555555555554 PP

  == domain 2    score: 4.9 bits;  conditional E-value: 0.024
  PRDX-2-Mam-aln  59 sdraedfrklgcevlgvsvdsqfthlawintprkegglgplnipl....ladvtrslsedygvl 118
                      + ae+++kl++ev+  ++d  f  l  +    k g l    i +    +ad  ++l ++yg+l
         F37B1.3 114 GKSAEELEKLTAEVIKPAMDVYFKVLNGLLEKSKSGYLIGDSITFadlyIADNIQTL-KKYGLL 176
                     4679**********************9999999999886555543112256666665.457766 PP


Internal pipeline statistics summary:
-------------------------------------
Query model(s):                            1  (198 nodes)
Target sequences:                      25547  (11210993 residues)
Passed MSV filter:                     25547  (1); expected 25547.0 (1)
Passed bias filter:                    25547  (1); expected 25547.0 (1)
Passed Vit filter:                     25547  (1); expected 25547.0 (1)
Passed Fwd filter:                     25547  (1); expected 25547.0 (1)
Initial search space (Z):              25547  [actual number of targets]
Domain search space  (domZ):              23  [number of targets reported over threshold]
# CPU time: 104.89u 0.03s 00:01:44.92 Elapsed: 00:00:28.48
# Mc/sec: 77.93
//
