# Supplementary material for: Potential Conservation of Circadian Clock Proteins in the phylum Nematoda as Revealed by Bioinformatic Searches
Source: PLoS One. 2014 Nov 14;9(11):e112871. doi: 10.1371/journal.pone.0112871 (PMC4232591; doi:10.1371/journal.pone.0112871)
Supplement: File S1 — HMM profiles used in this work and HMMsearch results. (ZIP) [file pone.0112871.s007.zip › HMMs-CE/Mamiferos/Prdx-2-Mam-aln.hmm]

HMMER3/b [3.0 | March 2010]
NAME  PRDX-2-Mam-aln
LENG  198
ALPH  amino
RF    no
CS    no
MAP   yes
DATE  Wed Sep 24 14:34:02 2014
NSEQ  12
EFFN  0.413086
CKSUM 1142807350
STATS LOCAL MSV      -10.5634  0.70554
STATS LOCAL VITERBI  -11.2040  0.70554
STATS LOCAL FORWARD   -4.7619  0.70554
HMM          A        C        D        E        F        G        H        I        K        L        M        N        P        Q        R        S        T        V        W        Y   
            m->m     m->i     m->d     i->m     i->i     d->m     d->d
  COMPO   2.53830  4.13068  2.83323  2.77318  3.12755  2.69442  3.79072  2.77809  2.71835  2.45134  3.78094  3.17652  3.22453  3.22218  3.04278  2.69487  2.88419  2.54860  4.62909  3.44036
          2.68618  4.42225  2.77519  2.73123  3.46354  2.40513  3.72494  3.29354  2.67741  2.69355  4.24690  2.90347  2.73739  3.18146  2.89801  2.37887  2.77519  2.98518  4.58477  3.61503
          0.03365  3.80449  4.52684  0.61958  0.77255  0.00000        *
      1   2.91780  4.47801  3.97715  3.56682  3.18136  3.78334  4.31779  2.35031  3.33808  1.78762  1.51487  3.85230  4.24478  3.72522  3.55112  3.25918  3.22242  2.34818  5.01230  3.76727      1 - -
          2.68618  4.42225  2.77519  2.73123  3.46354  2.40513  3.72494  3.29354  2.67741  2.69355  4.24690  2.90347  2.73739  3.18146  2.89801  2.37887  2.77519  2.98518  4.58477  3.61503
          0.03365  3.80449  4.52684  0.61958  0.77255  0.48576  0.95510
      2   1.50157  4.07318  3.31824  3.02611  4.09256  2.88100  4.08647  3.37135  3.05210  3.15983  4.02732  3.20136  3.61316  3.36552  3.35634  1.90717  2.45684  2.91402  5.46782  4.24868      2 - -
          2.68618  4.42225  2.77519  2.73123  3.46354  2.40513  3.72494  3.29354  2.67741  2.69355  4.24690  2.90347  2.73739  3.18146  2.89801  2.37887  2.77519  2.98518  4.58477  3.61503
          0.03365  3.80449  4.52684  0.61958  0.77255  0.48576  0.95510
      3   2.13871  3.03290  3.61148  3.23581  3.89654  2.90080  4.12918  3.22233  3.14346  3.02078  3.91567  3.31443  3.62997  3.46304  3.40677  1.42012  2.61177  2.80555  5.31908  4.08701      3 - -
          2.68618  4.42225  2.77520  2.73123  3.46354  2.40513  3.72495  3.29354  2.67741  2.69355  4.24690  2.90347  2.73740  3.18147  2.89801  2.37887  2.77520  2.98511  4.58477  3.61503
          0.06700  2.91890  4.52684  0.52095  0.90130  0.48576  0.95510
      4   2.20723  3.22615  3.57283  3.26624  4.03997  1.31557  4.19548  3.39630  3.21421  3.17520  4.07778  3.35660  3.64358  3.53707  3.46385  2.40995  2.69207  2.94970  5.37950  4.21873      5 - -
          2.68618  4.42225  2.77519  2.73123  3.46354  2.40513  3.72494  3.29354  2.67741  2.69355  4.24690  2.90347  2.73739  3.18146  2.89801  2.37887  2.77519  2.98518  4.58477  3.61503
          0.03365  3.80449  4.52684  0.61958  0.77255  0.48576  0.95510
      5   2.45173  4.76840  2.62764  2.36237  4.21800  3.21829  3.67070  3.63850  2.22384  3.24155  4.08527  2.01966  3.76130  2.84535  2.82046  2.51108  2.90367  3.27263  5.44161  4.10986      6 - -
          2.68618  4.42225  2.77519  2.73123  3.46354  2.40513  3.72494  3.29354  2.67741  2.69355  4.24690  2.90347  2.73739  3.18146  2.89801  2.37887  2.77519  2.98518  4.58477  3.61503
          0.03365  3.80449  4.52684  0.61958  0.77255  0.48576  0.95510
      6   1.11648  4.16098  3.39574  3.18573  3.98664  2.98694  4.21551  3.10221  3.20026  2.98672  4.02750  3.35185  3.71991  3.54810  3.45448  2.51260  2.78533  2.76853  5.42070  4.21371      7 - -
          2.68618  4.42225  2.77519  2.73123  3.46354  2.40513  3.72494  3.29354  2.67741  2.69355  4.24690  2.90347  2.73739  3.18146  2.89801  2.37887  2.77519  2.98518  4.58477  3.61503
          0.03365  3.80449  4.52684  0.61958  0.77255  0.48576  0.95510
      7   2.69302  4.80820  3.02208  2.49931  3.95341  3.44250  2.54616  3.46861  2.01570  3.04275  3.89201  2.97907  3.83807  2.63685  2.41030  2.72788  2.90688  3.16699  5.18016  3.51466      8 - -
          2.68618  4.42225  2.77519  2.73123  3.46354  2.40513  3.72494  3.29354  2.67741  2.69355  4.24690  2.90347  2.73739  3.18146  2.89801  2.37887  2.77519  2.98518  4.58477  3.61503
          0.03365  3.80449  4.52684  0.61958  0.77255  0.48576  0.95510
      8   2.95713  4.37923  4.38229  3.92066  3.34863  4.11142  4.66913  1.26141  3.75908  1.88600  3.22193  4.17264  4.49886  4.07773  3.97802  3.51142  3.24404  1.65877  5.27946  4.03818      9 - -
          2.68618  4.42225  2.77519  2.73123  3.46354  2.40513  3.72494  3.29354  2.67741  2.69355  4.24690  2.90347  2.73739  3.18146  2.89801  2.37887  2.77519  2.98518  4.58477  3.61503
          0.03365  3.80449  4.52684  0.61958  0.77255  0.48576  0.95510
      9   2.58487  4.36519  3.24452  3.13624  4.27630  0.84220  4.25919  3.86075  3.30805  3.52314  4.49961  3.40923  3.75413  3.63789  3.55010  2.75513  3.06089  3.40236  5.38792  4.37646     10 - -
          2.68618  4.42225  2.77519  2.73123  3.46354  2.40513  3.72494  3.29354  2.67741  2.69355  4.24690  2.90347  2.73739  3.18146  2.89801  2.37887  2.77519  2.98518  4.58477  3.61503
          0.03365  3.80449  4.52684  0.61958  0.77255  0.48576  0.95510
     10   2.83808  4.95904  2.97630  2.54429  4.13621  3.44962  2.91876  3.70864  1.48080  3.22615  4.10400  3.00480  3.88635  2.75162  2.32138  2.84670  3.05297  3.39531  5.26955  3.96083     11 - -
          2.68618  4.42225  2.77519  2.73123  3.46354  2.40513  3.72494  3.29354  2.67741  2.69355  4.24690  2.90347  2.73739  3.18146  2.89801  2.37887  2.77519  2.98518  4.58477  3.61503
          0.03365  3.80449  4.52684  0.61958  0.77255  0.48576  0.95510
     11   2.34220  4.28230  3.03357  2.82375  4.04266  2.99134  3.98651  3.50275  2.88844  3.20000  4.12019  3.13086  1.58528  3.26205  3.20127  2.32918  2.78530  3.08203  5.39437  4.11382     12 - -
          2.68618  4.42225  2.77519  2.73123  3.46354  2.40513  3.72494  3.29354  2.67741  2.69355  4.24690  2.90347  2.73739  3.18146  2.89801  2.37887  2.77519  2.98518  4.58477  3.61503
          0.03365  3.80449  4.52684  0.61958  0.77255  0.48576  0.95510
     12   1.11648  4.16098  3.39574  3.18573  3.98664  2.98694  4.21551  3.10221  3.20026  2.98672  4.02750  3.35185  3.71991  3.54810  3.45448  2.51260  2.78533  2.76853  5.42070  4.21371     13 - -
          2.68618  4.42225  2.77519  2.73123  3.46354  2.40513  3.72494  3.29354  2.67741  2.69355  4.24690  2.90347  2.73739  3.18146  2.89801  2.37887  2.77519  2.98518  4.58477  3.61503
          0.03365  3.80449  4.52684  0.61958  0.77255  0.48576  0.95510
     13   2.66650  4.43337  3.26664  3.09717  4.09528  3.12481  4.17900  3.62462  3.14890  3.25833  4.30642  3.40993  0.96432  3.53984  3.40083  2.83224  3.10310  3.27762  5.29910  4.21556     14 - -
          2.68618  4.42225  2.77519  2.73123  3.46354  2.40513  3.72494  3.29354  2.67741  2.69355  4.24690  2.90347  2.73739  3.18146  2.89801  2.37887  2.77519  2.98518  4.58477  3.61503
          0.03365  3.80449  4.52684  0.61958  0.77255  0.48576  0.95510
     14   2.77541  5.25730  1.70279  1.90950  4.55518  3.16809  3.64910  4.04570  2.60217  3.56833  4.39948  2.33084  3.40580  2.80800  3.15719  2.69303  3.05226  3.64018  5.74577  4.28350     15 - -
          2.68618  4.42225  2.77519  2.73123  3.46354  2.40513  3.72494  3.29354  2.67741  2.69355  4.24690  2.90347  2.73739  3.18146  2.89801  2.37887  2.77519  2.98518  4.58477  3.61503
          0.03365  3.80449  4.52684  0.61958  0.77255  0.48576  0.95510
     15   3.17412  4.59653  4.14489  3.84783  1.13003  3.87708  3.85110  2.70775  3.75688  2.09436  3.44907  3.94347  4.33833  3.94409  3.89338  3.44667  3.47581  2.69316  4.12299  2.49961     16 - -
          2.68618  4.42225  2.77519  2.73123  3.46354  2.40513  3.72494  3.29354  2.67741  2.69355  4.24690  2.90347  2.73739  3.18146  2.89801  2.37887  2.77519  2.98518  4.58477  3.61503
          0.03365  3.80449  4.52684  0.61958  0.77255  0.48576  0.95510
     16   2.69476  4.87531  2.90870  2.43859  4.16170  3.40215  3.11819  3.57732  1.90709  3.13598  3.97286  2.93193  3.81975  2.41659  2.49046  2.71050  2.58008  3.25446  5.31269  4.01772     17 - -
          2.68618  4.42225  2.77519  2.73123  3.46354  2.40513  3.72494  3.29354  2.67741  2.69355  4.24690  2.90347  2.73739  3.18146  2.89801  2.37887  2.77519  2.98518  4.58477  3.61503
          0.03365  3.80449  4.52684  0.61958  0.77255  0.48576  0.95510
     17   1.30098  4.09865  3.38757  3.12782  4.01705  2.94532  4.16429  3.06300  3.12198  2.98532  3.96658  3.28561  3.67801  3.46246  3.39723  2.41624  2.46365  2.70757  5.46814  4.24636     18 - -
          2.68618  4.42225  2.77519  2.73123  3.46354  2.40513  3.72494  3.29354  2.67741  2.69355  4.24690  2.90347  2.73739  3.18146  2.89801  2.37887  2.77519  2.98518  4.58477  3.61503
          0.03365  3.80449  4.52684  0.61958  0.77255  0.48576  0.95510
     18   2.37906  4.22343  3.37052  3.12131  3.91147  3.06445  4.14345  3.03043  3.06291  2.89626  3.95254  3.34050  3.76344  3.46158  3.32389  2.57975  1.29272  2.73271  5.35539  4.12859     19 - -
          2.68618  4.42225  2.77519  2.73123  3.46354  2.40513  3.72494  3.29354  2.67741  2.69355  4.24690  2.90347  2.73739  3.18146  2.89801  2.37887  2.77519  2.98518  4.58477  3.61503
          0.03365  3.80449  4.52684  0.61958  0.77255  0.48576  0.95510
     19   1.11648  4.16098  3.39574  3.18573  3.98664  2.98694  4.21551  3.10221  3.20026  2.98672  4.02750  3.35185  3.71991  3.54810  3.45448  2.51260  2.78533  2.76853  5.42070  4.21371     20 - -
          2.68618  4.42225  2.77519  2.73123  3.46354  2.40513  3.72494  3.29354  2.67741  2.69355  4.24690  2.90347  2.73739  3.18146  2.89801  2.37887  2.77519  2.98518  4.58477  3.61503
          0.03365  3.80449  4.52684  0.61958  0.77255  0.48576  0.95510
     20   2.75478  4.31790  4.02974  3.69238  3.50216  3.65175  4.50638  2.05953  3.55904  2.20225  3.47936  3.89263  4.21720  3.92449  3.77778  3.15229  3.11874  1.11553  5.27454  4.00117     21 - -
          2.68618  4.42225  2.77519  2.73123  3.46354  2.40513  3.72494  3.29354  2.67741  2.69355  4.24690  2.90347  2.73739  3.18146  2.89801  2.37887  2.77519  2.98518  4.58477  3.61503
          0.03365  3.80449  4.52684  0.61958  0.77255  0.48576  0.95510
     21   2.85866  4.34418  4.20116  3.69727  3.31989  3.95755  4.46653  1.96372  3.54093  1.89482  2.69566  3.97326  4.35600  3.85687  3.78103  3.32263  3.14066  1.36125  5.17310  3.95856     22 - -
          2.68619  4.42226  2.77520  2.73124  3.46355  2.40513  3.72495  3.29355  2.67741  2.69356  4.24690  2.90347  2.73727  3.18147  2.89801  2.37887  2.77520  2.98519  4.58478  3.61504
          0.10715  2.39914  4.52684  0.44026  1.03246  0.48576  0.95510
     22   2.83221  5.29337  1.39762  1.96677  4.58841  3.13572  3.69449  4.09610  2.70756  3.64622  4.51256  2.48601  3.76109  2.87239  3.27656  2.74085  3.13029  3.69412  5.80951  4.32780     24 - -
          2.68618  4.42225  2.77519  2.73123  3.46354  2.40513  3.72494  3.29354  2.67741  2.69355  4.24690  2.90347  2.73739  3.18146  2.89801  2.37887  2.77519  2.98518  4.58477  3.61503
          0.03365  3.80449  4.52684  0.61958  0.77255  0.48576  0.95510
     23   2.58487  4.36519  3.24452  3.13624  4.27630  0.84220  4.25919  3.86075  3.30805  3.52314  4.49961  3.40923  3.75413  3.63789  3.55010  2.75513  3.06089  3.40236  5.38792  4.37646     25 - -
          2.68618  4.42225  2.77519  2.73123  3.46354  2.40513  3.72494  3.29354  2.67741  2.69355  4.24690  2.90347  2.73739  3.18146  2.89801  2.37887  2.77519  2.98518  4.58477  3.61503
          0.03365  3.80449  4.52684  0.61958  0.77255  0.48576  0.95510
     24   1.69070  4.40586  2.93626  2.63139  3.99479  3.12354  3.81089  3.36070  2.63485  3.04732  3.93126  3.02937  3.72894  2.58356  2.98463  2.42726  2.78721  3.00361  5.32917  4.04441     26 - -
          2.68618  4.42225  2.77519  2.73123  3.46354  2.40513  3.72494  3.29354  2.67741  2.69355  4.24690  2.90347  2.73739  3.18146  2.89801  2.37887  2.77519  2.98518  4.58477  3.61503
          0.03365  3.80449  4.52684  0.61958  0.77255  0.48576  0.95510
     25   3.17412  4.59653  4.14489  3.84783  1.13003  3.87708  3.85110  2.70775  3.75688  2.09436  3.44907  3.94347  4.33833  3.94409  3.89338  3.44667  3.47581  2.69316  4.12299  2.49961     27 - -
          2.68618  4.42225  2.77519  2.73123  3.46354  2.40513  3.72494  3.29354  2.67741  2.69355  4.24690  2.90347  2.73739  3.18146  2.89801  2.37887  2.77519  2.98518  4.58477  3.61503
          0.03365  3.80449  4.52684  0.61958  0.77255  0.48576  0.95510
     26   2.88304  4.94097  3.12857  2.65579  4.31599  3.47104  3.60670  3.71531  1.30679  3.24148  4.14518  3.08187  3.91456  2.76934  2.12737  2.90711  3.10160  3.41068  5.33949  4.12283     28 - -
          2.68618  4.42225  2.77519  2.73123  3.46354  2.40513  3.72494  3.29354  2.67741  2.69355  4.24690  2.90347  2.73739  3.18146  2.89801  2.37887  2.77519  2.98518  4.58477  3.61503
          0.03365  3.80449  4.52684  0.61958  0.77255  0.48576  0.95510
     27   2.82934  5.26090  1.92249  1.41975  4.55285  3.16422  3.68716  4.02816  2.65665  3.58708  4.45425  2.65872  3.76827  2.86064  3.19745  2.74592  3.11540  3.64319  5.75136  4.30579     29 - -
          2.68618  4.42225  2.77519  2.73123  3.46354  2.40513  3.72494  3.29354  2.67741  2.69355  4.24690  2.90347  2.73739  3.18146  2.89801  2.37887  2.77519  2.98518  4.58477  3.61503
          0.03365  3.80449  4.52684  0.61958  0.77255  0.48576  0.95510
     28   2.93587  4.34152  4.41790  3.92709  3.41942  4.13957  4.69439  1.53408  3.79698  1.96260  3.26476  4.18452  4.51063  4.09708  4.02906  3.51927  3.21494  1.28802  5.33042  4.10632     30 - -
          2.68618  4.42225  2.77519  2.73123  3.46354  2.40513  3.72494  3.29354  2.67741  2.69355  4.24690  2.90347  2.73739  3.18146  2.89801  2.37887  2.77519  2.98518  4.58477  3.61503
          0.03365  3.80449  4.52684  0.61958  0.77255  0.48576  0.95510
     29   2.68055  4.76720  2.90326  2.54098  4.21662  3.30840  3.65725  3.62263  1.54793  3.22038  4.09517  2.98917  3.82298  2.83196  2.49989  2.38173  2.96349  3.27946  5.37201  4.09169     31 - -
          2.68618  4.42225  2.77519  2.73123  3.46354  2.40513  3.72494  3.29354  2.67741  2.69355  4.24690  2.90347  2.73739  3.18146  2.89801  2.37887  2.77519  2.98518  4.58477  3.61503
          0.03365  3.80449  4.52684  0.61958  0.77255  0.48576  0.95510
     30   3.08043  4.56380  4.07946  3.72069  3.11259  3.89422  4.39779  2.31499  3.48903  0.96383  3.15985  4.00254  4.34243  3.87371  3.67555  3.45955  3.37845  2.33433  4.96552  3.67261     32 - -
          2.68618  4.42225  2.77519  2.73123  3.46354  2.40513  3.72494  3.29354  2.67741  2.69355  4.24690  2.90347  2.73739  3.18146  2.89801  2.37887  2.77519  2.98518  4.58477  3.61503
          0.03365  3.80449  4.52684  0.61958  0.77255  0.48576  0.95510
     31   2.13051  3.48204  3.54276  3.16153  3.97544  2.89152  4.10371  3.27413  3.07988  3.06589  3.94468  3.27249  3.61813  3.40645  3.36174  1.42331  2.44874  2.84004  5.37709  4.15508     33 - -
          2.68618  4.42225  2.77519  2.73123  3.46354  2.40513  3.72494  3.29354  2.67741  2.69355  4.24690  2.90347  2.73739  3.18146  2.89801  2.37887  2.77519  2.98518  4.58477  3.61503
          0.03365  3.80449  4.52684  0.61958  0.77255  0.48576  0.95510
     32   2.91914  5.03234  1.02073  2.29821  4.40093  3.16145  3.87532  3.97419  2.94727  3.59545  4.57365  2.85046  3.80965  3.11554  3.45289  2.89037  3.25686  3.62120  5.58264  4.28714     34 - -
          2.68618  4.42225  2.77519  2.73123  3.46354  2.40513  3.72494  3.29354  2.67741  2.69355  4.24690  2.90347  2.73739  3.18146  2.89801  2.37887  2.77519  2.98518  4.58477  3.61503
          0.03365  3.80449  4.52684  0.61958  0.77255  0.48576  0.95510
     33   3.20554  4.65746  4.01864  3.64112  1.94834  3.98303  3.46621  3.03797  3.51155  2.47285  3.69621  3.72245  4.35986  3.70414  3.69758  3.35791  3.45343  2.93541  3.72513  1.21595     35 - -
          2.68618  4.42225  2.77519  2.73123  3.46354  2.40513  3.72494  3.29354  2.67741  2.69355  4.24690  2.90347  2.73739  3.18146  2.89801  2.37887  2.77519  2.98518  4.58477  3.61503
          0.03365  3.80449  4.52684  0.61958  0.77255  0.48576  0.95510
     34   2.86584  5.02305  3.10162  2.43739  4.40802  3.50155  3.54710  3.77199  1.54101  3.26781  4.12387  3.02240  3.89922  2.68782  1.90855  2.86371  3.05661  3.45076  5.36992  4.14846     36 - -
          2.68618  4.42225  2.77519  2.73123  3.46354  2.40513  3.72494  3.29354  2.67741  2.69355  4.24690  2.90347  2.73739  3.18146  2.89801  2.37887  2.77519  2.98518  4.58477  3.61503
          0.03365  3.80449  4.52684  0.61958  0.77255  0.48576  0.95510
     35   2.58487  4.36519  3.24452  3.13624  4.27630  0.84220  4.25919  3.86075  3.30805  3.52314  4.49961  3.40923  3.75413  3.63789  3.55010  2.75513  3.06089  3.40236  5.38792  4.37646     37 - -
          2.68618  4.42225  2.77519  2.73123  3.46354  2.40513  3.72494  3.29354  2.67741  2.69355  4.24690  2.90347  2.73739  3.18146  2.89801  2.37887  2.77519  2.98518  4.58477  3.61503
          0.03365  3.80449  4.52684  0.61958  0.77255  0.48576  0.95510
     36   2.91219  4.86999  3.08349  2.71981  4.24082  3.40727  3.72569  3.66620  1.13554  3.24701  4.21367  3.14672  3.91371  2.92219  2.42466  2.95956  3.17136  3.37837  5.32472  4.12826     38 - -
          2.68618  4.42225  2.77519  2.73123  3.46354  2.40513  3.72494  3.29354  2.67741  2.69355  4.24690  2.90347  2.73739  3.18146  2.89801  2.37887  2.77519  2.98518  4.58477  3.61503
          0.03365  3.80449  4.52684  0.61958  0.77255  0.48576  0.95510
     37   3.15190  4.66842  3.73909  3.45716  2.30048  3.75187  3.59153  3.17087  3.31663  2.64199  3.85345  3.64184  4.22804  3.63902  3.51369  3.29486  3.43868  3.03842  3.94114  1.08686     39 - -
          2.68618  4.42225  2.77519  2.73123  3.46354  2.40513  3.72494  3.29354  2.67741  2.69355  4.24690  2.90347  2.73739  3.18146  2.89801  2.37887  2.77519  2.98518  4.58477  3.61503
          0.03365  3.80449  4.52684  0.61958  0.77255  0.48576  0.95510
     38   2.97348  4.38204  4.38597  3.85908  3.29298  4.17889  4.60260  1.77638  3.71802  1.59282  3.14324  4.14867  4.50028  4.00220  3.95081  3.52875  3.23096  1.41283  5.21447  4.00801     40 - -
          2.68618  4.42225  2.77519  2.73123  3.46354  2.40513  3.72494  3.29354  2.67741  2.69355  4.24690  2.90347  2.73739  3.18146  2.89801  2.37887  2.77519  2.98518  4.58477  3.61503
          0.03365  3.80449  4.52684  0.61958  0.77255  0.48576  0.95510
     39   2.85872  4.33274  4.26359  3.80757  3.43086  3.95885  4.59463  1.77656  3.65678  2.02965  3.32130  4.05050  4.40220  3.99208  3.89416  3.36019  3.16543  1.20006  5.29979  4.03974     41 - -
          2.68618  4.42225  2.77519  2.73123  3.46354  2.40513  3.72494  3.29354  2.67741  2.69355  4.24690  2.90347  2.73739  3.18146  2.89801  2.37887  2.77519  2.98518  4.58477  3.61503
          0.03365  3.80449  4.52684  0.61958  0.77255  0.48576  0.95510
     40   3.10927  4.50845  4.44354  3.90907  2.47557  4.25712  4.40189  2.03382  3.77930  1.15487  2.90705  4.17551  4.51097  3.96230  3.96583  3.59084  3.34050  2.18941  4.80036  3.47169     42 - -
          2.68618  4.42225  2.77519  2.73123  3.46354  2.40513  3.72494  3.29354  2.67741  2.69355  4.24690  2.90347  2.73739  3.18146  2.89801  2.37887  2.77519  2.98518  4.58477  3.61503
          0.03365  3.80449  4.52684  0.61958  0.77255  0.48576  0.95510
     41   3.17412  4.59653  4.14489  3.84783  1.13003  3.87708  3.85110  2.70775  3.75688  2.09436  3.44907  3.94347  4.33833  3.94409  3.89338  3.44667  3.47581  2.69316  4.12299  2.49961     43 - -
          2.68618  4.42225  2.77519  2.73123  3.46354  2.40513  3.72494  3.29354  2.67741  2.69355  4.24690  2.90347  2.73739  3.18146  2.89801  2.37887  2.77519  2.98518  4.58477  3.61503
          0.03365  3.80449  4.52684  0.61958  0.77255  0.48576  0.95510
     42   3.17412  4.59653  4.14489  3.84783  1.13003  3.87708  3.85110  2.70775  3.75688  2.09436  3.44907  3.94347  4.33833  3.94409  3.89338  3.44667  3.47581  2.69316  4.12299  2.49961     44 - -
          2.68618  4.42225  2.77519  2.73123  3.46354  2.40513  3.72494  3.29354  2.67741  2.69355  4.24690  2.90347  2.73739  3.18146  2.89801  2.37887  2.77519  2.98518  4.58477  3.61503
          0.03365  3.80449  4.52684  0.61958  0.77255  0.48576  0.95510
     43   3.15190  4.66842  3.73909  3.45716  2.30048  3.75187  3.59153  3.17087  3.31663  2.64199  3.85345  3.64184  4.22804  3.63902  3.51369  3.29486  3.43868  3.03842  3.94114  1.08686     45 - -
          2.68618  4.42225  2.77519  2.73123  3.46354  2.40513  3.72494  3.29354  2.67741  2.69355  4.24690  2.90347  2.73739  3.18146  2.89801  2.37887  2.77519  2.98518  4.58477  3.61503
          0.03365  3.80449  4.52684  0.61958  0.77255  0.48576  0.95510
     44   2.66650  4.43337  3.26664  3.09717  4.09528  3.12481  4.17900  3.62462  3.14890  3.25833  4.30642  3.40993  0.96432  3.53984  3.40083  2.83224  3.10310  3.27762  5.29910  4.21556     46 - -
          2.68618  4.42225  2.77519  2.73123  3.46354  2.40513  3.72494  3.29354  2.67741  2.69355  4.24690  2.90347  2.73739  3.18146  2.89801  2.37887  2.77519  2.98518  4.58477  3.61503
          0.03365  3.80449  4.52684  0.61958  0.77255  0.48576  0.95510
     45   3.08043  4.56380  4.07946  3.72069  3.11259  3.89422  4.39779  2.31499  3.48903  0.96383  3.15985  4.00254  4.34243  3.87371  3.67555  3.45955  3.37845  2.33433  4.96552  3.67261     47 - -
          2.68618  4.42225  2.77519  2.73123  3.46354  2.40513  3.72494  3.29354  2.67741  2.69355  4.24690  2.90347  2.73739  3.18146  2.89801  2.37887  2.77519  2.98518  4.58477  3.61503
          0.03365  3.80449  4.52684  0.61958  0.77255  0.48576  0.95510
     46   2.91914  5.03234  1.02073  2.29821  4.40093  3.16145  3.87532  3.97419  2.94727  3.59545  4.57365  2.85046  3.80965  3.11554  3.45289  2.89037  3.25686  3.62120  5.58264  4.28714     48 - -
          2.68618  4.42225  2.77519  2.73123  3.46354  2.40513  3.72494  3.29354  2.67741  2.69355  4.24690  2.90347  2.73739  3.18146  2.89801  2.37887  2.77519  2.98518  4.58477  3.61503
          0.03365  3.80449  4.52684  0.61958  0.77255  0.48576  0.95510
     47   3.17412  4.59653  4.14489  3.84783  1.13003  3.87708  3.85110  2.70775  3.75688  2.09436  3.44907  3.94347  4.33833  3.94409  3.89338  3.44667  3.47581  2.69316  4.12299  2.49961     49 - -
          2.68618  4.42225  2.77519  2.73123  3.46354  2.40513  3.72494  3.29354  2.67741  2.69355  4.24690  2.90347  2.73739  3.18146  2.89801  2.37887  2.77519  2.98518  4.58477  3.61503
          0.03365  3.80449  4.52684  0.61958  0.77255  0.48576  0.95510
     48   2.37906  4.22343  3.37052  3.12131  3.91147  3.06445  4.14345  3.03043  3.06291  2.89626  3.95254  3.34050  3.76344  3.46158  3.32389  2.57975  1.29272  2.73271  5.35539  4.12859     50 - -
          2.68618  4.42225  2.77519  2.73123  3.46354  2.40513  3.72494  3.29354  2.67741  2.69355  4.24690  2.90347  2.73739  3.18146  2.89801  2.37887  2.77519  2.98518  4.58477  3.61503
          0.03365  3.80449  4.52684  0.61958  0.77255  0.48576  0.95510
     49   3.17412  4.59653  4.14489  3.84783  1.13003  3.87708  3.85110  2.70775  3.75688  2.09436  3.44907  3.94347  4.33833  3.94409  3.89338  3.44667  3.47581  2.69316  4.12299  2.49961     51 - -
          2.68618  4.42225  2.77519  2.73123  3.46354  2.40513  3.72494  3.29354  2.67741  2.69355  4.24690  2.90347  2.73739  3.18146  2.89801  2.37887  2.77519  2.98518  4.58477  3.61503
          0.03365  3.80449  4.52684  0.61958  0.77255  0.48576  0.95510
     50   2.75478  4.31790  4.02974  3.69238  3.50216  3.65175  4.50638  2.05953  3.55904  2.20225  3.47936  3.89263  4.21720  3.92449  3.77778  3.15229  3.11874  1.11553  5.27454  4.00117     52 - -
          2.68618  4.42225  2.77519  2.73123  3.46354  2.40513  3.72494  3.29354  2.67741  2.69355  4.24690  2.90347  2.73739  3.18146  2.89801  2.37887  2.77519  2.98518  4.58477  3.61503
          0.03365  3.80449  4.52684  0.61958  0.77255  0.48576  0.95510
     51   2.51399  1.08958  4.01495  3.74031  3.74882  3.14988  4.40253  2.88276  3.56728  2.80064  3.92038  3.74547  3.85144  3.91636  3.70317  2.78524  2.97527  2.63161  5.17769  4.03655     53 - -
          2.68618  4.42225  2.77519  2.73123  3.46354  2.40513  3.72494  3.29354  2.67741  2.69355  4.24690  2.90347  2.73739  3.18146  2.89801  2.37887  2.77519  2.98518  4.58477  3.61503
          0.03365  3.80449  4.52684  0.61958  0.77255  0.48576  0.95510
     52   2.66650  4.43337  3.26664  3.09717  4.09528  3.12481  4.17900  3.62462  3.14890  3.25833  4.30642  3.40993  0.96432  3.53984  3.40083  2.83224  3.10310  3.27762  5.29910  4.21556     54 - -
          2.68618  4.42225  2.77519  2.73123  3.46354  2.40513  3.72494  3.29354  2.67741  2.69355  4.24690  2.90347  2.73739  3.18146  2.89801  2.37887  2.77519  2.98518  4.58477  3.61503
          0.03365  3.80449  4.52684  0.61958  0.77255  0.48576  0.95510
     53   2.37906  4.22343  3.37052  3.12131  3.91147  3.06445  4.14345  3.03043  3.06291  2.89626  3.95254  3.34050  3.76344  3.46158  3.32389  2.57975  1.29272  2.73271  5.35539  4.12859     55 - -
          2.68618  4.42225  2.77519  2.73123  3.46354  2.40513  3.72494  3.29354  2.67741  2.69355  4.24690  2.90347  2.73739  3.18146  2.89801  2.37887  2.77519  2.98518  4.58477  3.61503
          0.03365  3.80449  4.52684  0.61958  0.77255  0.48576  0.95510
     54   2.89683  4.98944  2.46410  1.12632  4.32764  3.23234  3.81544  3.76807  2.68758  3.39697  4.37575  2.89927  3.83422  3.03366  3.08801  2.88729  3.20114  3.45962  5.51222  4.23634     56 - -
          2.68618  4.42225  2.77519  2.73123  3.46354  2.40513  3.72494  3.29354  2.67741  2.69355  4.24690  2.90347  2.73739  3.18146  2.89801  2.37887  2.77519  2.98518  4.58477  3.61503
          0.03365  3.80449  4.52684  0.61958  0.77255  0.48576  0.95510
     55   2.97827  4.41805  4.23573  3.85029  3.33010  3.99030  4.59213  1.16646  3.67696  1.93203  3.27805  4.10523  4.42953  4.03328  3.88141  3.48038  3.27930  1.84902  5.20565  3.93693     57 - -
          2.68618  4.42225  2.77519  2.73123  3.46354  2.40513  3.72494  3.29354  2.67741  2.69355  4.24690  2.90347  2.73739  3.18146  2.89801  2.37887  2.77519  2.98518  4.58477  3.61503
          0.03365  3.80449  4.52684  0.61958  0.77255  0.48576  0.95510
     56   2.95713  4.37923  4.38229  3.92066  3.34863  4.11142  4.66913  1.26141  3.75908  1.88600  3.22193  4.17264  4.49886  4.07773  3.97802  3.51142  3.24404  1.65877  5.27946  4.03818     58 - -
          2.68618  4.42225  2.77519  2.73123  3.46354  2.40513  3.72494  3.29354  2.67741  2.69355  4.24690  2.90347  2.73739  3.18146  2.89801  2.37887  2.77519  2.98518  4.58477  3.61503
          0.03365  3.80449  4.52684  0.61958  0.77255  0.48576  0.95510
     57   1.11648  4.16098  3.39574  3.18573  3.98664  2.98694  4.21551  3.10221  3.20026  2.98672  4.02750  3.35185  3.71991  3.54810  3.45448  2.51260  2.78533  2.76853  5.42070  4.21371     59 - -
          2.68618  4.42225  2.77519  2.73123  3.46354  2.40513  3.72494  3.29354  2.67741  2.69355  4.24690  2.90347  2.73739  3.18146  2.89801  2.37887  2.77519  2.98518  4.58477  3.61503
          0.03365  3.80449  4.52684  0.61958  0.77255  0.48576  0.95510
     58   3.17412  4.59653  4.14489  3.84783  1.13003  3.87708  3.85110  2.70775  3.75688  2.09436  3.44907  3.94347  4.33833  3.94409  3.89338  3.44667  3.47581  2.69316  4.12299  2.49961     60 - -
          2.68618  4.42225  2.77519  2.73123  3.46354  2.40513  3.72494  3.29354  2.67741  2.69355  4.24690  2.90347  2.73739  3.18146  2.89801  2.37887  2.77519  2.98518  4.58477  3.61503
          0.03365  3.80449  4.52684  0.61958  0.77255  0.48576  0.95510
     59   2.28434  4.20294  3.14998  2.96422  4.00932  2.93421  4.07517  3.52347  3.03331  3.24960  4.18257  3.19889  3.66775  3.38836  3.32034  1.19844  2.75967  3.07356  5.38765  4.09287     61 - -
          2.68618  4.42225  2.77519  2.73123  3.46354  2.40513  3.72494  3.29354  2.67741  2.69355  4.24690  2.90347  2.73739  3.18146  2.89801  2.37887  2.77519  2.98518  4.58477  3.61503
          0.03365  3.80449  4.52684  0.61958  0.77255  0.48576  0.95510
     60   2.83672  5.34621  1.50909  1.80939  4.62859  3.14307  3.67741  4.13306  2.67948  3.66019  4.51459  2.48349  3.75865  2.84741  3.25449  2.73552  3.12511  3.72483  5.82892  4.34106     62 - -
          2.68618  4.42225  2.77519  2.73123  3.46354  2.40513  3.72494  3.29354  2.67741  2.69355  4.24690  2.90347  2.73739  3.18146  2.89801  2.37887  2.77519  2.98518  4.58477  3.61503
          0.03365  3.80449  4.52684  0.61958  0.77255  0.48576  0.95510
     61   2.81263  4.86570  3.14919  2.63289  3.91076  3.47998  2.46632  3.60538  2.07206  3.13140  4.02027  3.06883  3.89813  2.77430  1.79427  2.84694  3.02858  3.30692  5.12864  3.78560     63 - -
          2.68618  4.42225  2.77519  2.73123  3.46354  2.40513  3.72494  3.29354  2.67741  2.69355  4.24690  2.90347  2.73739  3.18146  2.89801  2.37887  2.77519  2.98518  4.58477  3.61503
          0.03365  3.80449  4.52684  0.61958  0.77255  0.48576  0.95510
     62   1.36058  4.12185  3.52965  3.21531  3.85033  3.04706  4.18893  2.79353  3.16108  2.75817  3.81478  3.37194  3.75192  3.50446  3.43279  2.50284  2.73283  2.33056  5.38033  4.13790     64 - -
          2.68618  4.42225  2.77519  2.73123  3.46354  2.40513  3.72494  3.29354  2.67741  2.69355  4.24690  2.90347  2.73739  3.18146  2.89801  2.37887  2.77519  2.98518  4.58477  3.61503
          0.03365  3.80449  4.52684  0.61958  0.77255  0.48576  0.95510
     63   2.49934  4.87278  2.42931  1.56602  4.29912  3.18385  3.70188  3.66872  2.55539  3.31882  4.19080  2.79203  3.76423  2.88254  2.99315  2.50629  2.97073  3.31264  5.55053  4.17934     65 - -
          2.68618  4.42225  2.77519  2.73123  3.46354  2.40513  3.72494  3.29354  2.67741  2.69355  4.24690  2.90347  2.73739  3.18146  2.89801  2.37887  2.77519  2.98518  4.58477  3.61503
          0.03365  3.80449  4.52684  0.61958  0.77255  0.48576  0.95510
     64   2.84901  5.33290  1.53752  1.68533  4.61935  3.14742  3.68977  4.11014  2.69338  3.65285  4.51953  2.62952  3.76429  2.86294  3.26368  2.75026  3.13858  3.71167  5.81547  4.34390     66 - -
          2.68618  4.42225  2.77519  2.73123  3.46354  2.40513  3.72494  3.29354  2.67741  2.69355  4.24690  2.90347  2.73739  3.18146  2.89801  2.37887  2.77519  2.98518  4.58477  3.61503
          0.03365  3.80449  4.52684  0.61958  0.77255  0.48576  0.95510
     65   3.17412  4.59653  4.14489  3.84783  1.13003  3.87708  3.85110  2.70775  3.75688  2.09436  3.44907  3.94347  4.33833  3.94409  3.89338  3.44667  3.47581  2.69316  4.12299  2.49961     67 - -
          2.68618  4.42225  2.77519  2.73123  3.46354  2.40513  3.72494  3.29354  2.67741  2.69355  4.24690  2.90347  2.73739  3.18146  2.89801  2.37887  2.77519  2.98518  4.58477  3.61503
          0.03365  3.80449  4.52684  0.61958  0.77255  0.48576  0.95510
     66   2.83747  4.96179  3.17859  2.60014  4.25689  3.51457  2.84040  3.69268  1.80017  3.20119  4.05771  3.04334  3.89843  2.69378  1.77400  2.84973  3.02814  3.38057  5.29342  4.04749     68 - -
          2.68618  4.42225  2.77519  2.73123  3.46354  2.40513  3.72494  3.29354  2.67741  2.69355  4.24690  2.90347  2.73739  3.18146  2.89801  2.37887  2.77519  2.98518  4.58477  3.61503
          0.03365  3.80449  4.52684  0.61958  0.77255  0.48576  0.95510
     67   2.86564  4.99764  2.95113  2.54299  4.33450  3.44488  3.58885  3.75084  1.42586  3.25946  4.14971  3.00163  3.89280  2.44942  2.27587  2.86823  3.08150  3.43821  5.37546  4.12426     69 - -
          2.68618  4.42225  2.77519  2.73123  3.46354  2.40513  3.72494  3.29354  2.67741  2.69355  4.24690  2.90347  2.73739  3.18146  2.89801  2.37887  2.77519  2.98518  4.58477  3.61503
          0.03365  3.80449  4.52684  0.61958  0.77255  0.48576  0.95510
     68   3.08043  4.56380  4.07946  3.72069  3.11259  3.89422  4.39779  2.31499  3.48903  0.96383  3.15985  4.00254  4.34243  3.87371  3.67555  3.45955  3.37845  2.33433  4.96552  3.67261     70 - -
          2.68618  4.42225  2.77519  2.73123  3.46354  2.40513  3.72494  3.29354  2.67741  2.69355  4.24690  2.90347  2.73739  3.18146  2.89801  2.37887  2.77519  2.98518  4.58477  3.61503
          0.03365  3.80449  4.52684  0.61958  0.77255  0.48576  0.95510
     69   2.43285  4.46599  2.68792  2.53680  4.22771  1.74808  3.88044  3.74644  2.79882  3.38426  4.24364  2.24044  3.69165  3.11196  3.18533  2.52959  2.84636  3.28332  5.51069  4.20051     71 - -
          2.68618  4.42225  2.77519  2.73123  3.46354  2.40513  3.72494  3.29354  2.67741  2.69355  4.24690  2.90347  2.73739  3.18146  2.89801  2.37887  2.77519  2.98518  4.58477  3.61503
          0.03365  3.80449  4.52684  0.61958  0.77255  0.48576  0.95510
     70   2.51399  1.08958  4.01495  3.74031  3.74882  3.14988  4.40253  2.88276  3.56728  2.80064  3.92038  3.74547  3.85144  3.91636  3.70317  2.78524  2.97527  2.63161  5.17769  4.03655     72 - -
          2.68618  4.42225  2.77519  2.73123  3.46354  2.40513  3.72494  3.29354  2.67741  2.69355  4.24690  2.90347  2.73739  3.18146  2.89801  2.37887  2.77519  2.98518  4.58477  3.61503
          0.03365  3.80449  4.52684  0.61958  0.77255  0.48576  0.95510
     71   2.80160  5.10804  2.37924  1.53788  4.37825  3.24964  3.65092  3.84077  2.42762  3.38463  4.26623  2.76406  3.79988  2.43892  2.83551  2.75722  3.06504  3.49597  5.56391  4.18624     73 - -
          2.68618  4.42225  2.77519  2.73123  3.46354  2.40513  3.72494  3.29354  2.67741  2.69355  4.24690  2.90347  2.73739  3.18146  2.89801  2.37887  2.77519  2.98518  4.58477  3.61503
          0.03365  3.80449  4.52684  0.61958  0.77255  0.48576  0.95510
     72   2.75478  4.31790  4.02974  3.69238  3.50216  3.65175  4.50638  2.05953  3.55904  2.20225  3.47936  3.89263  4.21720  3.92449  3.77778  3.15229  3.11874  1.11553  5.27454  4.00117     74 - -
          2.68618  4.42225  2.77519  2.73123  3.46354  2.40513  3.72494  3.29354  2.67741  2.69355  4.24690  2.90347  2.73739  3.18146  2.89801  2.37887  2.77519  2.98518  4.58477  3.61503
          0.03365  3.80449  4.52684  0.61958  0.77255  0.48576  0.95510
     73   3.09042  4.50881  4.39153  3.88510  3.08907  4.22612  4.55862  1.82985  3.68212  1.15105  2.97916  4.18146  4.52272  3.97322  3.88517  3.59755  3.34106  2.03013  5.07114  3.84784     75 - -
          2.68618  4.42225  2.77519  2.73123  3.46354  2.40513  3.72494  3.29354  2.67741  2.69355  4.24690  2.90347  2.73739  3.18146  2.89801  2.37887  2.77519  2.98518  4.58477  3.61503
          0.03365  3.80449  4.52684  0.61958  0.77255  0.48576  0.95510
     74   2.58487  4.36519  3.24452  3.13624  4.27630  0.84220  4.25919  3.86075  3.30805  3.52314  4.49961  3.40923  3.75413  3.63789  3.55010  2.75513  3.06089  3.40236  5.38792  4.37646     76 - -
          2.68618  4.42225  2.77519  2.73123  3.46354  2.40513  3.72494  3.29354  2.67741  2.69355  4.24690  2.90347  2.73739  3.18146  2.89801  2.37887  2.77519  2.98518  4.58477  3.61503
          0.03365  3.80449  4.52684  0.61958  0.77255  0.48576  0.95510
     75   2.21564  4.20384  3.85964  3.47880  3.63272  3.44591  4.36660  2.15396  3.38372  2.36822  3.53664  3.67314  4.04771  3.72362  3.64038  2.87568  2.92281  1.36534  5.32508  4.08807     77 - -
          2.68618  4.42225  2.77519  2.73123  3.46354  2.40513  3.72494  3.29354  2.67741  2.69355  4.24690  2.90347  2.73739  3.18146  2.89801  2.37887  2.77519  2.98518  4.58477  3.61503
          0.03365  3.80449  4.52684  0.61958  0.77255  0.48576  0.95510
     76   2.28434  4.20294  3.14998  2.96422  4.00932  2.93421  4.07517  3.52347  3.03331  3.24960  4.18257  3.19889  3.66775  3.38836  3.32034  1.19844  2.75967  3.07356  5.38765  4.09287     78 - -
          2.68618  4.42225  2.77519  2.73123  3.46354  2.40513  3.72494  3.29354  2.67741  2.69355  4.24690  2.90347  2.73739  3.18146  2.89801  2.37887  2.77519  2.98518  4.58477  3.61503
          0.03365  3.80449  4.52684  0.61958  0.77255  0.48576  0.95510
     77   2.75478  4.31790  4.02974  3.69238  3.50216  3.65175  4.50638  2.05953  3.55904  2.20225  3.47936  3.89263  4.21720  3.92449  3.77778  3.15229  3.11874  1.11553  5.27454  4.00117     79 - -
          2.68618  4.42225  2.77519  2.73123  3.46354  2.40513  3.72494  3.29354  2.67741  2.69355  4.24690  2.90347  2.73739  3.18146  2.89801  2.37887  2.77519  2.98518  4.58477  3.61503
          0.03365  3.80449  4.52684  0.61958  0.77255  0.48576  0.95510
     78   2.91914  5.03234  1.02073  2.29821  4.40093  3.16145  3.87532  3.97419  2.94727  3.59545  4.57365  2.85046  3.80965  3.11554  3.45289  2.89037  3.25686  3.62120  5.58264  4.28714     80 - -
          2.68618  4.42225  2.77519  2.73123  3.46354  2.40513  3.72494  3.29354  2.67741  2.69355  4.24690  2.90347  2.73739  3.18146  2.89801  2.37887  2.77519  2.98518  4.58477  3.61503
          0.03365  3.80449  4.52684  0.61958  0.77255  0.48576  0.95510
     79   2.28434  4.20294  3.14998  2.96422  4.00932  2.93421  4.07517  3.52347  3.03331  3.24960  4.18257  3.19889  3.66775  3.38836  3.32034  1.19844  2.75967  3.07356  5.38765  4.09287     81 - -
          2.68618  4.42225  2.77519  2.73123  3.46354  2.40513  3.72494  3.29354  2.67741  2.69355  4.24690  2.90347  2.73739  3.18146  2.89801  2.37887  2.77519  2.98518  4.58477  3.61503
          0.03365  3.80449  4.52684  0.61958  0.77255  0.48576  0.95510
     80   2.78113  4.91669  2.79105  2.45586  3.89111  3.38155  2.93657  3.65094  2.24151  3.17366  4.06963  2.94304  3.85466  1.83879  2.55365  2.79017  3.02068  3.34157  5.17715  3.77212     82 - -
          2.68618  4.42225  2.77519  2.73123  3.46354  2.40513  3.72494  3.29354  2.67741  2.69355  4.24690  2.90347  2.73739  3.18146  2.89801  2.37887  2.77519  2.98518  4.58477  3.61503
          0.03365  3.80449  4.52684  0.61958  0.77255  0.48576  0.95510
     81   3.17412  4.59653  4.14489  3.84783  1.13003  3.87708  3.85110  2.70775  3.75688  2.09436  3.44907  3.94347  4.33833  3.94409  3.89338  3.44667  3.47581  2.69316  4.12299  2.49961     83 - -
          2.68618  4.42225  2.77519  2.73123  3.46354  2.40513  3.72494  3.29354  2.67741  2.69355  4.24690  2.90347  2.73739  3.18146  2.89801  2.37887  2.77519  2.98518  4.58477  3.61503
          0.03365  3.80449  4.52684  0.61958  0.77255  0.48576  0.95510
     82   2.23446  2.96582  3.74090  3.32314  3.76480  3.03863  4.16403  2.80738  3.19103  2.75447  3.73183  3.41614  3.72935  3.51856  3.44141  2.47397  1.61516  2.50638  5.25182  4.04324     84 - -
          2.68618  4.42225  2.77519  2.73123  3.46354  2.40513  3.72494  3.29354  2.67741  2.69355  4.24690  2.90347  2.73739  3.18146  2.89801  2.37887  2.77519  2.98518  4.58477  3.61503
          0.03365  3.80449  4.52684  0.61958  0.77255  0.48576  0.95510
     83   2.92543  4.75234  3.06399  2.81863  3.24060  3.39306  1.29444  3.61760  2.66372  3.11954  4.15842  3.23010  3.94268  3.18443  2.93275  2.99719  3.22713  3.35418  4.70632  3.19370     85 - -
          2.68618  4.42225  2.77519  2.73123  3.46354  2.40513  3.72494  3.29354  2.67741  2.69355  4.24690  2.90347  2.73739  3.18146  2.89801  2.37887  2.77519  2.98518  4.58477  3.61503
          0.03365  3.80449  4.52684  0.61958  0.77255  0.48576  0.95510
     84   3.08043  4.56380  4.07946  3.72069  3.11259  3.89422  4.39779  2.31499  3.48903  0.96383  3.15985  4.00254  4.34243  3.87371  3.67555  3.45955  3.37845  2.33433  4.96552  3.67261     86 - -
          2.68618  4.42225  2.77519  2.73123  3.46354  2.40513  3.72494  3.29354  2.67741  2.69355  4.24690  2.90347  2.73739  3.18146  2.89801  2.37887  2.77519  2.98518  4.58477  3.61503
          0.03365  3.80449  4.52684  0.61958  0.77255  0.48576  0.95510
     85   1.11648  4.16098  3.39574  3.18573  3.98664  2.98694  4.21551  3.10221  3.20026  2.98672  4.02750  3.35185  3.71991  3.54810  3.45448  2.51260  2.78533  2.76853  5.42070  4.21371     87 - -
          2.68618  4.42225  2.77519  2.73123  3.46354  2.40513  3.72494  3.29354  2.67741  2.69355  4.24690  2.90347  2.73739  3.18146  2.89801  2.37887  2.77519  2.98518  4.58477  3.61503
          0.03365  3.80449  4.52684  0.61958  0.77255  0.48576  0.95510
     86   3.22756  4.62562  3.99032  3.68072  2.60358  3.65651  3.82164  3.24966  3.40492  2.65562  3.88647  3.84384  4.16899  3.79623  3.54477  3.43180  3.52488  3.13812  1.03443  2.60950     88 - -
          2.68618  4.42225  2.77519  2.73123  3.46354  2.40513  3.72494  3.29354  2.67741  2.69355  4.24690  2.90347  2.73739  3.18146  2.89801  2.37887  2.77519  2.98518  4.58477  3.61503
          0.03365  3.80449  4.52684  0.61958  0.77255  0.48576  0.95510
     87   2.97827  4.41805  4.23573  3.85029  3.33010  3.99030  4.59213  1.16646  3.67696  1.93203  3.27805  4.10523  4.42953  4.03328  3.88141  3.48038  3.27930  1.84902  5.20565  3.93693     89 - -
          2.68618  4.42225  2.77519  2.73123  3.46354  2.40513  3.72494  3.29354  2.67741  2.69355  4.24690  2.90347  2.73739  3.18146  2.89801  2.37887  2.77519  2.98518  4.58477  3.61503
          0.03365  3.80449  4.52684  0.61958  0.77255  0.48576  0.95510
     88   2.66965  4.66129  2.67570  2.55514  4.01438  3.14034  3.87062  3.71164  2.76948  3.36679  4.32368  1.28447  3.78963  3.14460  3.12065  2.74031  3.05010  3.34075  5.32838  3.96864     90 - -
          2.68618  4.42225  2.77519  2.73123  3.46354  2.40513  3.72494  3.29354  2.67741  2.69355  4.24690  2.90347  2.73739  3.18146  2.89801  2.37887  2.77519  2.98518  4.58477  3.61503
          0.03365  3.80449  4.52684  0.61958  0.77255  0.48576  0.95510
     89   2.37906  4.22343  3.37052  3.12131  3.91147  3.06445  4.14345  3.03043  3.06291  2.89626  3.95254  3.34050  3.76344  3.46158  3.32389  2.57975  1.29272  2.73271  5.35539  4.12859     91 - -
          2.68618  4.42225  2.77519  2.73123  3.46354  2.40513  3.72494  3.29354  2.67741  2.69355  4.24690  2.90347  2.73739  3.18146  2.89801  2.37887  2.77519  2.98518  4.58477  3.61503
          0.03365  3.80449  4.52684  0.61958  0.77255  0.48576  0.95510
     90   2.66650  4.43337  3.26664  3.09717  4.09528  3.12481  4.17900  3.62462  3.14890  3.25833  4.30642  3.40993  0.96432  3.53984  3.40083  2.83224  3.10310  3.27762  5.29910  4.21556     92 - -
          2.68618  4.42225  2.77519  2.73123  3.46354  2.40513  3.72494  3.29354  2.67741  2.69355  4.24690  2.90347  2.73739  3.18146  2.89801  2.37887  2.77519  2.98518  4.58477  3.61503
          0.03365  3.80449  4.52684  0.61958  0.77255  0.48576  0.95510
     91   2.91047  4.95409  3.29457  2.71636  4.34200  3.53078  3.57643  3.72081  1.73412  3.22776  4.12065  3.12067  3.93738  2.73179  1.47786  2.93653  3.10696  3.42060  5.31828  4.12621     93 - -
          2.68618  4.42225  2.77519  2.73123  3.46354  2.40513  3.72494  3.29354  2.67741  2.69355  4.24690  2.90347  2.73739  3.18146  2.89801  2.37887  2.77519  2.98518  4.58477  3.61503
          0.03365  3.80449  4.52684  0.61958  0.77255  0.48576  0.95510
     92   2.91219  4.86999  3.08349  2.71981  4.24082  3.40727  3.72569  3.66620  1.13554  3.24701  4.21367  3.14672  3.91371  2.92219  2.42466  2.95956  3.17136  3.37837  5.32472  4.12826     94 - -
          2.68618  4.42225  2.77519  2.73123  3.46354  2.40513  3.72494  3.29354  2.67741  2.69355  4.24690  2.90347  2.73739  3.18146  2.89801  2.37887  2.77519  2.98518  4.58477  3.61503
          0.03365  3.80449  4.52684  0.61958  0.77255  0.48576  0.95510
     93   2.80160  5.10804  2.37924  1.53788  4.37825  3.24964  3.65092  3.84077  2.42762  3.38463  4.26623  2.76406  3.79988  2.43892  2.83551  2.75722  3.06504  3.49597  5.56391  4.18624     95 - -
          2.68618  4.42225  2.77519  2.73123  3.46354  2.40513  3.72494  3.29354  2.67741  2.69355  4.24690  2.90347  2.73739  3.18146  2.89801  2.37887  2.77519  2.98518  4.58477  3.61503
          0.03365  3.80449  4.52684  0.61958  0.77255  0.48576  0.95510
     94   2.58487  4.36519  3.24452  3.13624  4.27630  0.84220  4.25919  3.86075  3.30805  3.52314  4.49961  3.40923  3.75413  3.63789  3.55010  2.75513  3.06089  3.40236  5.38792  4.37646     96 - -
          2.68618  4.42225  2.77519  2.73123  3.46354  2.40513  3.72494  3.29354  2.67741  2.69355  4.24690  2.90347  2.73739  3.18146  2.89801  2.37887  2.77519  2.98518  4.58477  3.61503
          0.03365  3.80449  4.52684  0.61958  0.77255  0.48576  0.95510
     95   2.58487  4.36519  3.24452  3.13624  4.27630  0.84220  4.25919  3.86075  3.30805  3.52314  4.49961  3.40923  3.75413  3.63789  3.55010  2.75513  3.06089  3.40236  5.38792  4.37646     97 - -
          2.68618  4.42225  2.77519  2.73123  3.46354  2.40513  3.72494  3.29354  2.67741  2.69355  4.24690  2.90347  2.73739  3.18146  2.89801  2.37887  2.77519  2.98518  4.58477  3.61503
          0.03365  3.80449  4.52684  0.61958  0.77255  0.48576  0.95510
     96   3.08043  4.56380  4.07946  3.72069  3.11259  3.89422  4.39779  2.31499  3.48903  0.96383  3.15985  4.00254  4.34243  3.87371  3.67555  3.45955  3.37845  2.33433  4.96552  3.67261     98 - -
          2.68618  4.42225  2.77519  2.73123  3.46354  2.40513  3.72494  3.29354  2.67741  2.69355  4.24690  2.90347  2.73739  3.18146  2.89801  2.37887  2.77519  2.98518  4.58477  3.61503
          0.03365  3.80449  4.52684  0.61958  0.77255  0.48576  0.95510
     97   2.58487  4.36519  3.24452  3.13624  4.27630  0.84220  4.25919  3.86075  3.30805  3.52314  4.49961  3.40923  3.75413  3.63789  3.55010  2.75513  3.06089  3.40236  5.38792  4.37646     99 - -
          2.68618  4.42225  2.77519  2.73123  3.46354  2.40513  3.72494  3.29354  2.67741  2.69355  4.24690  2.90347  2.73739  3.18146  2.89801  2.37887  2.77519  2.98518  4.58477  3.61503
          0.03365  3.80449  4.52684  0.61958  0.77255  0.48576  0.95510
     98   2.66650  4.43337  3.26664  3.09717  4.09528  3.12481  4.17900  3.62462  3.14890  3.25833  4.30642  3.40993  0.96432  3.53984  3.40083  2.83224  3.10310  3.27762  5.29910  4.21556    100 - -
          2.68618  4.42225  2.77519  2.73123  3.46354  2.40513  3.72494  3.29354  2.67741  2.69355  4.24690  2.90347  2.73739  3.18146  2.89801  2.37887  2.77519  2.98518  4.58477  3.61503
          0.03365  3.80449  4.52684  0.61958  0.77255  0.48576  0.95510
     99   3.08912  4.53875  4.32866  3.80193  3.03599  4.18837  4.48613  2.14323  3.58370  1.10272  2.49221  4.11513  4.47598  3.87764  3.78971  3.54412  3.33202  2.20611  5.02051  3.83016    101 - -
          2.68618  4.42225  2.77519  2.73123  3.46354  2.40513  3.72494  3.29354  2.67741  2.69355  4.24690  2.90347  2.73739  3.18146  2.89801  2.37887  2.77519  2.98518  4.58477  3.61503
          0.03365  3.80449  4.52684  0.61958  0.77255  0.48576  0.95510
    100   2.71742  4.88396  2.56253  2.35722  4.23510  3.24130  3.67885  3.73157  2.16626  3.32427  4.19985  1.75317  3.79919  2.86538  2.75198  2.72729  3.00949  3.37647  5.44813  4.09636    102 - -
          2.68618  4.42225  2.77519  2.73123  3.46354  2.40513  3.72494  3.29354  2.67741  2.69355  4.24690  2.90347  2.73739  3.18146  2.89801  2.37887  2.77519  2.98518  4.58477  3.61503
          0.03365  3.80449  4.52684  0.61958  0.77255  0.48576  0.95510
    101   2.97827  4.41805  4.23573  3.85029  3.33010  3.99030  4.59213  1.16646  3.67696  1.93203  3.27805  4.10523  4.42953  4.03328  3.88141  3.48038  3.27930  1.84902  5.20565  3.93693    103 - -
          2.68618  4.42225  2.77519  2.73123  3.46354  2.40513  3.72494  3.29354  2.67741  2.69355  4.24690  2.90347  2.73739  3.18146  2.89801  2.37887  2.77519  2.98518  4.58477  3.61503
          0.03365  3.80449  4.52684  0.61958  0.77255  0.48576  0.95510
    102   2.66650  4.43337  3.26664  3.09717  4.09528  3.12481  4.17900  3.62462  3.14890  3.25833  4.30642  3.40993  0.96432  3.53984  3.40083  2.83224  3.10310  3.27762  5.29910  4.21556    104 - -
          2.68618  4.42225  2.77519  2.73123  3.46354  2.40513  3.72494  3.29354  2.67741  2.69355  4.24690  2.90347  2.73739  3.18146  2.89801  2.37887  2.77519  2.98518  4.58477  3.61503
          0.03365  3.80449  4.52684  0.61958  0.77255  0.48576  0.95510
    103   3.08043  4.56380  4.07946  3.72069  3.11259  3.89422  4.39779  2.31499  3.48903  0.96383  3.15985  4.00254  4.34243  3.87371  3.67555  3.45955  3.37845  2.33433  4.96552  3.67261    105 - -
          2.68618  4.42225  2.77519  2.73123  3.46354  2.40513  3.72494  3.29354  2.67741  2.69355  4.24690  2.90347  2.73739  3.18146  2.89801  2.37887  2.77519  2.98518  4.58477  3.61503
          0.03365  3.80449  4.52684  0.61958  0.77255  0.48576  0.95510
    104   2.96827  4.44128  4.25718  3.77136  3.17713  4.04861  4.49588  2.03305  3.58602  1.27531  3.07698  4.05292  4.42051  3.89981  3.80670  3.42982  3.24474  1.74260  5.10374  3.86929    106 - -
          2.68618  4.42225  2.77519  2.73123  3.46354  2.40513  3.72494  3.29354  2.67741  2.69355  4.24690  2.90347  2.73739  3.18146  2.89801  2.37887  2.77519  2.98518  4.58477  3.61503
          0.03365  3.80449  4.52684  0.61958  0.77255  0.48576  0.95510
    105   1.35726  4.08044  3.29239  3.04335  4.08113  2.88011  4.11213  3.35618  3.08468  3.16634  4.05775  3.21217  3.62216  3.40385  3.37590  2.02002  2.64305  2.90788  5.47299  4.23814    107 - -
          2.68618  4.42225  2.77519  2.73123  3.46354  2.40513  3.72494  3.29354  2.67741  2.69355  4.24690  2.90347  2.73739  3.18146  2.89801  2.37887  2.77519  2.98518  4.58477  3.61503
          0.03365  3.80449  4.52684  0.61958  0.77255  0.48576  0.95510
    106   2.91914  5.03234  1.02073  2.29821  4.40093  3.16145  3.87532  3.97419  2.94727  3.59545  4.57365  2.85046  3.80965  3.11554  3.45289  2.89037  3.25686  3.62120  5.58264  4.28714    108 - -
          2.68618  4.42225  2.77519  2.73123  3.46354  2.40513  3.72494  3.29354  2.67741  2.69355  4.24690  2.90347  2.73739  3.18146  2.89801  2.37887  2.77519  2.98518  4.58477  3.61503
          0.03365  3.80449  4.52684  0.61958  0.77255  0.48576  0.95510
    107   2.48277  4.22121  3.57570  3.18518  3.59758  3.32354  4.11557  2.49398  3.09966  2.47443  3.56586  3.44922  2.99002  3.45573  3.38281  2.74304  2.85190  1.52596  5.17002  3.92193    109 - -
          2.68618  4.42225  2.77519  2.73123  3.46354  2.40513  3.72494  3.29354  2.67741  2.69355  4.24690  2.90347  2.73739  3.18146  2.89801  2.37887  2.77519  2.98518  4.58477  3.61503
          0.03365  3.80449  4.52684  0.61958  0.77255  0.48576  0.95510
    108   2.52815  4.48679  3.03113  2.67318  3.97626  3.23711  3.78026  3.22864  2.20401  2.97436  3.89387  3.07830  3.79571  2.99704  2.79847  2.64903  1.81522  2.92520  5.29139  4.02727    110 - -
          2.68618  4.42225  2.77519  2.73123  3.46354  2.40513  3.72494  3.29354  2.67741  2.69355  4.24690  2.90347  2.73739  3.18146  2.89801  2.37887  2.77519  2.98518  4.58477  3.61503
          0.03365  3.80449  4.52684  0.61958  0.77255  0.48576  0.95510
    109   2.90424  4.93214  3.29209  2.72683  4.31341  3.52074  3.58783  3.70103  1.79374  3.21588  4.11578  3.12813  3.93642  2.74776  1.43713  2.93638  3.10741  3.40336  5.30975  4.11496    111 - -
          2.68618  4.42225  2.77519  2.73123  3.46354  2.40513  3.72494  3.29354  2.67741  2.69355  4.24690  2.90347  2.73739  3.18146  2.89801  2.37887  2.77519  2.98518  4.58477  3.61503
          0.03365  3.80449  4.52684  0.61958  0.77255  0.48576  0.95510
    110   2.52921  4.61883  2.88191  2.46905  4.03142  3.26339  3.65592  3.43477  2.31032  3.05353  3.89166  2.66541  3.75751  2.83484  2.68127  2.19461  2.42421  3.09482  5.29211  3.99380    112 - -
          2.68618  4.42225  2.77519  2.73123  3.46354  2.40513  3.72494  3.29354  2.67741  2.69355  4.24690  2.90347  2.73739  3.18146  2.89801  2.37887  2.77519  2.98518  4.58477  3.61503
          0.03365  3.80449  4.52684  0.61958  0.77255  0.48576  0.95510
    111   3.09042  4.50881  4.39153  3.88510  3.08907  4.22612  4.55862  1.82985  3.68212  1.15105  2.97916  4.18146  4.52272  3.97322  3.88517  3.59755  3.34106  2.03013  5.07114  3.84784    113 - -
          2.68618  4.42225  2.77519  2.73123  3.46354  2.40513  3.72494  3.29354  2.67741  2.69355  4.24690  2.90347  2.73739  3.18146  2.89801  2.37887  2.77519  2.98518  4.58477  3.61503
          0.03365  3.80449  4.52684  0.61958  0.77255  0.48576  0.95510
    112   1.78285  4.10187  3.23262  2.98141  4.11638  2.87681  4.08055  3.44913  3.03961  3.21427  4.08826  3.17726  3.61471  3.35799  3.34613  1.51501  2.64356  2.97558  5.48878  4.24643    114 - -
          2.68618  4.42225  2.77519  2.73123  3.46354  2.40513  3.72494  3.29354  2.67741  2.69355  4.24690  2.90347  2.73739  3.18146  2.89801  2.37887  2.77519  2.98518  4.58477  3.61503
          0.03365  3.80449  4.52684  0.61958  0.77255  0.48576  0.95510
    113   2.61287  4.89641  2.65652  2.19841  4.16604  3.33686  3.21393  3.59957  2.29234  3.02955  3.96976  2.84079  3.76158  2.34973  2.61135  2.51297  2.84427  3.25244  5.35757  4.00970    115 - -
          2.68618  4.42225  2.77519  2.73123  3.46354  2.40513  3.72494  3.29354  2.67741  2.69355  4.24690  2.90347  2.73739  3.18146  2.89801  2.37887  2.77519  2.98518  4.58477  3.61503
          0.03365  3.80449  4.52684  0.61958  0.77255  0.48576  0.95510
    114   2.79020  5.22183  1.51773  2.08269  4.52410  3.15740  3.67328  4.02923  2.48870  3.57397  4.42473  2.40337  3.75826  2.84416  3.16905  2.71457  3.07946  3.63069  5.73680  4.27708    116 - -
          2.68618  4.42225  2.77519  2.73123  3.46354  2.40513  3.72494  3.29354  2.67741  2.69355  4.24690  2.90347  2.73739  3.18146  2.89801  2.37887  2.77519  2.98518  4.58477  3.61503
          0.03365  3.80449  4.52684  0.61958  0.77255  0.48576  0.95510
    115   3.15190  4.66842  3.73909  3.45716  2.30048  3.75187  3.59153  3.17087  3.31663  2.64199  3.85345  3.64184  4.22804  3.63902  3.51369  3.29486  3.43868  3.03842  3.94114  1.08686    117 - -
          2.68618  4.42225  2.77519  2.73123  3.46354  2.40513  3.72494  3.29354  2.67741  2.69355  4.24690  2.90347  2.73739  3.18146  2.89801  2.37887  2.77519  2.98518  4.58477  3.61503
          0.03365  3.80449  4.52684  0.61958  0.77255  0.48576  0.95510
    116   2.58487  4.36519  3.24452  3.13624  4.27630  0.84220  4.25919  3.86075  3.30805  3.52314  4.49961  3.40923  3.75413  3.63789  3.55010  2.75513  3.06089  3.40236  5.38792  4.37646    118 - -
          2.68618  4.42225  2.77519  2.73123  3.46354  2.40513  3.72494  3.29354  2.67741  2.69355  4.24690  2.90347  2.73739  3.18146  2.89801  2.37887  2.77519  2.98518  4.58477  3.61503
          0.03365  3.80449  4.52684  0.61958  0.77255  0.48576  0.95510
    117   2.75478  4.31790  4.02974  3.69238  3.50216  3.65175  4.50638  2.05953  3.55904  2.20225  3.47936  3.89263  4.21720  3.92449  3.77778  3.15229  3.11874  1.11553  5.27454  4.00117    119 - -
          2.68618  4.42225  2.77519  2.73123  3.46354  2.40513  3.72494  3.29354  2.67741  2.69355  4.24690  2.90347  2.73739  3.18146  2.89801  2.37887  2.77519  2.98518  4.58477  3.61503
          0.03365  3.80449  4.52684  0.61958  0.77255  0.48576  0.95510
    118   3.08043  4.56380  4.07946  3.72069  3.11259  3.89422  4.39779  2.31499  3.48903  0.96383  3.15985  4.00254  4.34243  3.87371  3.67555  3.45955  3.37845  2.33433  4.96552  3.67261    120 - -
          2.68618  4.42225  2.77519  2.73123  3.46354  2.40513  3.72494  3.29354  2.67741  2.69355  4.24690  2.90347  2.73739  3.18146  2.89801  2.37887  2.77519  2.98518  4.58477  3.61503
          0.03365  3.80449  4.52684  0.61958  0.77255  0.48576  0.95510
    119   2.91219  4.86999  3.08349  2.71981  4.24082  3.40727  3.72569  3.66620  1.13554  3.24701  4.21367  3.14672  3.91371  2.92219  2.42466  2.95956  3.17136  3.37837  5.32472  4.12826    121 - -
          2.68618  4.42225  2.77519  2.73123  3.46354  2.40513  3.72494  3.29354  2.67741  2.69355  4.24690  2.90347  2.73739  3.18146  2.89801  2.37887  2.77519  2.98518  4.58477  3.61503
          0.03365  3.80449  4.52684  0.61958  0.77255  0.48576  0.95510
    120   2.37763  4.85342  2.62238  1.90864  4.19002  3.27398  3.61848  3.60022  2.39629  3.19266  4.02344  2.60828  3.76435  2.77825  2.69343  2.63742  2.76541  3.25387  5.41015  4.06674    122 - -
          2.68618  4.42225  2.77519  2.73123  3.46354  2.40513  3.72494  3.29354  2.67741  2.69355  4.24690  2.90347  2.73739  3.18146  2.89801  2.37887  2.77519  2.98518  4.58477  3.61503
          0.03365  3.80449  4.52684  0.61958  0.77255  0.48576  0.95510
    121   2.91914  5.03234  1.02073  2.29821  4.40093  3.16145  3.87532  3.97419  2.94727  3.59545  4.57365  2.85046  3.80965  3.11554  3.45289  2.89037  3.25686  3.62120  5.58264  4.28714    123 - -
          2.68618  4.42225  2.77519  2.73123  3.46354  2.40513  3.72494  3.29354  2.67741  2.69355  4.24690  2.90347  2.73739  3.18146  2.89801  2.37887  2.77519  2.98518  4.58477  3.61503
          0.03365  3.80449  4.52684  0.61958  0.77255  0.48576  0.95510
    122   2.89683  4.98944  2.46410  1.12632  4.32764  3.23234  3.81544  3.76807  2.68758  3.39697  4.37575  2.89927  3.83422  3.03366  3.08801  2.88729  3.20114  3.45962  5.51222  4.23634    124 - -
          2.68618  4.42225  2.77519  2.73123  3.46354  2.40513  3.72494  3.29354  2.67741  2.69355  4.24690  2.90347  2.73739  3.18146  2.89801  2.37887  2.77519  2.98518  4.58477  3.61503
          0.03365  3.80449  4.52684  0.61958  0.77255  0.48576  0.95510
    123   2.58487  4.36519  3.24452  3.13624  4.27630  0.84220  4.25919  3.86075  3.30805  3.52314  4.49961  3.40923  3.75413  3.63789  3.55010  2.75513  3.06089  3.40236  5.38792  4.37646    125 - -
          2.68618  4.42225  2.77519  2.73123  3.46354  2.40513  3.72494  3.29354  2.67741  2.69355  4.24690  2.90347  2.73739  3.18146  2.89801  2.37887  2.77519  2.98518  4.58477  3.61503
          0.03365  3.80449  4.52684  0.61958  0.77255  0.48576  0.95510
    124   2.97827  4.41805  4.23573  3.85029  3.33010  3.99030  4.59213  1.16646  3.67696  1.93203  3.27805  4.10523  4.42953  4.03328  3.88141  3.48038  3.27930  1.84902  5.20565  3.93693    126 - -
          2.68618  4.42225  2.77519  2.73123  3.46354  2.40513  3.72494  3.29354  2.67741  2.69355  4.24690  2.90347  2.73739  3.18146  2.89801  2.37887  2.77519  2.98518  4.58477  3.61503
          0.03365  3.80449  4.52684  0.61958  0.77255  0.48576  0.95510
    125   1.35726  4.08044  3.29239  3.04335  4.08113  2.88011  4.11213  3.35618  3.08468  3.16634  4.05775  3.21217  3.62216  3.40385  3.37590  2.02002  2.64305  2.90788  5.47299  4.23814    127 - -
          2.68618  4.42225  2.77519  2.73123  3.46354  2.40513  3.72494  3.29354  2.67741  2.69355  4.24690  2.90347  2.73739  3.18146  2.89801  2.37887  2.77519  2.98518  4.58477  3.61503
          0.03365  3.80449  4.52684  0.61958  0.77255  0.48576  0.95510
    126   3.25421  4.65451  4.14768  3.75915  1.75485  4.05761  3.44033  3.03389  3.63355  2.44415  3.67223  3.77965  4.40706  3.76922  3.79303  3.41392  3.49088  2.94106  3.66548  1.26829    128 - -
          2.68618  4.42225  2.77519  2.73123  3.46354  2.40513  3.72494  3.29354  2.67741  2.69355  4.24690  2.90347  2.73739  3.18146  2.89801  2.37887  2.77519  2.98518  4.58477  3.61503
          0.03365  3.80449  4.52684  0.61958  0.77255  0.48576  0.95510
    127   2.93151  4.77232  3.41551  2.94300  4.10969  3.43048  3.77990  3.64801  2.21716  3.17647  4.17997  3.30716  3.93777  3.00497  1.08772  3.01988  3.20304  3.37529  5.22126  4.05338    129 - -
          2.68618  4.42225  2.77519  2.73123  3.46354  2.40513  3.72494  3.29354  2.67741  2.69355  4.24690  2.90347  2.73739  3.18146  2.89801  2.37887  2.77519  2.98518  4.58477  3.61503
          0.03365  3.80449  4.52684  0.61958  0.77255  0.48576  0.95510
    128   2.58487  4.36519  3.24452  3.13624  4.27630  0.84220  4.25919  3.86075  3.30805  3.52314  4.49961  3.40923  3.75413  3.63789  3.55010  2.75513  3.06089  3.40236  5.38792  4.37646    130 - -
          2.68618  4.42225  2.77519  2.73123  3.46354  2.40513  3.72494  3.29354  2.67741  2.69355  4.24690  2.90347  2.73739  3.18146  2.89801  2.37887  2.77519  2.98518  4.58477  3.61503
          0.03365  3.80449  4.52684  0.61958  0.77255  0.48576  0.95510
    129   3.08043  4.56380  4.07946  3.72069  3.11259  3.89422  4.39779  2.31499  3.48903  0.96383  3.15985  4.00254  4.34243  3.87371  3.67555  3.45955  3.37845  2.33433  4.96552  3.67261    131 - -
          2.68618  4.42225  2.77519  2.73123  3.46354  2.40513  3.72494  3.29354  2.67741  2.69355  4.24690  2.90347  2.73739  3.18146  2.89801  2.37887  2.77519  2.98518  4.58477  3.61503
          0.03365  3.80449  4.52684  0.61958  0.77255  0.48576  0.95510
    130   3.17412  4.59653  4.14489  3.84783  1.13003  3.87708  3.85110  2.70775  3.75688  2.09436  3.44907  3.94347  4.33833  3.94409  3.89338  3.44667  3.47581  2.69316  4.12299  2.49961    132 - -
          2.68618  4.42225  2.77519  2.73123  3.46354  2.40513  3.72494  3.29354  2.67741  2.69355  4.24690  2.90347  2.73739  3.18146  2.89801  2.37887  2.77519  2.98518  4.58477  3.61503
          0.03365  3.80449  4.52684  0.61958  0.77255  0.48576  0.95510
    131   2.95713  4.37923  4.38229  3.92066  3.34863  4.11142  4.66913  1.26141  3.75908  1.88600  3.22193  4.17264  4.49886  4.07773  3.97802  3.51142  3.24404  1.65877  5.27946  4.03818    133 - -
          2.68618  4.42225  2.77519  2.73123  3.46354  2.40513  3.72494  3.29354  2.67741  2.69355  4.24690  2.90347  2.73739  3.18146  2.89801  2.37887  2.77519  2.98518  4.58477  3.61503
          0.03365  3.80449  4.52684  0.61958  0.77255  0.48576  0.95510
    132   2.97827  4.41805  4.23573  3.85029  3.33010  3.99030  4.59213  1.16646  3.67696  1.93203  3.27805  4.10523  4.42953  4.03328  3.88141  3.48038  3.27930  1.84902  5.20565  3.93693    134 - -
          2.68618  4.42225  2.77519  2.73123  3.46354  2.40513  3.72494  3.29354  2.67741  2.69355  4.24690  2.90347  2.73739  3.18146  2.89801  2.37887  2.77519  2.98518  4.58477  3.61503
          0.03365  3.80449  4.52684  0.61958  0.77255  0.48576  0.95510
    133   2.91914  5.03234  1.02073  2.29821  4.40093  3.16145  3.87532  3.97419  2.94727  3.59545  4.57365  2.85046  3.80965  3.11554  3.45289  2.89037  3.25686  3.62120  5.58264  4.28714    135 - -
          2.68618  4.42225  2.77519  2.73123  3.46354  2.40513  3.72494  3.29354  2.67741  2.69355  4.24690  2.90347  2.73739  3.18146  2.89801  2.37887  2.77519  2.98518  4.58477  3.61503
          0.03365  3.80449  4.52684  0.61958  0.77255  0.48576  0.95510
    134   2.12995  4.57731  2.24844  2.38618  4.24983  2.09008  3.78913  3.65744  2.73491  3.30675  4.14983  2.86057  3.69645  2.98619  3.19893  2.53213  2.83619  3.23743  5.53731  4.19990    136 - -
          2.68618  4.42225  2.77519  2.73123  3.46354  2.40513  3.72494  3.29354  2.67741  2.69355  4.24690  2.90347  2.73739  3.18146  2.89801  2.37887  2.77519  2.98518  4.58477  3.61503
          0.03365  3.80449  4.52684  0.61958  0.77255  0.48576  0.95510
    135   2.91219  4.86999  3.08349  2.71981  4.24082  3.40727  3.72569  3.66620  1.13554  3.24701  4.21367  3.14672  3.91371  2.92219  2.42466  2.95956  3.17136  3.37837  5.32472  4.12826    137 - -
          2.68618  4.42225  2.77519  2.73123  3.46354  2.40513  3.72494  3.29354  2.67741  2.69355  4.24690  2.90347  2.73739  3.18146  2.89801  2.37887  2.77519  2.98518  4.58477  3.61503
          0.03365  3.80449  4.52684  0.61958  0.77255  0.48576  0.95510
    136   2.58487  4.36519  3.24452  3.13624  4.27630  0.84220  4.25919  3.86075  3.30805  3.52314  4.49961  3.40923  3.75413  3.63789  3.55010  2.75513  3.06089  3.40236  5.38792  4.37646    138 - -
          2.68618  4.42225  2.77519  2.73123  3.46354  2.40513  3.72494  3.29354  2.67741  2.69355  4.24690  2.90347  2.73739  3.18146  2.89801  2.37887  2.77519  2.98518  4.58477  3.61503
          0.03365  3.80449  4.52684  0.61958  0.77255  0.48576  0.95510
    137   2.92816  4.34050  4.40074  3.91218  3.42164  4.12206  4.68283  1.57149  3.78044  1.97048  3.27081  4.16945  4.49980  4.08426  4.01409  3.50301  3.20945  1.26658  5.32771  4.10001    139 - -
          2.68618  4.42225  2.77519  2.73123  3.46354  2.40513  3.72494  3.29354  2.67741  2.69355  4.24690  2.90347  2.73739  3.18146  2.89801  2.37887  2.77519  2.98518  4.58477  3.61503
          0.03365  3.80449  4.52684  0.61958  0.77255  0.48576  0.95510
    138   2.99796  4.49442  4.20671  3.75162  3.10772  4.01684  4.45396  2.12827  3.53110  1.12884  3.04888  4.03036  4.40609  3.87066  3.74137  3.42240  3.28255  2.01744  5.04140  3.77572    140 - -
          2.68618  4.42225  2.77519  2.73123  3.46354  2.40513  3.72494  3.29354  2.67741  2.69355  4.24690  2.90347  2.73739  3.18146  2.89801  2.37887  2.77519  2.98518  4.58477  3.61503
          0.03365  3.80449  4.52684  0.61958  0.77255  0.48576  0.95510
    139   2.93151  4.77232  3.41551  2.94300  4.10969  3.43048  3.77990  3.64801  2.21716  3.17647  4.17997  3.30716  3.93777  3.00497  1.08772  3.01988  3.20304  3.37529  5.22126  4.05338    141 - -
          2.68618  4.42225  2.77519  2.73123  3.46354  2.40513  3.72494  3.29354  2.67741  2.69355  4.24690  2.90347  2.73739  3.18146  2.89801  2.37887  2.77519  2.98518  4.58477  3.61503
          0.03365  3.80449  4.52684  0.61958  0.77255  0.48576  0.95510
    140   2.83008  4.81062  2.86149  2.61700  3.96962  3.32287  3.77408  3.59156  2.44300  3.10053  4.13212  3.07545  3.87651  1.36026  2.72778  2.88156  3.12796  3.32604  5.25466  3.94441    142 - -
          2.68618  4.42225  2.77519  2.73123  3.46354  2.40513  3.72494  3.29354  2.67741  2.69355  4.24690  2.90347  2.73739  3.18146  2.89801  2.37887  2.77519  2.98518  4.58477  3.61503
          0.03365  3.80449  4.52684  0.61958  0.77255  0.48576  0.95510
    141   2.95713  4.37923  4.38229  3.92066  3.34863  4.11142  4.66913  1.26141  3.75908  1.88600  3.22193  4.17264  4.49886  4.07773  3.97802  3.51142  3.24404  1.65877  5.27946  4.03818    143 - -
          2.68618  4.42225  2.77519  2.73123  3.46354  2.40513  3.72494  3.29354  2.67741  2.69355  4.24690  2.90347  2.73739  3.18146  2.89801  2.37887  2.77519  2.98518  4.58477  3.61503
          0.03365  3.80449  4.52684  0.61958  0.77255  0.48576  0.95510
    142   2.37906  4.22343  3.37052  3.12131  3.91147  3.06445  4.14345  3.03043  3.06291  2.89626  3.95254  3.34050  3.76344  3.46158  3.32389  2.57975  1.29272  2.73271  5.35539  4.12859    144 - -
          2.68618  4.42225  2.77519  2.73123  3.46354  2.40513  3.72494  3.29354  2.67741  2.69355  4.24690  2.90347  2.73739  3.18146  2.89801  2.37887  2.77519  2.98518  4.58477  3.61503
          0.03365  3.80449  4.52684  0.61958  0.77255  0.48576  0.95510
    143   2.85948  4.33286  4.26491  3.80845  3.43075  3.96060  4.59542  1.77493  3.65784  2.02900  3.32072  4.05163  4.40324  3.99284  3.89525  3.36167  3.16588  1.20034  5.30006  4.04033    145 - -
          2.68618  4.42225  2.77519  2.73123  3.46354  2.40513  3.72494  3.29354  2.67741  2.69355  4.24690  2.90347  2.73739  3.18146  2.89801  2.37887  2.77519  2.98518  4.58477  3.61503
          0.03365  3.80449  4.52684  0.61958  0.77255  0.48576  0.95510
    144   2.66965  4.66129  2.67570  2.55514  4.01438  3.14034  3.87062  3.71164  2.76948  3.36679  4.32368  1.28447  3.78963  3.14460  3.12065  2.74031  3.05010  3.34075  5.32838  3.96864    146 - -
          2.68618  4.42225  2.77519  2.73123  3.46354  2.40513  3.72494  3.29354  2.67741  2.69355  4.24690  2.90347  2.73739  3.18146  2.89801  2.37887  2.77519  2.98518  4.58477  3.61503
          0.03365  3.80449  4.52684  0.61958  0.77255  0.48576  0.95510
    145   2.91914  5.03234  1.02073  2.29821  4.40093  3.16145  3.87532  3.97419  2.94727  3.59545  4.57365  2.85046  3.80965  3.11554  3.45289  2.89037  3.25686  3.62120  5.58264  4.28714    147 - -
          2.68618  4.42225  2.77519  2.73123  3.46354  2.40513  3.72494  3.29354  2.67741  2.69355  4.24690  2.90347  2.73739  3.18146  2.89801  2.37887  2.77519  2.98518  4.58477  3.61503
          0.03365  3.80449  4.52684  0.61958  0.77255  0.48576  0.95510
    146   3.08043  4.56380  4.07946  3.72069  3.11259  3.89422  4.39779  2.31499  3.48903  0.96383  3.15985  4.00254  4.34243  3.87371  3.67555  3.45955  3.37845  2.33433  4.96552  3.67261    148 - -
          2.68618  4.42225  2.77519  2.73123  3.46354  2.40513  3.72494  3.29354  2.67741  2.69355  4.24690  2.90347  2.73739  3.18146  2.89801  2.37887  2.77519  2.98518  4.58477  3.61503
          0.03365  3.80449  4.52684  0.61958  0.77255  0.48576  0.95510
    147   2.66650  4.43337  3.26664  3.09717  4.09528  3.12481  4.17900  3.62462  3.14890  3.25833  4.30642  3.40993  0.96432  3.53984  3.40083  2.83224  3.10310  3.27762  5.29910  4.21556    149 - -
          2.68618  4.42225  2.77519  2.73123  3.46354  2.40513  3.72494  3.29354  2.67741  2.69355  4.24690  2.90347  2.73739  3.18146  2.89801  2.37887  2.77519  2.98518  4.58477  3.61503
          0.03365  3.80449  4.52684  0.61958  0.77255  0.48576  0.95510
    148   2.75478  4.31790  4.02974  3.69238  3.50216  3.65175  4.50638  2.05953  3.55904  2.20225  3.47936  3.89263  4.21720  3.92449  3.77778  3.15229  3.11874  1.11553  5.27454  4.00117    150 - -
          2.68618  4.42225  2.77519  2.73123  3.46354  2.40513  3.72494  3.29354  2.67741  2.69355  4.24690  2.90347  2.73739  3.18146  2.89801  2.37887  2.77519  2.98518  4.58477  3.61503
          0.03365  3.80449  4.52684  0.61958  0.77255  0.48576  0.95510
    149   2.58487  4.36519  3.24452  3.13624  4.27630  0.84220  4.25919  3.86075  3.30805  3.52314  4.49961  3.40923  3.75413  3.63789  3.55010  2.75513  3.06089  3.40236  5.38792  4.37646    151 - -
          2.68618  4.42225  2.77519  2.73123  3.46354  2.40513  3.72494  3.29354  2.67741  2.69355  4.24690  2.90347  2.73739  3.18146  2.89801  2.37887  2.77519  2.98518  4.58477  3.61503
          0.03365  3.80449  4.52684  0.61958  0.77255  0.48576  0.95510
    150   2.93151  4.77232  3.41551  2.94300  4.10969  3.43048  3.77990  3.64801  2.21716  3.17647  4.17997  3.30716  3.93777  3.00497  1.08772  3.01988  3.20304  3.37529  5.22126  4.05338    152 - -
          2.68618  4.42225  2.77519  2.73123  3.46354  2.40513  3.72494  3.29354  2.67741  2.69355  4.24690  2.90347  2.73739  3.18146  2.89801  2.37887  2.77519  2.98518  4.58477  3.61503
          0.03365  3.80449  4.52684  0.61958  0.77255  0.48576  0.95510
    151   2.28434  4.20294  3.14998  2.96422  4.00932  2.93421  4.07517  3.52347  3.03331  3.24960  4.18257  3.19889  3.66775  3.38836  3.32034  1.19844  2.75967  3.07356  5.38765  4.09287    153 - -
          2.68618  4.42225  2.77519  2.73123  3.46354  2.40513  3.72494  3.29354  2.67741  2.69355  4.24690  2.90347  2.73739  3.18146  2.89801  2.37887  2.77519  2.98518  4.58477  3.61503
          0.03365  3.80449  4.52684  0.61958  0.77255  0.48576  0.95510
    152   2.75478  4.31790  4.02974  3.69238  3.50216  3.65175  4.50638  2.05953  3.55904  2.20225  3.47936  3.89263  4.21720  3.92449  3.77778  3.15229  3.11874  1.11553  5.27454  4.00117    154 - -
          2.68618  4.42225  2.77519  2.73123  3.46354  2.40513  3.72494  3.29354  2.67741  2.69355  4.24690  2.90347  2.73739  3.18146  2.89801  2.37887  2.77519  2.98518  4.58477  3.61503
          0.03365  3.80449  4.52684  0.61958  0.77255  0.48576  0.95510
    153   2.86038  5.24705  1.29102  1.98371  4.55515  3.14220  3.73198  4.04159  2.75841  3.62793  4.52647  2.66536  3.77471  2.92135  3.31700  2.77842  3.16546  3.66118  5.77211  4.33083    155 - -
          2.68618  4.42225  2.77519  2.73123  3.46354  2.40513  3.72494  3.29354  2.67741  2.69355  4.24690  2.90347  2.73739  3.18146  2.89801  2.37887  2.77519  2.98518  4.58477  3.61503
          0.03365  3.80449  4.52684  0.61958  0.77255  0.48576  0.95510
    154   2.89683  4.98944  2.46410  1.12632  4.32764  3.23234  3.81544  3.76807  2.68758  3.39697  4.37575  2.89927  3.83422  3.03366  3.08801  2.88729  3.20114  3.45962  5.51222  4.23634    156 - -
          2.68618  4.42225  2.77519  2.73123  3.46354  2.40513  3.72494  3.29354  2.67741  2.69355  4.24690  2.90347  2.73739  3.18146  2.89801  2.37887  2.77519  2.98518  4.58477  3.61503
          0.03365  3.80449  4.52684  0.61958  0.77255  0.48576  0.95510
    155   1.59477  4.10094  3.50271  3.12661  3.89953  3.02395  4.10925  2.88543  3.07106  2.84905  3.81660  3.30917  3.71237  3.40289  3.36768  2.45265  2.15950  2.42534  5.36359  4.14599    157 - -
          2.68618  4.42225  2.77519  2.73123  3.46354  2.40513  3.72494  3.29354  2.67741  2.69355  4.24690  2.90347  2.73739  3.18146  2.89801  2.37887  2.77519  2.98518  4.58477  3.61503
          0.03365  3.80449  4.52684  0.61958  0.77255  0.48576  0.95510
    156   3.08043  4.56380  4.07946  3.72069  3.11259  3.89422  4.39779  2.31499  3.48903  0.96383  3.15985  4.00254  4.34243  3.87371  3.67555  3.45955  3.37845  2.33433  4.96552  3.67261    158 - -
          2.68618  4.42225  2.77519  2.73123  3.46354  2.40513  3.72494  3.29354  2.67741  2.69355  4.24690  2.90347  2.73739  3.18146  2.89801  2.37887  2.77519  2.98518  4.58477  3.61503
          0.03365  3.80449  4.52684  0.61958  0.77255  0.48576  0.95510
    157   2.93151  4.77232  3.41551  2.94300  4.10969  3.43048  3.77990  3.64801  2.21716  3.17647  4.17997  3.30716  3.93777  3.00497  1.08772  3.01988  3.20304  3.37529  5.22126  4.05338    159 - -
          2.68618  4.42225  2.77519  2.73123  3.46354  2.40513  3.72494  3.29354  2.67741  2.69355  4.24690  2.90347  2.73739  3.18146  2.89801  2.37887  2.77519  2.98518  4.58477  3.61503
          0.03365  3.80449  4.52684  0.61958  0.77255  0.48576  0.95510
    158   3.08043  4.56380  4.07946  3.72069  3.11259  3.89422  4.39779  2.31499  3.48903  0.96383  3.15985  4.00254  4.34243  3.87371  3.67555  3.45955  3.37845  2.33433  4.96552  3.67261    160 - -
          2.68618  4.42225  2.77519  2.73123  3.46354  2.40513  3.72494  3.29354  2.67741  2.69355  4.24690  2.90347  2.73739  3.18146  2.89801  2.37887  2.77519  2.98518  4.58477  3.61503
          0.03365  3.80449  4.52684  0.61958  0.77255  0.48576  0.95510
    159   2.75478  4.31790  4.02974  3.69238  3.50216  3.65175  4.50638  2.05953  3.55904  2.20225  3.47936  3.89263  4.21720  3.92449  3.77778  3.15229  3.11874  1.11553  5.27454  4.00117    161 - -
          2.68618  4.42225  2.77519  2.73123  3.46354  2.40513  3.72494  3.29354  2.67741  2.69355  4.24690  2.90347  2.73739  3.18146  2.89801  2.37887  2.77519  2.98518  4.58477  3.61503
          0.03365  3.80449  4.52684  0.61958  0.77255  0.48576  0.95510
    160   2.83008  4.81062  2.86149  2.61700  3.96962  3.32287  3.77408  3.59156  2.44300  3.10053  4.13212  3.07545  3.87651  1.36026  2.72778  2.88156  3.12796  3.32604  5.25466  3.94441    162 - -
          2.68618  4.42225  2.77519  2.73123  3.46354  2.40513  3.72494  3.29354  2.67741  2.69355  4.24690  2.90347  2.73739  3.18146  2.89801  2.37887  2.77519  2.98518  4.58477  3.61503
          0.03365  3.80449  4.52684  0.61958  0.77255  0.48576  0.95510
    161   1.11648  4.16098  3.39574  3.18573  3.98664  2.98694  4.21551  3.10221  3.20026  2.98672  4.02750  3.35185  3.71991  3.54810  3.45448  2.51260  2.78533  2.76853  5.42070  4.21371    163 - -
          2.68618  4.42225  2.77519  2.73123  3.46354  2.40513  3.72494  3.29354  2.67741  2.69355  4.24690  2.90347  2.73739  3.18146  2.89801  2.37887  2.77519  2.98518  4.58477  3.61503
          0.03365  3.80449  4.52684  0.61958  0.77255  0.48576  0.95510
    162   3.17412  4.59653  4.14489  3.84783  1.13003  3.87708  3.85110  2.70775  3.75688  2.09436  3.44907  3.94347  4.33833  3.94409  3.89338  3.44667  3.47581  2.69316  4.12299  2.49961    164 - -
          2.68618  4.42225  2.77519  2.73123  3.46354  2.40513  3.72494  3.29354  2.67741  2.69355  4.24690  2.90347  2.73739  3.18146  2.89801  2.37887  2.77519  2.98518  4.58477  3.61503
          0.03365  3.80449  4.52684  0.61958  0.77255  0.48576  0.95510
    163   2.83008  4.81062  2.86149  2.61700  3.96962  3.32287  3.77408  3.59156  2.44300  3.10053  4.13212  3.07545  3.87651  1.36026  2.72778  2.88156  3.12796  3.32604  5.25466  3.94441    165 - -
          2.68618  4.42225  2.77519  2.73123  3.46354  2.40513  3.72494  3.29354  2.67741  2.69355  4.24690  2.90347  2.73739  3.18146  2.89801  2.37887  2.77519  2.98518  4.58477  3.61503
          0.03365  3.80449  4.52684  0.61958  0.77255  0.48576  0.95510
    164   3.25421  4.65451  4.14768  3.75915  1.75485  4.05761  3.44033  3.03389  3.63355  2.44415  3.67223  3.77965  4.40706  3.76922  3.79303  3.41392  3.49088  2.94106  3.66548  1.26829    166 - -
          2.68618  4.42225  2.77519  2.73123  3.46354  2.40513  3.72494  3.29354  2.67741  2.69355  4.24690  2.90347  2.73739  3.18146  2.89801  2.37887  2.77519  2.98518  4.58477  3.61503
          0.03365  3.80449  4.52684  0.61958  0.77255  0.48576  0.95510
    165   2.37906  4.22343  3.37052  3.12131  3.91147  3.06445  4.14345  3.03043  3.06291  2.89626  3.95254  3.34050  3.76344  3.46158  3.32389  2.57975  1.29272  2.73271  5.35539  4.12859    167 - -
          2.68618  4.42225  2.77519  2.73123  3.46354  2.40513  3.72494  3.29354  2.67741  2.69355  4.24690  2.90347  2.73739  3.18146  2.89801  2.37887  2.77519  2.98518  4.58477  3.61503
          0.03365  3.80449  4.52684  0.61958  0.77255  0.48576  0.95510
    166   2.91914  5.03234  1.02073  2.29821  4.40093  3.16145  3.87532  3.97419  2.94727  3.59545  4.57365  2.85046  3.80965  3.11554  3.45289  2.89037  3.25686  3.62120  5.58264  4.28714    168 - -
          2.68618  4.42225  2.77519  2.73123  3.46354  2.40513  3.72494  3.29354  2.67741  2.69355  4.24690  2.90347  2.73739  3.18146  2.89801  2.37887  2.77519  2.98518  4.58477  3.61503
          0.03365  3.80449  4.52684  0.61958  0.77255  0.48576  0.95510
    167   2.80627  5.08885  2.44870  1.55744  4.40328  3.27589  3.64222  3.81521  2.10320  3.38139  4.25224  2.79528  3.81015  2.80683  2.73901  2.76865  3.06179  3.47208  5.54725  4.19948    169 - -
          2.68618  4.42225  2.77519  2.73123  3.46354  2.40513  3.72494  3.29354  2.67741  2.69355  4.24690  2.90347  2.73739  3.18146  2.89801  2.37887  2.77519  2.98518  4.58477  3.61503
          0.03365  3.80449  4.52684  0.61958  0.77255  0.48576  0.95510
    168   2.92543  4.75234  3.06399  2.81863  3.24060  3.39306  1.29444  3.61760  2.66372  3.11954  4.15842  3.23010  3.94268  3.18443  2.93275  2.99719  3.22713  3.35418  4.70632  3.19370    170 - -
          2.68618  4.42225  2.77519  2.73123  3.46354  2.40513  3.72494  3.29354  2.67741  2.69355  4.24690  2.90347  2.73739  3.18146  2.89801  2.37887  2.77519  2.98518  4.58477  3.61503
          0.03365  3.80449  4.52684  0.61958  0.77255  0.48576  0.95510
    169   2.58487  4.36519  3.24452  3.13624  4.27630  0.84220  4.25919  3.86075  3.30805  3.52314  4.49961  3.40923  3.75413  3.63789  3.55010  2.75513  3.06089  3.40236  5.38792  4.37646    171 - -
          2.68618  4.42225  2.77519  2.73123  3.46354  2.40513  3.72494  3.29354  2.67741  2.69355  4.24690  2.90347  2.73739  3.18146  2.89801  2.37887  2.77519  2.98518  4.58477  3.61503
          0.03365  3.80449  4.52684  0.61958  0.77255  0.48576  0.95510
    170   2.89683  4.98944  2.46410  1.12632  4.32764  3.23234  3.81544  3.76807  2.68758  3.39697  4.37575  2.89927  3.83422  3.03366  3.08801  2.88729  3.20114  3.45962  5.51222  4.23634    172 - -
          2.68618  4.42225  2.77519  2.73123  3.46354  2.40513  3.72494  3.29354  2.67741  2.69355  4.24690  2.90347  2.73739  3.18146  2.89801  2.37887  2.77519  2.98518  4.58477  3.61503
          0.03365  3.80449  4.52684  0.61958  0.77255  0.48576  0.95510
    171   2.75478  4.31790  4.02974  3.69238  3.50216  3.65175  4.50638  2.05953  3.55904  2.20225  3.47936  3.89263  4.21720  3.92449  3.77778  3.15229  3.11874  1.11553  5.27454  4.00117    173 - -
          2.68618  4.42225  2.77519  2.73123  3.46354  2.40513  3.72494  3.29354  2.67741  2.69355  4.24690  2.90347  2.73739  3.18146  2.89801  2.37887  2.77519  2.98518  4.58477  3.61503
          0.03365  3.80449  4.52684  0.61958  0.77255  0.48576  0.95510
    172   2.51399  1.08958  4.01495  3.74031  3.74882  3.14988  4.40253  2.88276  3.56728  2.80064  3.92038  3.74547  3.85144  3.91636  3.70317  2.78524  2.97527  2.63161  5.17769  4.03655    174 - -
          2.68618  4.42225  2.77519  2.73123  3.46354  2.40513  3.72494  3.29354  2.67741  2.69355  4.24690  2.90347  2.73739  3.18146  2.89801  2.37887  2.77519  2.98518  4.58477  3.61503
          0.03365  3.80449  4.52684  0.61958  0.77255  0.48576  0.95510
    173   2.66650  4.43337  3.26664  3.09717  4.09528  3.12481  4.17900  3.62462  3.14890  3.25833  4.30642  3.40993  0.96432  3.53984  3.40083  2.83224  3.10310  3.27762  5.29910  4.21556    175 - -
          2.68618  4.42225  2.77519  2.73123  3.46354  2.40513  3.72494  3.29354  2.67741  2.69355  4.24690  2.90347  2.73739  3.18146  2.89801  2.37887  2.77519  2.98518  4.58477  3.61503
          0.03365  3.80449  4.52684  0.61958  0.77255  0.48576  0.95510
    174   1.11648  4.16098  3.39574  3.18573  3.98664  2.98694  4.21551  3.10221  3.20026  2.98672  4.02750  3.35185  3.71991  3.54810  3.45448  2.51260  2.78533  2.76853  5.42070  4.21371    176 - -
          2.68618  4.42225  2.77519  2.73123  3.46354  2.40513  3.72494  3.29354  2.67741  2.69355  4.24690  2.90347  2.73739  3.18146  2.89801  2.37887  2.77519  2.98518  4.58477  3.61503
          0.03365  3.80449  4.52684  0.61958  0.77255  0.48576  0.95510
    175   2.58487  4.36519  3.24452  3.13624  4.27630  0.84220  4.25919  3.86075  3.30805  3.52314  4.49961  3.40923  3.75413  3.63789  3.55010  2.75513  3.06089  3.40236  5.38792  4.37646    177 - -
          2.68618  4.42225  2.77519  2.73123  3.46354  2.40513  3.72494  3.29354  2.67741  2.69355  4.24690  2.90347  2.73739  3.18146  2.89801  2.37887  2.77519  2.98518  4.58477  3.61503
          0.03365  3.80449  4.52684  0.61958  0.77255  0.48576  0.95510
    176   3.22756  4.62562  3.99032  3.68072  2.60358  3.65651  3.82164  3.24966  3.40492  2.65562  3.88647  3.84384  4.16899  3.79623  3.54477  3.43180  3.52488  3.13812  1.03443  2.60950    178 - -
          2.68618  4.42225  2.77519  2.73123  3.46354  2.40513  3.72494  3.29354  2.67741  2.69355  4.24690  2.90347  2.73739  3.18146  2.89801  2.37887  2.77519  2.98518  4.58477  3.61503
          0.03365  3.80449  4.52684  0.61958  0.77255  0.48576  0.95510
    177   2.74520  4.79460  3.00976  2.61222  4.22094  3.37025  3.66240  3.52403  1.42616  3.15798  4.07723  3.04635  3.86559  2.83545  2.41347  2.79851  2.77530  3.22065  5.36276  4.11206    179 - -
          2.68618  4.42225  2.77519  2.73123  3.46354  2.40513  3.72494  3.29354  2.67741  2.69355  4.24690  2.90347  2.73739  3.18146  2.89801  2.37887  2.77519  2.98518  4.58477  3.61503
          0.03365  3.80449  4.52684  0.61958  0.77255  0.48576  0.95510
    178   2.66650  4.43337  3.26664  3.09717  4.09528  3.12481  4.17900  3.62462  3.14890  3.25833  4.30642  3.40993  0.96432  3.53984  3.40083  2.83224  3.10310  3.27762  5.29910  4.21556    180 - -
          2.68618  4.42225  2.77519  2.73123  3.46354  2.40513  3.72494  3.29354  2.67741  2.69355  4.24690  2.90347  2.73739  3.18146  2.89801  2.37887  2.77519  2.98518  4.58477  3.61503
          0.03365  3.80449  4.52684  0.61958  0.77255  0.48576  0.95510
    179   2.58487  4.36519  3.24452  3.13624  4.27630  0.84220  4.25919  3.86075  3.30805  3.52314  4.49961  3.40923  3.75413  3.63789  3.55010  2.75513  3.06089  3.40236  5.38792  4.37646    181 - -
          2.68618  4.42225  2.77519  2.73123  3.46354  2.40513  3.72494  3.29354  2.67741  2.69355  4.24690  2.90347  2.73739  3.18146  2.89801  2.37887  2.77519  2.98518  4.58477  3.61503
          0.03365  3.80449  4.52684  0.61958  0.77255  0.48576  0.95510
    180   2.21376  4.16440  3.08881  2.89137  4.16027  2.60079  4.05391  3.63390  3.00863  3.33170  4.18966  3.13415  3.62181  3.33069  3.32255  1.31826  2.69084  3.11827  5.49685  4.23854    182 - -
          2.68618  4.42225  2.77519  2.73123  3.46354  2.40513  3.72494  3.29354  2.67741  2.69355  4.24690  2.90347  2.73739  3.18146  2.89801  2.37887  2.77519  2.98518  4.58477  3.61503
          0.03365  3.80449  4.52684  0.61958  0.77255  0.48576  0.95510
    181   2.91914  5.03234  1.02073  2.29821  4.40093  3.16145  3.87532  3.97419  2.94727  3.59545  4.57365  2.85046  3.80965  3.11554  3.45289  2.89037  3.25686  3.62120  5.58264  4.28714    183 - -
          2.68618  4.42225  2.77519  2.73123  3.46354  2.40513  3.72494  3.29354  2.67741  2.69355  4.24690  2.90347  2.73739  3.18146  2.89801  2.37887  2.77519  2.98518  4.58477  3.61503
          0.03365  3.80449  4.52684  0.61958  0.77255  0.48576  0.95510
    182   2.37906  4.22343  3.37052  3.12131  3.91147  3.06445  4.14345  3.03043  3.06291  2.89626  3.95254  3.34050  3.76344  3.46158  3.32389  2.57975  1.29272  2.73271  5.35539  4.12859    184 - -
          2.68618  4.42225  2.77519  2.73123  3.46354  2.40513  3.72494  3.29354  2.67741  2.69355  4.24690  2.90347  2.73739  3.18146  2.89801  2.37887  2.77519  2.98518  4.58477  3.61503
          0.03365  3.80449  4.52684  0.61958  0.77255  0.48576  0.95510
    183   2.97827  4.41805  4.23573  3.85029  3.33010  3.99030  4.59213  1.16646  3.67696  1.93203  3.27805  4.10523  4.42953  4.03328  3.88141  3.48038  3.27930  1.84902  5.20565  3.93693    185 - -
          2.68618  4.42225  2.77519  2.73123  3.46354  2.40513  3.72494  3.29354  2.67741  2.69355  4.24690  2.90347  2.73739  3.18146  2.89801  2.37887  2.77519  2.98518  4.58477  3.61503
          0.03365  3.80449  4.52684  0.61958  0.77255  0.48576  0.95510
    184   2.91219  4.86999  3.08349  2.71981  4.24082  3.40727  3.72569  3.66620  1.13554  3.24701  4.21367  3.14672  3.91371  2.92219  2.42466  2.95956  3.17136  3.37837  5.32472  4.12826    186 - -
          2.68618  4.42225  2.77519  2.73123  3.46354  2.40513  3.72494  3.29354  2.67741  2.69355  4.24690  2.90347  2.73739  3.18146  2.89801  2.37887  2.77519  2.98518  4.58477  3.61503
          0.03365  3.80449  4.52684  0.61958  0.77255  0.48576  0.95510
    185   2.66650  4.43337  3.26664  3.09717  4.09528  3.12481  4.17900  3.62462  3.14890  3.25833  4.30642  3.40993  0.96432  3.53984  3.40083  2.83224  3.10310  3.27762  5.29910  4.21556    187 - -
          2.68618  4.42225  2.77519  2.73123  3.46354  2.40513  3.72494  3.29354  2.67741  2.69355  4.24690  2.90347  2.73739  3.18146  2.89801  2.37887  2.77519  2.98518  4.58477  3.61503
          0.03365  3.80449  4.52684  0.61958  0.77255  0.48576  0.95510
    186   2.67296  4.96374  2.08191  2.18520  4.36239  3.15529  3.68844  3.82797  2.61412  3.42382  4.27097  1.85041  3.74465  2.86413  3.11467  2.65278  2.79111  3.43833  5.61033  4.19549    188 - -
          2.68618  4.42225  2.77519  2.73123  3.46354  2.40513  3.72494  3.29354  2.67741  2.69355  4.24690  2.90347  2.73739  3.18146  2.89801  2.37887  2.77519  2.98518  4.58477  3.61503
          0.03365  3.80449  4.52684  0.61958  0.77255  0.48576  0.95510
    187   2.75478  4.31790  4.02974  3.69238  3.50216  3.65175  4.50638  2.05953  3.55904  2.20225  3.47936  3.89263  4.21720  3.92449  3.77778  3.15229  3.11874  1.11553  5.27454  4.00117    189 - -
          2.68618  4.42225  2.77519  2.73123  3.46354  2.40513  3.72494  3.29354  2.67741  2.69355  4.24690  2.90347  2.73739  3.18146  2.89801  2.37887  2.77519  2.98518  4.58477  3.61503
          0.03365  3.80449  4.52684  0.61958  0.77255  0.48576  0.95510
    188   2.80578  5.27587  1.57838  1.97682  4.54599  3.17351  3.65673  4.03966  2.60008  3.56696  4.41461  2.64730  3.76135  2.44476  3.13645  2.71998  3.08195  3.64669  5.74164  4.28280    190 - -
          2.68618  4.42225  2.77519  2.73123  3.46354  2.40513  3.72494  3.29354  2.67741  2.69355  4.24690  2.90347  2.73739  3.18146  2.89801  2.37887  2.77519  2.98518  4.58477  3.61503
          0.03365  3.80449  4.52684  0.61958  0.77255  0.48576  0.95510
    189   2.79131  5.15845  1.51446  2.13870  4.46223  3.18461  3.68056  3.93938  2.25848  3.50891  4.37422  2.70238  3.77115  2.85375  3.09278  2.73080  3.07584  3.56309  5.66537  4.24555    191 - -
          2.68618  4.42225  2.77519  2.73123  3.46354  2.40513  3.72494  3.29354  2.67741  2.69355  4.24690  2.90347  2.73739  3.18146  2.89801  2.37887  2.77519  2.98518  4.58477  3.61503
          0.03365  3.80449  4.52684  0.61958  0.77255  0.48576  0.95510
    190   2.28434  4.20294  3.14998  2.96422  4.00932  2.93421  4.07517  3.52347  3.03331  3.24960  4.18257  3.19889  3.66775  3.38836  3.32034  1.19844  2.75967  3.07356  5.38765  4.09287    192 - -
          2.68618  4.42225  2.77519  2.73123  3.46354  2.40513  3.72494  3.29354  2.67741  2.69355  4.24690  2.90347  2.73739  3.18146  2.89801  2.37887  2.77519  2.98518  4.58477  3.61503
          0.03365  3.80449  4.52684  0.61958  0.77255  0.48576  0.95510
    191   2.91219  4.86999  3.08349  2.71981  4.24082  3.40727  3.72569  3.66620  1.13554  3.24701  4.21367  3.14672  3.91371  2.92219  2.42466  2.95956  3.17136  3.37837  5.32472  4.12826    193 - -
          2.68618  4.42225  2.77519  2.73123  3.46354  2.40513  3.72494  3.29354  2.67741  2.69355  4.24690  2.90347  2.73739  3.18146  2.89801  2.37887  2.77519  2.98518  4.58477  3.61503
          0.03365  3.80449  4.52684  0.61958  0.77255  0.48576  0.95510
    192   2.89683  4.98944  2.46410  1.12632  4.32764  3.23234  3.81544  3.76807  2.68758  3.39697  4.37575  2.89927  3.83422  3.03366  3.08801  2.88729  3.20114  3.45962  5.51222  4.23634    194 - -
          2.68618  4.42225  2.77519  2.73123  3.46354  2.40513  3.72494  3.29354  2.67741  2.69355  4.24690  2.90347  2.73739  3.18146  2.89801  2.37887  2.77519  2.98518  4.58477  3.61503
          0.03365  3.80449  4.52684  0.61958  0.77255  0.48576  0.95510
    193   3.15190  4.66842  3.73909  3.45716  2.30048  3.75187  3.59153  3.17087  3.31663  2.64199  3.85345  3.64184  4.22804  3.63902  3.51369  3.29486  3.43868  3.03842  3.94114  1.08686    195 - -
          2.68618  4.42225  2.77519  2.73123  3.46354  2.40513  3.72494  3.29354  2.67741  2.69355  4.24690  2.90347  2.73739  3.18146  2.89801  2.37887  2.77519  2.98518  4.58477  3.61503
          0.03365  3.80449  4.52684  0.61958  0.77255  0.48576  0.95510
    194   3.17412  4.59653  4.14489  3.84783  1.13003  3.87708  3.85110  2.70775  3.75688  2.09436  3.44907  3.94347  4.33833  3.94409  3.89338  3.44667  3.47581  2.69316  4.12299  2.49961    196 - -
          2.68618  4.42225  2.77519  2.73123  3.46354  2.40513  3.72494  3.29354  2.67741  2.69355  4.24690  2.90347  2.73739  3.18146  2.89801  2.37887  2.77519  2.98518  4.58477  3.61503
          0.03365  3.80449  4.52684  0.61958  0.77255  0.48576  0.95510
    195   2.28434  4.20294  3.14998  2.96422  4.00932  2.93421  4.07517  3.52347  3.03331  3.24960  4.18257  3.19889  3.66775  3.38836  3.32034  1.19844  2.75967  3.07356  5.38765  4.09287    197 - -
          2.68618  4.42225  2.77519  2.73123  3.46354  2.40513  3.72494  3.29354  2.67741  2.69355  4.24690  2.90347  2.73739  3.18146  2.89801  2.37887  2.77519  2.98518  4.58477  3.61503
          0.03365  3.80449  4.52684  0.61958  0.77255  0.48576  0.95510
    196   2.91219  4.86999  3.08349  2.71981  4.24082  3.40727  3.72569  3.66620  1.13554  3.24701  4.21367  3.14672  3.91371  2.92219  2.42466  2.95956  3.17136  3.37837  5.32472  4.12826    198 - -
          2.68618  4.42225  2.77519  2.73123  3.46354  2.40513  3.72494  3.29354  2.67741  2.69355  4.24690  2.90347  2.73739  3.18146  2.89801  2.37887  2.77519  2.98518  4.58477  3.61503
          0.03365  3.80449  4.52684  0.61958  0.77255  0.48576  0.95510
    197   2.74442  4.89767  2.72544  2.40724  3.89285  3.35736  2.23491  3.62586  2.28739  3.17821  4.04802  2.72573  3.83412  2.47259  2.62538  2.75331  2.98684  3.30671  5.18875  3.77645    199 - -
          2.68618  4.42225  2.77519  2.73123  3.46354  2.40513  3.72494  3.29354  2.67741  2.69355  4.24690  2.90347  2.73739  3.18146  2.89801  2.37887  2.77519  2.98518  4.58477  3.61503
          0.03365  3.80449  4.52684  0.61958  0.77255  0.48576  0.95510
    198   2.74058  4.96327  2.60728  2.33271  4.19684  3.31028  3.31092  3.72677  2.07967  3.27658  4.12776  1.96305  3.80939  2.78229  2.64911  2.73156  2.99050  3.38375  5.39266  4.03368    200 - -
          2.68618  4.42225  2.77519  2.73123  3.46354  2.40513  3.72494  3.29354  2.67741  2.69355  4.24690  2.90347  2.73739  3.18146  2.89801  2.37887  2.77519  2.98518  4.58477  3.61503
          0.02277  3.79362        *  0.61958  0.77255  0.00000        *
//
